# Supplementary material for: An improved peptide-spectral matching algorithm through distributed search over multiple cores and multiple CPUs
Source: Proteome Sci. 2014 Apr 11;12:18. doi: 10.1186/1477-5956-12-18 (PMC4021225; doi:10.1186/1477-5956-12-18)
Supplement: Additional file 1 — Source code of the DC RT-PSM algorithm and sample datasets. [file 1477-5956-12-18-S1.zip]

Archive with 51 entries (33 files):
- PIP_SOURCECODE/
- PIP_SOURCECODE/ExperimentalDATA_SAMPLE.txt
- PIP_SOURCECODE/HPCPIP/
- PIP_SOURCECODE/HPCPIP/HPCPIP/
- PIP_SOURCECODE/HPCPIP/HPCPIP.sln
- PIP_SOURCECODE/HPCPIP/HPCPIP.suo
- PIP_SOURCECODE/HPCPIP/HPCPIP/bin/
- PIP_SOURCECODE/HPCPIP/HPCPIP/Form1.cs
- PIP_SOURCECODE/HPCPIP/HPCPIP/Form1.Designer.cs
- PIP_SOURCECODE/HPCPIP/HPCPIP/Form1.resx
- PIP_SOURCECODE/HPCPIP/HPCPIP/HPCPIP.csproj
- PIP_SOURCECODE/HPCPIP/HPCPIP/obj/
- PIP_SOURCECODE/HPCPIP/HPCPIP/obj/Debug/
- PIP_SOURCECODE/HPCPIP/HPCPIP/obj/Debug/HPCPIP.csproj.FileListAbsolute.txt
- PIP_SOURCECODE/HPCPIP/HPCPIP/obj/Debug/HPCPIP.csproj.GenerateResource.Cache
- PIP_SOURCECODE/HPCPIP/HPCPIP/obj/Debug/HPCPIP.exe
- PIP_SOURCECODE/HPCPIP/HPCPIP/obj/Debug/HPCPIP.Form1.resources
- PIP_SOURCECODE/HPCPIP/HPCPIP/obj/Debug/HPCPIP.pdb
- PIP_SOURCECODE/HPCPIP/HPCPIP/obj/Debug/HPCPIP.Properties.Resources.resources
- PIP_SOURCECODE/HPCPIP/HPCPIP/obj/Debug/Refactor/
- PIP_SOURCECODE/HPCPIP/HPCPIP/obj/Debug/ResolveAssemblyReference.cache
- PIP_SOURCECODE/HPCPIP/HPCPIP/obj/Debug/TempPE/
- PIP_SOURCECODE/HPCPIP/HPCPIP/Program.cs
- PIP_SOURCECODE/HPCPIP/HPCPIP/Properties/
- PIP_SOURCECODE/HPCPIP/HPCPIP/Properties/AssemblyInfo.cs
- PIP_SOURCECODE/HPCPIP/HPCPIP/Properties/Resources.Designer.cs
- PIP_SOURCECODE/HPCPIP/HPCPIP/Properties/Resources.resx
- PIP_SOURCECODE/HPCPIP/HPCPIP/Properties/Settings.Designer.cs
- PIP_SOURCECODE/HPCPIP/HPCPIP/Properties/Settings.settings
- PIP_SOURCECODE/PeptideDataBase_SAMPLE.txt
- PIP_SOURCECODE/PIP/
- PIP_SOURCECODE/PIP/PIP/
- PIP_SOURCECODE/PIP/PIP.sln
- PIP_SOURCECODE/PIP/PIP.suo
- PIP_SOURCECODE/PIP/PIP/bin/
- PIP_SOURCECODE/PIP/PIP/CoreFunctions.cs
- PIP_SOURCECODE/PIP/PIP/MultiThreadPip.cs
- PIP_SOURCECODE/PIP/PIP/obj/
- PIP_SOURCECODE/PIP/PIP/obj/Debug/
- PIP_SOURCECODE/PIP/PIP/obj/Debug/PIP.exe
- PIP_SOURCECODE/PIP/PIP/obj/Debug/TempPE/
- PIP_SOURCECODE/PIP/PIP/obj/PIP.csproj.FileListAbsolute.txt
- PIP_SOURCECODE/PIP/PIP/obj/Release/
- PIP_SOURCECODE/PIP/PIP/obj/Release/PIP.exe
- PIP_SOURCECODE/PIP/PIP/obj/Release/TempPE/
- PIP_SOURCECODE/PIP/PIP/PIP.csproj
- PIP_SOURCECODE/PIP/PIP/PIP.csproj.user
- PIP_SOURCECODE/PIP/PIP/Program.cs
- PIP_SOURCECODE/PIP/PIP/Properties/
- PIP_SOURCECODE/PIP/PIP/Properties/AssemblyInfo.cs
- PIP_SOURCECODE/README.txt
