# Supplementary material for: An improved peptide-spectral matching algorithm through distributed search over multiple cores and multiple CPUs
Source: Proteome Sci. 2014 Apr 11;12:18. doi: 10.1186/1477-5956-12-18 (PMC4021225; doi:10.1186/1477-5956-12-18)
Supplement: Additional file 1 — Source code of the DC RT-PSM algorithm and sample datasets. [file 1477-5956-12-18-S1.zip › PIP_SOURCECODE/ExperimentalDATA_SAMPLE.txt]

LPLQDVYK
976.6145 2 
146.9000 1368.0
182.9000 3382.0
209.6000 1401.0
211.0000 15535.0
212.1000 1268.0
225.2000 1884.0
228.0000 761.0
235.0000 1878.0
243.2000 1308.0
247.0000 861.0
262.3000 1479.0
263.3000 1024.0
292.0000 1558.0
294.9000 794.0
310.2000 4502.0
324.0000 1179.0
336.3000 829.0
339.0000 4377.0
365.6000 2137.0
368.9000 914.0
372.1000 863.0
375.9000 991.0
378.2000 965.0
379.1000 909.0
383.4000 8565.0
384.1000 1410.0
385.3000 854.0
398.7000 1285.0
401.4000 1865.0
407.4000 633.0
409.2000 28619.0
410.2000 3632.0
411.2000 2784.0
423.4000 780.0
424.3000 4990.0
430.8000 3565.0
431.9000 303558.0
432.8000 18404.0
433.8000 2282.0
442.7000 1077.0
452.3000 4245.0
453.2000 1448.0
454.3000 4083.0
455.0000 3768.0
457.1000 1551.0
465.6000 1394.0
467.0000 1015.0
469.2000 1357.0
471.0000 1379.0
478.4000 838.0
480.4000 1510.0
499.3000 2297.0
501.7000 2077.0
505.3000 2075.0
514.2000 1796.0
517.5000 1930.0
524.2000 17700.0
525.3000 9746.0
526.4000 1853.0
534.3000 616.0
537.9000 1337.0
540.0000 460.0
545.5000 1597.0
550.3000 3576.0
553.4000 3245.0
554.3000 2960.0
562.3000 1110.0
567.2000 28951.0
568.2000 5211.0
569.0000 2666.0
575.4000 555.0
579.5000 1629.0
583.8000 3009.0
584.9000 938.0
589.8000 1981.0
597.9000 1298.0
610.5000 1252.0
617.8000 2979.0
618.7000 10595.0
632.5000 3170.0
634.1000 1567.0
635.2000 2813.0
636.0000 2599.0
646.5000 1197.0
648.4000 2313.0
652.3000 35238.0
653.2000 8447.0
653.9000 475.0
660.7000 2247.0
666.3000 3564.0
667.1000 1784.0
673.6000 650.0
679.5000 1072.0
681.5000 1829.0
683.5000 1126.0
685.4000 1199.0
686.6000 1486.0
687.4000 911.0
696.1000 993.0
699.5000 1081.0
700.4000 1059.0
716.1000 869.0
717.1000 3664.0
725.4000 2757.0
726.1000 1.0
727.3000 2399.0
730.8000 3461.0
731.4000 756.0
756.8000 2704.0
765.3000 99786.0
766.3000 31037.0
767.3000 17107.0
775.2000 1449.0
794.5000 1356.0
800.1000 1139.0
800.9000 731.0
802.9000 1205.0
811.2000 1272.0
829.3000 12495.0
830.3000 6814.0
831.1000 1150.0
832.8000 1933.0
845.2000 1409.0
846.5000 2262.0
848.4000 1998.0
849.4000 862.0
861.5000 1271.0
862.3000 56399.0
863.3000 33592.0
864.5000 1535.0
890.4000 1548.0
909.6000 424.0
KVPQVSTPTLVEVSR
1642.5977 3 
175.1000 23301.0
184.9000 12801.0
199.8000 12811.0
226.2000 9725.0
227.3000 16393.0
228.1000 57987.0
229.2000 12370.0
246.0000 13379.0
252.2000 5858.0
262.2000 40453.0
263.2000 19944.0
295.1000 46897.0
296.1000 13452.0
297.1000 12832.0
301.5000 12819.0
303.6000 9798.0
311.8000 30221.0
320.2000 22527.0
321.1000 19543.0
325.0000 32896.0
325.7000 8489.0
327.3000 9388.0
330.5000 14807.0
339.4000 13294.0
340.4000 8608.0
344.3000 22455.0
350.1000 10188.0
352.2000 61523.0
353.0000 2.0
358.4000 13736.0
361.4000 359759.0
362.4000 131512.0
363.0000 9.0
367.9000 23813.0
370.3000 10561.0
375.8000 9553.0
378.5000 11784.0
385.9000 14656.0
390.2000 25657.0
402.4000 8960.0
408.1000 26312.0
418.6000 12786.0
420.9000 7337.0
423.3000 19557.0
424.1000 15193.0
427.6000 4877.0
429.2000 28850.0
430.7000 10977.0
432.3000 34619.0
434.4000 11934.0
435.4000 17892.0
436.2000 8634.0
439.2000 13023.0
442.1000 97721.0
443.0000 37225.0
445.7000 9793.0
451.1000 675025.0
452.4000 27198.0
453.3000 45428.0
454.4000 10670.0
455.0000 13918.0
461.0000 48610.0
466.0000 140444.0
470.3000 64003.0
472.2000 27091.0
473.4000 20633.0
482.2000 7249.0
483.3000 16514.0
484.3000 20124.0
485.5000 9794.0
489.7000 30368.0
490.4000 735127.0
491.3000 151644.0
492.7000 43235.0
493.4000 8.0
494.9000 13904.0
495.8000 16347.0
497.5000 9869.0
499.7000 77559.0
500.7000 40314.0
501.5000 130062.0
502.4000 2.0
504.3000 126299.0
505.2000 7352.0
508.3000 101966.0
509.0000 17917.0
512.5000 52029.0
513.2000 11.0
514.0000 15485.0
517.4000 75811.0
518.1000 175786.0
519.0000 14.0
520.7000 60715.0
521.4000 3.0
523.6000 9961.0
526.5000 545203.0
527.4000 49389.0
528.2000 1.0
529.7000 231121.0
530.5000 11315.0
535.7000 212214.0
536.5000 74619.0
540.9000 6659.0
541.6000 348027.0
542.2000 67161.0
543.2000 10513.0
552.2000 126868.0
553.4000 55923.0
554.4000 13255.0
558.0000 220708.0
558.8000 1.0
561.5000 67124.0
563.0000 16140.0
564.5000 10725.0
566.9000 113621.0
567.9000 30865.0
571.1000 4701.0
572.9000 8118.0
575.8000 335993.0
576.6000 403841.0
581.9000 8009.0
585.9000 18265.0
589.4000 692743.0
590.3000 223293.0
591.4000 20676.0
594.4000 27167.0
595.2000 8674.0
599.3000 14339.0
607.1000 18718.0
611.4000 13463.0
614.3000 17640.0
618.4000 18329.0
621.3000 13584.0
622.6000 106466.0
623.4000 37120.0
626.5000 39867.0
631.6000 53133.0
632.3000 11.0
639.2000 85103.0
640.5000 332180.0
641.2000 169010.0
643.4000 9822.0
658.1000 10726.0
668.0000 9633.0
670.6000 7056.0
672.1000 11277.0
674.2000 5792.0
676.1000 54291.0
676.7000 36635.0
677.6000 13862.0
680.2000 9679.0
681.3000 32318.0
684.5000 36214.0
685.2000 23135.0
687.4000 9760.0
688.9000 55611.0
690.1000 250738.0
691.1000 47777.0
692.1000 10375.0
698.1000 209078.0
699.1000 34287.0
699.9000 3.0
701.6000 10218.0
702.5000 52569.0
707.1000 133036.0
708.0000 7.0
709.3000 15329.0
710.9000 9264.0
713.3000 7966.0
716.3000 6641.0
722.4000 24275.0
723.0000 5.0
724.2000 32829.0
725.2000 25773.0
733.6000 122161.0
734.4000 32390.0
740.3000 634193.0
741.3000 179628.0
747.4000 34288.0
770.4000 43703.0
780.4000 10191.0
792.1000 8730.0
796.5000 6405.0
803.3000 56743.0
804.1000 11240.0
807.6000 9574.0
813.2000 42690.0
814.4000 19367.0
826.0000 34638.0
826.8000 3.0
852.4000 10920.0
861.3000 6202.0
869.2000 12611.0
882.3000 113468.0
883.0000 12.0
883.7000 11543.0
884.4000 6018.0
887.1000 23266.0
887.8000 12.0
888.6000 8307.0
896.4000 12503.0
900.6000 94962.0
901.3000 62054.0
902.2000 39207.0
903.6000 13750.0
905.3000 94030.0
923.3000 62869.0
924.4000 58345.0
938.3000 34488.0
939.3000 39535.0
952.5000 11445.0
953.4000 22845.0
985.6000 6680.0
1015.6000 6540.0
1022.4000 81927.0
1023.3000 31489.0
1024.3000 14465.0
1034.7000 22170.0
1051.5000 30688.0
1052.3000 46291.0
1053.8000 72376.0
1054.5000 13.0
1069.9000 12117.0
1088.2000 15654.0
1106.4000 19760.0
KVPQVSTPTLVEVSR
1640.8003 2 
244.2000 1178.0
262.1000 1265.0
288.7000 2232.0
308.1000 1827.0
325.1000 29223.0
333.3000 2200.0
343.0000 2479.0
359.0000 1759.0
361.1000 5048.0
379.0000 2869.0
381.2000 1297.0
395.2000 2700.0
396.3000 1024.0
408.0000 6808.0
412.1000 11827.0
414.3000 1117.0
424.4000 1921.0
425.1000 2527.0
430.0000 1172.0
442.2000 994.0
449.2000 2357.0
450.3000 722.0
451.2000 3314.0
468.3000 1017.0
474.9000 1104.0
476.7000 1221.0
477.8000 6442.0
479.1000 3967.0
483.3000 1805.0
485.1000 3258.0
490.4000 10614.0
495.1000 12272.0
496.2000 3060.0
497.2000 1857.0
501.3000 1802.0
505.0000 1486.0
511.2000 1406.0
513.2000 9470.0
514.4000 1952.0
515.2000 1291.0
518.5000 1932.0
524.0000 1072.0
535.4000 1242.0
552.4000 2050.0
553.7000 1351.0
568.2000 1131.0
575.9000 2881.0
590.8000 3766.0
592.4000 1347.0
611.1000 899.0
612.1000 1154.0
632.5000 1492.0
647.5000 1395.0
649.9000 2168.0
654.5000 976.0
662.1000 1037.0
663.1000 1045.0
664.4000 1263.0
689.5000 16646.0
690.4000 6699.0
694.1000 999.0
697.8000 1604.0
698.5000 23463.0
699.4000 4056.0
707.2000 231620.0
708.0000 53786.0
708.9000 1451.0
710.5000 651.0
721.5000 1773.0
731.0000 1126.0
737.8000 1398.0
739.1000 4730.0
740.2000 3149.0
741.6000 1240.0
748.1000 1176.0
756.7000 35904.0
757.4000 8746.0
763.3000 2020.0
771.4000 2028.0
789.6000 1939.0
796.8000 2751.0
799.4000 2836.0
801.7000 2483.0
803.2000 7695.0
804.6000 1970.0
807.4000 2376.0
816.2000 840.0
874.9000 1378.0
884.6000 1044.0
887.3000 3747.0
899.9000 5002.0
900.5000 71886.0
901.4000 51543.0
902.5000 6947.0
904.9000 864.0
906.2000 1349.0
922.7000 3556.0
923.6000 4993.0
924.4000 1555.0
939.6000 4625.0
959.3000 1531.0
970.2000 1036.0
984.1000 1063.0
985.2000 2054.0
1001.5000 16402.0
1002.4000 9505.0
1003.5000 1454.0
1051.4000 1457.0
1052.5000 11903.0
1053.3000 4505.0
1054.7000 2362.0
1070.3000 3516.0
1088.5000 64362.0
1089.5000 57456.0
1090.5000 10739.0
1133.8000 991.0
1141.6000 1342.0
1151.4000 10349.0
1153.0000 1972.0
1186.9000 4925.0
1187.6000 39246.0
1188.6000 62774.0
1189.6000 11127.0
1221.7000 1657.0
1261.0000 1019.0
1281.4000 1732.0
1298.4000 887.0
1304.7000 1255.0
1316.2000 6173.0
1328.9000 834.0
1396.5000 1579.0
1412.6000 9868.0
1413.6000 30577.0
1414.5000 7006.0
