# Supplementary material for: An improved peptide-spectral matching algorithm through distributed search over multiple cores and multiple CPUs
Source: Proteome Sci. 2014 Apr 11;12:18. doi: 10.1186/1477-5956-12-18 (PMC4021225; doi:10.1186/1477-5956-12-18)
Supplement: Additional file 1 — Source code of the DC RT-PSM algorithm and sample datasets. [file 1477-5956-12-18-S1.zip › PIP_SOURCECODE/HPCPIP/HPCPIP/Form1.cs]

//------------------------------------------------------------------------
//------------HPC version Peptide Identification Program------------------
//------------Biomedical Engineering, University of Saskatchewan, Canada 
//------------DESINGER: Jian Sun--------------JULY,2013-------------------
//------------------------------------------------------------------------
using System;
using System.Collections.Generic;
using System.ComponentModel;
using System.Data;
using System.Drawing;
using System.Linq;
using System.Text;
using System.Windows.Forms;
using Microsoft.ComputeCluster;    // Reference ccpapi.dll
using System.IO;
using System.Threading;  

namespace HPCPIP
{
    public partial class Form1 : Form
    {
        public Form1()
        {
            InitializeComponent();
        }

        private void btnOpenDB_Click(object sender, EventArgs e)
        {
            string defaultdir = null;
            string strFilter = null;
            string strModelPathAndName = "c:";

            try
            {
                defaultdir = System.IO.Path.GetDirectoryName(strModelPathAndName);
                strFilter = "Database File(*.txt)|*.txt";

                this.openFileDialog1.Title = "Database File";
                this.openFileDialog1.Filter = strFilter;
                this.openFileDialog1.InitialDirectory = defaultdir;
                this.openFileDialog1.FileName = System.IO.Path.GetFileName(strModelPathAndName);

                this.openFileDialog1.RestoreDirectory = true;
                if (this.openFileDialog1.ShowDialog() == System.Windows.Forms.DialogResult.OK)
                {
                    strModelPathAndName = this.openFileDialog1.FileName;
                    this.txtDBpath.Text   = strModelPathAndName;
        
                }

            }
            catch (Exception ex)
            {
                MessageBox.Show(ex.ToString(), this.Text, MessageBoxButtons.OK, MessageBoxIcon.Error);
            }

        }

        private void btnOpenDT_Click(object sender, EventArgs e)
        {
            string defaultdir = null;
            string strFilter = null;
            string strModelPathAndName = "c:";

            try
            {
                defaultdir = System.IO.Path.GetDirectoryName(strModelPathAndName);
                //"C:"
                strFilter = "Dataset File(*.txt)|*.txt";

                this.openFileDialog1.Title = "Dataset File";
                this.openFileDialog1.Filter = strFilter;
                this.openFileDialog1.InitialDirectory = defaultdir;
                this.openFileDialog1.FileName = System.IO.Path.GetFileName(strModelPathAndName);

                this.openFileDialog1.RestoreDirectory = true;
                if (this.openFileDialog1.ShowDialog() == System.Windows.Forms.DialogResult.OK)
                {
                    strModelPathAndName = this.openFileDialog1.FileName;
                    this.txtDataPath.Text = strModelPathAndName;

                }

            }
            catch (Exception ex)
            {
                MessageBox.Show(ex.ToString(), this.Text, MessageBoxButtons.OK, MessageBoxIcon.Error);
            }

        }

        private void btnRun_Click(object sender, EventArgs e)
        {
            this.CreateHPCJob();
        }

        private void CreateHPCJob()
        {
            ICluster cluster = new Cluster();
            IJob job = null;
            ITask task = null;
            Boolean blnJobFinish = false;
            int nodeNum = this.trbNodes.Value;
            int JobID = 0;

            try
            {
                cluster.Connect("localhost");

                job = cluster.CreateJob();
                job.Name = "HPC_Job";

                for (int i = 0; i < nodeNum; i++)
                { 
                task = cluster.CreateTask();
                task.CommandLine = @"Path\PeptideIdentification.exe 2 Path\PeptideDatabase Path\LabData"+i+".txt & exit 0";
                task.Stdout = @"Path\Result"+i+".txt";
                task.Stderr = @"Path\Error"+i+".txt";
                if ((i + 1) < 10)
                {
                    task.RequiredNodes = "COMPUTE NODE NAME"+(i+1);
                }
                else {
                    task.RequiredNodes = "COMPUTE NODE NAME"+(i+1);
                }
                job.AddTask(task);
               
                }
               
                cluster.QueueJob(job, null, null, true, 0);
                JobID = job.Id;
                while (blnJobFinish == false )
                {
                    job = cluster.GetJob(JobID);
                    if (job.Status == Microsoft.ComputeCluster.JobStatus.Finished)
                    {
                        MessageBox.Show("Job is finished!");
                        blnJobFinish = true;
                    }
                }
               
            }
            catch (Exception e)
            {
                Console.WriteLine(e.Message);
            }

            cluster.Dispose();
        }


        private static Boolean GroupInputData(int nodeNum, String FileName)
        {
            if (nodeNum < 2)
            {
                return false;
            }
            List<System.IO.StreamWriter> InputDataLst = new List<System.IO.StreamWriter>();
            String path = System.IO.Path.GetDirectoryName(FileName);
            for (int i = 0; i < nodeNum; i++)
            {
                System.IO.StreamWriter file = new System.IO.StreamWriter(path+"\\Spectr" + i + ".txt");
                InputDataLst.Add(file);
            }
            int index = 0;
            System.Text.StringBuilder sp = new System.Text.StringBuilder(10000);
            if (System.IO.File.Exists(FileName))
            {
                using (StreamReader sr = new StreamReader(FileName))
                {
                    String line;
                    sp.Length = 0;
                    // Read and display lines from the file until the end of
                    // the file is reached.
                    while ((line = sr.ReadLine()) != null)
                    {
                        if (line.Trim().Contains(" ") == false)
                        {
                            if (sp.Length > 0)
                            {
                                InputDataLst[(index % nodeNum)].Write(sp);
                                index = index + 1;
                                sp.Length = 0;
                                sp.Append(line + "\r\n");
                            }
                            else
                            {
                                sp.Append(line + "\r\n");
                            }
                        }
                        else
                        {
                            sp.Append(line + "\r\n");
                        }
                    }
                }
            }

            for (int i = 0; i < nodeNum; i++)
            {
                InputDataLst[i].Close();
            }

            for (int i = 0; i < nodeNum; i++)
            {
                if (System.IO.File.Exists(path+"\\Spectr" + i + ".txt") == false)
                {
                    return false;
                }
            }

            return true;
        }

        private void btnPrepare_Click(object sender, EventArgs e)
        {
            if (System.IO.File.Exists(this.txtDataPath.Text))
            { 
                if (GroupInputData(this.trbNodes.Value, this.txtDataPath.Text))
                {
                    this.gbxExe.Enabled = true;
                }
            }

        }

        private void trbNodes_Scroll(object sender, EventArgs e)
        {
            this.lblNodeNum.Text = Convert.ToString( this.trbNodes.Value);
        }

    }
}
