# Supplementary material for: An improved peptide-spectral matching algorithm through distributed search over multiple cores and multiple CPUs
Source: Proteome Sci. 2014 Apr 11;12:18. doi: 10.1186/1477-5956-12-18 (PMC4021225; doi:10.1186/1477-5956-12-18)
Supplement: Additional file 1 — Source code of the DC RT-PSM algorithm and sample datasets. [file 1477-5956-12-18-S1.zip › PIP_SOURCECODE/HPCPIP/HPCPIP/Form1.Designer.cs]

namespace HPCPIP
{
    partial class Form1
    {
        /// <summary>
        /// Required designer variable.
        /// </summary>
        private System.ComponentModel.IContainer components = null;

        /// <summary>
        /// Clean up any resources being used.
        /// </summary>
        /// <param name="disposing">true if managed resources should be disposed; otherwise, false.</param>
        protected override void Dispose(bool disposing)
        {
            if (disposing && (components != null))
            {
                components.Dispose();
            }
            base.Dispose(disposing);
        }

        #region Windows Form Designer generated code

        /// <summary>
        /// Required method for Designer support - do not modify
        /// the contents of this method with the code editor.
        /// </summary>
        private void InitializeComponent()
        {
            this.openFileDialog1 = new System.Windows.Forms.OpenFileDialog();
            this.grpInput = new System.Windows.Forms.GroupBox();
            this.btnPrepare = new System.Windows.Forms.Button();
            this.btnOpenDT = new System.Windows.Forms.Button();
            this.btnOpenDB = new System.Windows.Forms.Button();
            this.txtDataPath = new System.Windows.Forms.TextBox();
            this.txtDBpath = new System.Windows.Forms.TextBox();
            this.textBox1 = new System.Windows.Forms.TextBox();
            this.label3 = new System.Windows.Forms.Label();
            this.label2 = new System.Windows.Forms.Label();
            this.label1 = new System.Windows.Forms.Label();
            this.gbxExe = new System.Windows.Forms.GroupBox();
            this.btnRun = new System.Windows.Forms.Button();
            this.txterroutput = new System.Windows.Forms.TextBox();
            this.txtoutput = new System.Windows.Forms.TextBox();
            this.label6 = new System.Windows.Forms.Label();
            this.label5 = new System.Windows.Forms.Label();
            this.trbNodes = new System.Windows.Forms.TrackBar();
            this.label4 = new System.Windows.Forms.Label();
            this.lblNodeNum = new System.Windows.Forms.Label();
            this.grpInput.SuspendLayout();
            this.gbxExe.SuspendLayout();
            ((System.ComponentModel.ISupportInitialize)(this.trbNodes)).BeginInit();
            this.SuspendLayout();
            // 
            // openFileDialog1
            // 
            this.openFileDialog1.FileName = "openFileDialog1";
            // 
            // grpInput
            // 
            this.grpInput.Controls.Add(this.lblNodeNum);
            this.grpInput.Controls.Add(this.trbNodes);
            this.grpInput.Controls.Add(this.label4);
            this.grpInput.Controls.Add(this.btnPrepare);
            this.grpInput.Controls.Add(this.btnOpenDT);
            this.grpInput.Controls.Add(this.btnOpenDB);
            this.grpInput.Controls.Add(this.txtDataPath);
            this.grpInput.Controls.Add(this.txtDBpath);
            this.grpInput.Controls.Add(this.textBox1);
            this.grpInput.Controls.Add(this.label3);
            this.grpInput.Controls.Add(this.label2);
            this.grpInput.Controls.Add(this.label1);
            this.grpInput.Location = new System.Drawing.Point(12, 12);
            this.grpInput.Name = "grpInput";
            this.grpInput.Size = new System.Drawing.Size(568, 166);
            this.grpInput.TabIndex = 0;
            this.grpInput.TabStop = false;
            this.grpInput.Text = "Input Settings";
            // 
            // btnPrepare
            // 
            this.btnPrepare.Location = new System.Drawing.Point(424, 137);
            this.btnPrepare.Name = "btnPrepare";
            this.btnPrepare.Size = new System.Drawing.Size(111, 23);
            this.btnPrepare.TabIndex = 8;
            this.btnPrepare.Text = "Prepare Data";
            this.btnPrepare.UseVisualStyleBackColor = true;
            this.btnPrepare.Click += new System.EventHandler(this.btnPrepare_Click);
            // 
            // btnOpenDT
            // 
            this.btnOpenDT.Location = new System.Drawing.Point(424, 77);
            this.btnOpenDT.Name = "btnOpenDT";
            this.btnOpenDT.Size = new System.Drawing.Size(111, 23);
            this.btnOpenDT.TabIndex = 7;
            this.btnOpenDT.Text = "Open Dataset";
            this.btnOpenDT.UseVisualStyleBackColor = true;
            this.btnOpenDT.Click += new System.EventHandler(this.btnOpenDT_Click);
            // 
            // btnOpenDB
            // 
            this.btnOpenDB.Location = new System.Drawing.Point(424, 48);
            this.btnOpenDB.Name = "btnOpenDB";
            this.btnOpenDB.Size = new System.Drawing.Size(111, 23);
            this.btnOpenDB.TabIndex = 6;
            this.btnOpenDB.Text = "Open Database";
            this.btnOpenDB.UseVisualStyleBackColor = true;
            this.btnOpenDB.Click += new System.EventHandler(this.btnOpenDB_Click);
            // 
            // txtDataPath
            // 
            this.txtDataPath.BorderStyle = System.Windows.Forms.BorderStyle.FixedSingle;
            this.txtDataPath.Location = new System.Drawing.Point(118, 80);
            this.txtDataPath.Name = "txtDataPath";
            this.txtDataPath.ReadOnly = true;
            this.txtDataPath.Size = new System.Drawing.Size(300, 20);
            this.txtDataPath.TabIndex = 5;
            // 
            // txtDBpath
            // 
            this.txtDBpath.BorderStyle = System.Windows.Forms.BorderStyle.FixedSingle;
            this.txtDBpath.Location = new System.Drawing.Point(118, 51);
            this.txtDBpath.Name = "txtDBpath";
            this.txtDBpath.ReadOnly = true;
            this.txtDBpath.Size = new System.Drawing.Size(300, 20);
            this.txtDBpath.TabIndex = 4;
            // 
            // textBox1
            // 
            this.textBox1.BorderStyle = System.Windows.Forms.BorderStyle.FixedSingle;
            this.textBox1.Location = new System.Drawing.Point(118, 22);
            this.textBox1.Name = "textBox1";
            this.textBox1.ReadOnly = true;
            this.textBox1.Size = new System.Drawing.Size(300, 20);
            this.textBox1.TabIndex = 3;
            this.textBox1.Text = "\\\\wucluster\\Users\\jis043\\MTPIP\\PIP.exe";
            // 
            // label3
            // 
            this.label3.AutoSize = true;
            this.label3.Location = new System.Drawing.Point(14, 82);
            this.label3.Name = "label3";
            this.label3.Size = new System.Drawing.Size(98, 13);
            this.label3.TabIndex = 2;
            this.label3.Text = "Expernent Dataset:";
            // 
            // label2
            // 
            this.label2.AutoSize = true;
            this.label2.Location = new System.Drawing.Point(31, 53);
            this.label2.Name = "label2";
            this.label2.Size = new System.Drawing.Size(81, 13);
            this.label2.TabIndex = 1;
            this.label2.Text = "Database Path:";
            // 
            // label1
            // 
            this.label1.AutoSize = true;
            this.label1.Location = new System.Drawing.Point(38, 24);
            this.label1.Name = "label1";
            this.label1.RightToLeft = System.Windows.Forms.RightToLeft.No;
            this.label1.Size = new System.Drawing.Size(74, 13);
            this.label1.TabIndex = 0;
            this.label1.Text = "Core Program:";
            // 
            // gbxExe
            // 
            this.gbxExe.Controls.Add(this.btnRun);
            this.gbxExe.Controls.Add(this.txterroutput);
            this.gbxExe.Controls.Add(this.txtoutput);
            this.gbxExe.Controls.Add(this.label6);
            this.gbxExe.Controls.Add(this.label5);
            this.gbxExe.Enabled = false;
            this.gbxExe.Location = new System.Drawing.Point(12, 184);
            this.gbxExe.Name = "gbxExe";
            this.gbxExe.Size = new System.Drawing.Size(568, 177);
            this.gbxExe.TabIndex = 1;
            this.gbxExe.TabStop = false;
            this.gbxExe.Text = "Output Settings";
            // 
            // btnRun
            // 
            this.btnRun.Location = new System.Drawing.Point(424, 101);
            this.btnRun.Name = "btnRun";
            this.btnRun.Size = new System.Drawing.Size(111, 23);
            this.btnRun.TabIndex = 9;
            this.btnRun.Text = "Execute";
            this.btnRun.UseVisualStyleBackColor = true;
            this.btnRun.Click += new System.EventHandler(this.btnRun_Click);
            // 
            // txterroutput
            // 
            this.txterroutput.BorderStyle = System.Windows.Forms.BorderStyle.FixedSingle;
            this.txterroutput.Location = new System.Drawing.Point(129, 59);
            this.txterroutput.Name = "txterroutput";
            this.txterroutput.ReadOnly = true;
            this.txterroutput.Size = new System.Drawing.Size(300, 20);
            this.txterroutput.TabIndex = 10;
            this.txterroutput.Text = "\\\\wucluster\\Users\\jis043\\MTPIP\\Error.txt";
            // 
            // txtoutput
            // 
            this.txtoutput.BorderStyle = System.Windows.Forms.BorderStyle.FixedSingle;
            this.txtoutput.Location = new System.Drawing.Point(129, 33);
            this.txtoutput.Name = "txtoutput";
            this.txtoutput.ReadOnly = true;
            this.txtoutput.Size = new System.Drawing.Size(300, 20);
            this.txtoutput.TabIndex = 9;
            this.txtoutput.Text = "\\\\wucluster\\Users\\jis043\\MTPIP\\Result.txt";
            // 
            // label6
            // 
            this.label6.AutoSize = true;
            this.label6.Location = new System.Drawing.Point(56, 61);
            this.label6.Name = "label6";
            this.label6.RightToLeft = System.Windows.Forms.RightToLeft.No;
            this.label6.Size = new System.Drawing.Size(67, 13);
            this.label6.TabIndex = 3;
            this.label6.Text = "Error Output:";
            // 
            // label5
            // 
            this.label5.AutoSize = true;
            this.label5.Location = new System.Drawing.Point(48, 35);
            this.label5.Name = "label5";
            this.label5.RightToLeft = System.Windows.Forms.RightToLeft.No;
            this.label5.Size = new System.Drawing.Size(75, 13);
            this.label5.TabIndex = 2;
            this.label5.Text = "Result Output:";
            // 
            // trbNodes
            // 
            this.trbNodes.Location = new System.Drawing.Point(118, 106);
            this.trbNodes.Maximum = 32;
            this.trbNodes.Minimum = 1;
            this.trbNodes.Name = "trbNodes";
            this.trbNodes.Size = new System.Drawing.Size(300, 42);
            this.trbNodes.TabIndex = 10;
            this.trbNodes.Value = 1;
            this.trbNodes.Scroll += new System.EventHandler(this.trbNodes_Scroll);
            // 
            // label4
            // 
            this.label4.AutoSize = true;
            this.label4.Location = new System.Drawing.Point(27, 113);
            this.label4.Name = "label4";
            this.label4.RightToLeft = System.Windows.Forms.RightToLeft.No;
            this.label4.Size = new System.Drawing.Size(85, 13);
            this.label4.TabIndex = 9;
            this.label4.Text = "Included Nodes:";
            // 
            // lblNodeNum
            // 
            this.lblNodeNum.AutoSize = true;
            this.lblNodeNum.Location = new System.Drawing.Point(421, 113);
            this.lblNodeNum.Name = "lblNodeNum";
            this.lblNodeNum.RightToLeft = System.Windows.Forms.RightToLeft.No;
            this.lblNodeNum.Size = new System.Drawing.Size(13, 13);
            this.lblNodeNum.TabIndex = 11;
            this.lblNodeNum.Text = "1";
            // 
            // Form1
            // 
            this.AutoScaleDimensions = new System.Drawing.SizeF(6F, 13F);
            this.AutoScaleMode = System.Windows.Forms.AutoScaleMode.Font;
            this.ClientSize = new System.Drawing.Size(592, 373);
            this.Controls.Add(this.gbxExe);
            this.Controls.Add(this.grpInput);
            this.Name = "Form1";
            this.Text = "PIP HPC Version";
            this.grpInput.ResumeLayout(false);
            this.grpInput.PerformLayout();
            this.gbxExe.ResumeLayout(false);
            this.gbxExe.PerformLayout();
            ((System.ComponentModel.ISupportInitialize)(this.trbNodes)).EndInit();
            this.ResumeLayout(false);

        }

        #endregion

        private System.Windows.Forms.OpenFileDialog openFileDialog1;
        private System.Windows.Forms.GroupBox grpInput;
        private System.Windows.Forms.TextBox textBox1;
        private System.Windows.Forms.Label label3;
        private System.Windows.Forms.Label label2;
        private System.Windows.Forms.Label label1;
        private System.Windows.Forms.TextBox txtDataPath;
        private System.Windows.Forms.TextBox txtDBpath;
        private System.Windows.Forms.Button btnOpenDT;
        private System.Windows.Forms.Button btnOpenDB;
        private System.Windows.Forms.Button btnPrepare;
        private System.Windows.Forms.GroupBox gbxExe;
        private System.Windows.Forms.Label label6;
        private System.Windows.Forms.Label label5;
        private System.Windows.Forms.TextBox txterroutput;
        private System.Windows.Forms.TextBox txtoutput;
        private System.Windows.Forms.Button btnRun;
        private System.Windows.Forms.TrackBar trbNodes;
        private System.Windows.Forms.Label label4;
        private System.Windows.Forms.Label lblNodeNum;
    }
}
