# Supplementary material for: An improved peptide-spectral matching algorithm through distributed search over multiple cores and multiple CPUs
Source: Proteome Sci. 2014 Apr 11;12:18. doi: 10.1186/1477-5956-12-18 (PMC4021225; doi:10.1186/1477-5956-12-18)
Supplement: Additional file 1 — Source code of the DC RT-PSM algorithm and sample datasets. [file 1477-5956-12-18-S1.zip › PIP_SOURCECODE/HPCPIP/HPCPIP/HPCPIP.csproj]

<?xml version="1.0" encoding="utf-8"?>
<Project ToolsVersion="3.5" DefaultTargets="Build" xmlns="http://schemas.microsoft.com/developer/msbuild/2003">
  <PropertyGroup>
    <Configuration Condition=" '$(Configuration)' == '' ">Debug</Configuration>
    <Platform Condition=" '$(Platform)' == '' ">AnyCPU</Platform>
    <ProductVersion>9.0.21022</ProductVersion>
    <SchemaVersion>2.0</SchemaVersion>
    <ProjectGuid>{7FC0E60C-A2DD-4B53-8F79-DD384E540CC7}</ProjectGuid>
    <OutputType>WinExe</OutputType>
    <AppDesignerFolder>Properties</AppDesignerFolder>
    <RootNamespace>HPCPIP</RootNamespace>
    <AssemblyName>HPCPIP</AssemblyName>
    <TargetFrameworkVersion>v3.5</TargetFrameworkVersion>
    <FileAlignment>512</FileAlignment>
  </PropertyGroup>
  <PropertyGroup Condition=" '$(Configuration)|$(Platform)' == 'Debug|AnyCPU' ">
    <DebugSymbols>true</DebugSymbols>
    <DebugType>full</DebugType>
    <Optimize>false</Optimize>
    <OutputPath>bin\Debug\</OutputPath>
    <DefineConstants>DEBUG;TRACE</DefineConstants>
    <ErrorReport>prompt</ErrorReport>
    <WarningLevel>4</WarningLevel>
  </PropertyGroup>
  <PropertyGroup Condition=" '$(Configuration)|$(Platform)' == 'Release|AnyCPU' ">
    <DebugType>pdbonly</DebugType>
    <Optimize>true</Optimize>
    <OutputPath>bin\Release\</OutputPath>
    <DefineConstants>TRACE</DefineConstants>
    <ErrorReport>prompt</ErrorReport>
    <WarningLevel>4</WarningLevel>
  </PropertyGroup>
  <ItemGroup>
    <Reference Include="ccpapi, Version=1.0.2.3, Culture=neutral, PublicKeyToken=31bf3856ad364e35, processorArchitecture=MSIL">
      <SpecificVersion>False</SpecificVersion>
      <HintPath>..\..\..\..\..\..\..\Program Files\Microsoft HPC Pack 2008 SDK\Bin\ccpapi.dll</HintPath>
    </Reference>
    <Reference Include="System" />
    <Reference Include="System.Core">
      <RequiredTargetFramework>3.5</RequiredTargetFramework>
    </Reference>
    <Reference Include="System.Xml.Linq">
      <RequiredTargetFramework>3.5</RequiredTargetFramework>
    </Reference>
    <Reference Include="System.Data.DataSetExtensions">
      <RequiredTargetFramework>3.5</RequiredTargetFramework>
    </Reference>
    <Reference Include="System.Data" />
    <Reference Include="System.Deployment" />
    <Reference Include="System.Drawing" />
    <Reference Include="System.Windows.Forms" />
    <Reference Include="System.Xml" />
  </ItemGroup>
  <ItemGroup>
    <Compile Include="Form1.cs">
      <SubType>Form</SubType>
    </Compile>
    <Compile Include="Form1.Designer.cs">
      <DependentUpon>Form1.cs</DependentUpon>
    </Compile>
    <Compile Include="Program.cs" />
    <Compile Include="Properties\AssemblyInfo.cs" />
    <EmbeddedResource Include="Form1.resx">
      <DependentUpon>Form1.cs</DependentUpon>
      <SubType>Designer</SubType>
    </EmbeddedResource>
    <EmbeddedResource Include="Properties\Resources.resx">
      <Generator>ResXFileCodeGenerator</Generator>
      <LastGenOutput>Resources.Designer.cs</LastGenOutput>
      <SubType>Designer</SubType>
    </EmbeddedResource>
    <Compile Include="Properties\Resources.Designer.cs">
      <AutoGen>True</AutoGen>
      <DependentUpon>Resources.resx</DependentUpon>
    </Compile>
    <None Include="Properties\Settings.settings">
      <Generator>SettingsSingleFileGenerator</Generator>
      <LastGenOutput>Settings.Designer.cs</LastGenOutput>
    </None>
    <Compile Include="Properties\Settings.Designer.cs">
      <AutoGen>True</AutoGen>
      <DependentUpon>Settings.settings</DependentUpon>
      <DesignTimeSharedInput>True</DesignTimeSharedInput>
    </Compile>
  </ItemGroup>
  <Import Project="$(MSBuildToolsPath)\Microsoft.CSharp.targets" />
  <!-- To modify your build process, add your task inside one of the targets below and uncomment it. 
       Other similar extension points exist, see Microsoft.Common.targets.
  <Target Name="BeforeBuild">
  </Target>
  <Target Name="AfterBuild">
  </Target>
  -->
</Project>
