# Supplementary material for: An improved peptide-spectral matching algorithm through distributed search over multiple cores and multiple CPUs
Source: Proteome Sci. 2014 Apr 11;12:18. doi: 10.1186/1477-5956-12-18 (PMC4021225; doi:10.1186/1477-5956-12-18)
Supplement: Additional file 1 — Source code of the DC RT-PSM algorithm and sample datasets. [file 1477-5956-12-18-S1.zip › PIP_SOURCECODE/HPCPIP/HPCPIP/obj/Debug/HPCPIP.csproj.FileListAbsolute.txt]

C:\Users\jis043\Documents\Visual Studio 2008\Projects\HPCPIP\HPCPIP\obj\Debug\ResolveAssemblyReference.cache
C:\Users\jis043\Documents\Visual Studio 2008\Projects\HPCPIP\HPCPIP\obj\Debug\HPCPIP.Form1.resources
C:\Users\jis043\Documents\Visual Studio 2008\Projects\HPCPIP\HPCPIP\obj\Debug\HPCPIP.Properties.Resources.resources
C:\Users\jis043\Documents\Visual Studio 2008\Projects\HPCPIP\HPCPIP\obj\Debug\HPCPIP.csproj.GenerateResource.Cache
C:\Users\jis043\Documents\Visual Studio 2008\Projects\HPCPIP\HPCPIP\bin\Debug\HPCPIP.exe
C:\Users\jis043\Documents\Visual Studio 2008\Projects\HPCPIP\HPCPIP\bin\Debug\HPCPIP.pdb
C:\Users\jis043\Documents\Visual Studio 2008\Projects\HPCPIP\HPCPIP\obj\Debug\HPCPIP.exe
C:\Users\jis043\Documents\Visual Studio 2008\Projects\HPCPIP\HPCPIP\obj\Debug\HPCPIP.pdb
