# Supplementary material for: An improved peptide-spectral matching algorithm through distributed search over multiple cores and multiple CPUs
Source: Proteome Sci. 2014 Apr 11;12:18. doi: 10.1186/1477-5956-12-18 (PMC4021225; doi:10.1186/1477-5956-12-18)
Supplement: Additional file 1 — Source code of the DC RT-PSM algorithm and sample datasets. [file 1477-5956-12-18-S1.zip › PIP_SOURCECODE/PeptideDataBase_SAMPLE.txt]

499.25479 GGPGGR 154
501.26594 GGAAAR 2484
503.23397 EGGGGK 1146
503.27036 SAGAAK 1296
513.27044 GAGPGR 2927
513.29559 PAGAAK 1296
515.27486 GTGPGK 182
515.27486 PGGSAK 815
516.24046 GGGGGGR 16
516.24046 GGGNGR 446
516.30199 KGAGGK 3057
517.24962 DGAGAK 530 2413
517.28601 GLGSGK 3068 3067 3158 580
517.28601 AAAASK 1603 305
518.27002 TAASGL 42
519.19250 DSANGG 998
519.26527 TGAGSK 1775 2724 2725 1821 1836 2782 2727
519.26527 GGSATK 656
519.26527 ASASGK 1721
519.26527 ASSKGA 2518
519.26527 GGSTAK 886
519.26527 SAASGK 1351
520.24929 VGTASS 173
525.30009 PPAGGK 1828
526.24772 PAAPGD 2628
527.28609 GAAPGR 762
527.28609 GAGAPR 284
527.28609 PAGAGR 3046
527.31124 GAPVGK 1437
529.25412 DGPGGK 1109
529.29051 TPGGAK 431
529.29051 TPAGGK 1567
529.29051 GGPTAK 1069
529.29051 GTGAPK 1414
531.24012 GGGEGR 2165
531.26527 GGAAEK 518
531.26527 AEAGGK 2605
531.30166 GALGSK 1896
531.30166 GAAVSK 910
531.30166 SGLGAK 821
531.30166 GVTAGK 2680
531.30166 GGATVK 567
531.30166 AGGSLK 1910
533.24454 GSGEGK 2210
533.24454 AGDGSK 1171
533.25577 STGGGR 248
533.28092 SSGGVK 1294
533.28092 GVSSGK 2827 2661
533.28092 AASTGK 3078
535.26019 SGSTGK 158
539.29059 GGPPGR 2810
539.29059 GPGGPR 634
541.29501 GPPGSK 1203 503
541.30174 APAAGR 2648
541.30174 GVGPGR 852
541.32689 APGGLK 1619
543.23339 AAPDGGG 2816
543.28101 AGPSGR 169
543.30616 ASAAPK 2808
543.31289 VGGVGR 2262
543.33804 AAALAK 1127
543.33804 VLGAGK 257
544.30814 GAGKGR 547
544.33329 KAGAAK 1296
545.25577 GGGGGGGK 2040 2067
545.25577 GGAADR 1794
545.28542 SSGPAK 2912
545.28542 GPGSTK 1001
545.29216 VASGGR 3011
545.29216 GSGGLR 2287
545.29216 LGGSGR 25
545.31731 AVAASK 1296
545.31731 GSAALK 725
545.31731 AGSLAK 1854
545.31731 SAAVAK 1519
546.25102 GGGGGSR 1125
546.25102 SGGGGGR 1897 1479
546.31256 GSKGAK 653
547.23504 GDSGGR 2974
547.26019 AESGGK 620
547.27142 ASGSAR 2576
547.29657 GSSVAK 127
547.29657 LGSKSG 532
549.25069 SSGSGR 2998
549.25069 SGSGSR 3105
549.26594 GGGGFR 632 399 536
549.27584 ASSASK 1816
549.27584 AASSSK 1669 771 1562
549.27584 GSTASK 1406
551.25510 SSSSGK 1053
551.32024 GPPGPK 2436
553.33139 AAPAPK 700 382
553.33139 PAAAPK 1417
555.31066 GPASPK 315
555.31066 PSAPGK 1772
555.31066 SAPPGK 1939
555.31739 PGVAGR 1687 361
555.31739 GPGGLR 2455
555.31739 PGLGGR 2108 2019
555.31739 GPAGVR 828
555.34254 GVPGVK 2963
555.34254 AAVPAK 1417
556.27625 GGGGGPR 762
557.28542 AGADPK 2973
557.29666 GAAPSR 1270
557.29666 APGTGR 142
557.32181 PLSGGK 106
557.32181 GVPASK 329
557.32181 AAATPK 1417
557.32181 GTVGPK 536 399 632
557.35369 LAAGVK 1416
557.35369 GLGLAK 528
558.28741 GAAAGGR 2380 2871
558.28741 GGGGGVR 16
558.28741 AAANGR 1319
558.29864 GRGGGR 1178 446
558.31256 LGAGNK 596
558.31256 AVANGK 621
558.32379 KGAAGR 1509
558.34894 GKAGVK 998 826
559.26469 GPDGSK 2200
559.27142 GEAGAR 1207
559.27592 PSSGGR 1673
559.29657 LADGGK 2569
559.29657 EGGGLK 1875 2087
559.29657 AAVDGK 529
559.30107 STGPAK 1256
559.30107 SPASAK 1162
559.30107 TPGTGK 2715
559.30107 PSATGK 136
559.30781 SAVGAR 2731
559.30781 AASVGR 1090 1258 1470 1288 870
559.30781 LGSGAR 8
559.30781 SGLAGR 2052 2127
559.30781 SGALGR 848
559.30781 NGGKGK 544
560.24870 PGTTAD 1731
560.29182 KGDGGK 1645
560.30305 GGSKGR 644
560.32821 ASGKKA 382 700
561.25069 GADGSR 232
561.25069 DGGASR 1131
561.25069 GGGDTR 2724
561.27584 TAADGK 1832
561.27584 SDGGVK 616
561.28034 PSSSGK 639
561.28707 SGTAAR 2222
561.28707 AGATSR 2203
561.31222 ASGLSK 528
561.31222 ATVGSK 1309
561.31222 SAVGTK 406
562.22347 GAESEA 356
562.25985 ASESGL 1906
562.30747 KSSGGK 792
563.26634 TGSGSR 2154
563.29149 ASSTAK 298
563.30674 AAAFGK 2113 2155
564.23259 GCGSGK 499
564.30649 ALAGHP 1022
567.31289 AAHAAK 1961
567.31289 AAAAHK 763
567.32189 GAAPPR 1270
567.32189 GAPAPR 1125
569.26700 GGSHGR 2142 2264
569.26700 GSHGGR 2622
569.29216 HSGAAK 2262
569.32631 APAPSK 880
569.32631 PTPGAK 62
569.33304 AGLGPR 1772 2311
569.33304 AVGPAR 2228
569.33304 GGAPLR 1151
570.32829 GKGPGR 2126
571.27592 GPGDAR 2528
571.27592 PGGEGR 2842
571.30557 SPSGPK 314
571.31231 ASPAAR 2057
571.31231 VSPGGR 1979 2739
571.36934 VLGVGK 2370
571.36934 LAAGLK 1707 1724
572.29632 ASPNGK 194
572.30305 LGGGGGR 2517
572.31429 AGGGRR 288
572.31429 GRGAGR 2097
572.31429 GGRGAR 1270
572.31429 GARGGR 1270
572.32821 NLAGAK 2331
572.33944 AAKAGR 254
572.36459 GKLAGK 734
572.36459 VAAGKK 656
572.36459 KVAAGK 656
572.36459 AKGLGK 1764 2225
572.36459 GGALKK 2115
572.36459 KGGALK 511
573.28034 GADPSK 2905
573.28034 GPDGTK 1064
573.28707 LGGDGR 1990
573.29157 SPSAGR 2403
573.31222 AGLGEK 1453
573.31222 AAVEGK 1503
573.31672 PAGTTK 1417
573.31672 ATAPSK 2165
573.32346 AVSAAR 344
573.32346 SLAAGR 1386
573.32346 KGGAGGK 2179 1032 1592
573.32346 NGGKAK 1669 1562 771
573.32346 SAAGLR 2911
573.34861 AVSAVK 1017 946
573.34861 GTAVVK 867
573.34861 GSLGLK 1109
573.35984 GGKGKK 1882 1932 1970
574.25783 GGGPCK 3125 2422
574.34386 GKSVGK 578
575.22995 GGGDDR 634
575.25510 DGAADK 1953
575.25510 GDAGEK 2585
575.29149 LSDGGK 569
575.29149 ADSVGK 1455
575.29149 GAATEK 876
575.29149 DGGSLK 1726
575.29149 DSGGLK 2008
575.29149 GDGSLK 268 1321
575.29599 STPSGK 280
575.29599 SAPSSK 2403
575.29599 SASSPK 1143
575.29599 STSPGK 2738
575.30272 AASATR 190
575.31124 FPAGGK 1845 642
575.32787 SATLGK 2715
575.32787 SLATGK 1370
575.32787 ASGTLK 1968
576.24383 AGGCGR 2649
576.27550 GDVSSL 3048
576.31189 STGVTL 3149
576.32312 SSAKGK 2280
576.32312 SGKSAK 1200
576.32312 SSGAKK 29
577.23437 SVDSGN 3085
577.24560 GSSGDR 3131
577.27075 AESSGK 3128 2110
577.28199 GSGTTR 142
577.28199 GASSTR 2401
577.28199 ATSSGR 1553
577.29724 FAGGAR 368
577.30714 SSLGSK 344
578.26600 NSSGSK 1649 1862 1918 1966 2474
578.28126 FGGGNK 3038
579.30166 FAASGK 149
579.30166 AGGTFK 833
579.30166 GTGAFK 2728
581.33754 GVGPPR 1125
581.33754 GGVPPR 1241
581.36269 APLPGK 1772
583.30557 PEGGPK 74
583.30781 AHSAAK 838
583.30781 AAASHK 363
583.31681 PASPGR 392
583.34869 VPAAAR 485
583.34869 ALPGAR 1382
583.34869 AAAPVR 1327
583.37384 GVAPLK 1671
583.37384 AVPGLK 1690
584.32597 SPPTAL 1895
584.34394 KPAGGR 176 2160
584.34394 AGGKPR 2816
584.34394 ARPGGK 789
585.29157 DAPAGR 2469
585.29157 GEPAGR 1187
585.31672 GDLGPK 189
585.32122 PTSPGK 3161 2397
585.32796 LSGGPR 140
585.32796 PGGSLR 816 3144
585.35311 APGTLK 2382
585.35311 VVGSPK 607
585.35311 PTLKAG 264
585.35311 PALSAK 258
585.35311 ASLAPK 2976
585.35984 LGVAAR 764
585.35984 ALGGLR 683
585.35984 LAGLGR 1913
585.35984 LGALGR 1252
585.35984 GAAVLR 895
585.35984 GLLAGR 2253
585.38499 LLVGGK 601
585.38499 LVVGAK 1066
585.38499 GLLGVK 1035
585.38499 VGLVAK 507
586.28682 NGGPSR 2187
586.32994 GAGRAR 2451 2375
586.32994 GAAGRR 1509
586.32994 AAGGRR 3057
586.34836 GAPSKK 1484 2359
586.35509 GGLKGR 104
587.25960 PGDDGK 761 1618
587.27757 NGAGNR 2715
587.29599 SEGPAK 203
587.29599 DPASAK 1848
587.29599 GADPTK 2105 2929
587.29599 GPTGEK 1838
587.30272 LADGGR 2980
587.30272 VGAADR 1470
587.30272 GGNVGGK 1178 1270
587.30272 GDLAGR 1214
587.30722 PTASGR 549
587.30722 ASAPSR 1640
587.30722 AAPSSR 2502
587.33237 SLSPGK 819
587.33237 SVPSAK 459
587.33911 ASLAAR 1778 2438
587.33911 GKANAK 2547
587.36426 AVASLK 860
587.36426 SLGALK 1439
587.36426 AGLSLK 1434
587.36426 AASVLK 1605
587.37549 GKGAKK 1922
588.26158 GANDGR 1882 1970 1932
588.27684 GGWGGR 2810
588.30920 GSRGGR 1178
588.30920 GGGRSR 762
588.32312 ASNAVK 763
588.32312 AGSGVAK 2378 2438
588.32312 GGAKEK 1212 480
588.32312 NGLASK 166
588.33435 GRATGK 2472
588.33435 TGRAGK 887
588.33435 GATGRK 2994
588.35951 GGSKLK 1297
588.35951 SGKGLK 142
588.35951 GKASVK 779
589.27075 EGAGEK 1299
589.27075 DGGDVK 2189 2545
589.27075 ADAGEK 347
589.28199 DAASAR 2953
589.28199 EAGGTR 2075
589.28199 SEAGAR 550
589.28199 ASAADR 2425
589.28649 SSPSGR 2253
589.30174 GGPFGR 446
589.30174 GGFGPR 1441
589.30714 SALGDK 1561
589.30714 LSAGDK 1166
589.30714 GDAVTK 3052
589.31164 TTPGSK 1200
589.31837 SLGASR 1746
589.31837 LTGSGR 975
589.31837 TSLGGR 1769 1790 1841
589.31837 STGLGR 2028
589.31837 GGGKGSK 550
589.31837 GGKNSK 129 1456
589.31837 AATTAR 933
589.34352 LTAASK 382 700
589.34352 VLSGSK 2526
589.34352 TVGVSK 112
589.34352 ASTLAK 883 1011
589.34352 SVSGLK 1545
589.34352 GSLVSK 1162
589.34352 VSSAVK 363
589.34352 VTVSGK 1173
590.28463 GCGGLK 1049
590.28463 GAGVCK 426
590.31362 KSSGGR 748
590.31362 GKSSGR 2278
590.33877 AKSSAK 2280
590.33877 GTSKAK 2413 530
590.33877 SKASAK 2396
590.33877 KTGASK 193
590.33877 AKTSGK 2184 778 3097 1068 2840
591.25002 SDEGGK 339
591.26125 ASSGDR 1760
591.26125 DGTGSR 2996
591.26125 DGASSR 475
591.26125 GDTGSR 1921
591.28640 VSDGSK 919
591.28640 GADTTK 2513
591.29090 SSPSSK 1146
591.30616 PGSFGK 2151 293
591.30616 GPFGSK 189
591.30616 FSPGGK 344
591.31289 VGGGFR 2449
591.32279 LTSSGK 1563
591.33804 FGGALK 1616
591.35604 GPPPPK 1628
592.23403 SVGSDE 1059
592.31804 SSGSKK 1439
592.31804 GSKSSK 1939
592.32206 FGVLAS 2078 331 830
593.26567 STDGSK 567
593.27690 SSASSR 1715
593.31731 LGYGGK 2486
593.34204 PAGPPR 2810
593.34204 GPPPAR 435
593.34204 GAPPPR 1178
593.34204 GPAPPR 3084
593.36719 VGPPPK 762
595.29657 GFTSGK 756
595.31231 HPGTGK 1903
595.34419 GGVHVK 1211
595.35319 APGVPR 297
595.35319 LGPGPR 7
595.35319 LPGPGR 747
596.30306 AGHGAGK 1388
596.33944 KAGGHK 770
596.37359 KGPAPK 1219
597.26192 HGDGGR 1970 1932 1882
597.27584 GGSYSK 792
597.29607 GPGDPR 3149
597.32346 VHTGGK 1459
597.32346 VHGTGK 710
597.33246 PPGTAR 2968
597.35761 PSVAPK 2955
597.35761 PGPSLK 2691 1835 1857
597.35761 GSLPPK 886
597.36434 LAAPAR 3091 3090 165
597.38949 PALVAK 1410
597.38949 GALPLK 553
598.31647 PNPGSK 1099
598.33444 PRGGGR 198
598.33444 GGPGRR 2954
598.35959 APAKGR 391
598.35959 GARAPK 1760
598.38474 PLGKGK 1083 1529
598.38474 PVKAGK 2069 2123
598.38474 KVPGAK 1109
599.30272 HSATGK 2501 1840 2025
599.30272 ASHGTK 313
599.30272 THTGGK 2326
599.30722 VGPGDR 221
599.33237 EVPAGK 1478
599.33237 LGPGEK 2932
599.33237 GLEPGK 980
599.33237 GEGPLK 1483
599.34361 ALGPSR 1938
599.34361 GLSPAR 2163
599.34361 GKNPGK 2060
599.34361 KGGGGPK 1383
599.34361 GSLAPR 932 935
599.36876 AVVPSK 826 998
599.36876 VPVSAK 2738
599.36876 PGVVTK 2662
599.36876 GLSPVK 2212
599.36876 SPLVGK 1385
599.36876 PGLVSK 311 982
599.36876 PATAKL 1386
599.37549 AAGLLR 2501 2025 1840
599.37549 LAVAAR 530
599.37549 AGLLAR 1158
599.37549 VGVGLR 489
599.37549 AALLGR 2948
599.37549 LAAGLR 914
599.37549 AALVAR 2633
599.40064 VLLAGK 22
599.40064 GLLGLK 1281
599.40064 LLVAGK 765
599.40064 LLAVGK 1474
600.29124 ANPDGK 472
600.30247 ANPSGR 58
600.30247 TGGGPGR 1939
600.30247 NSPGAR 2110 3128
600.30247 GGPGSAR 1270
600.32762 NGSVPK 661
600.32762 KGGDPK 1125
600.32762 KGPDGK 1846
600.32762 GPKGDK 2567 2433
600.32762 GSNPVK 288
600.33885 GKGSPR 1417
600.33885 GRPSGK 493
600.34559 GRVGGR 547
600.35951 LLNGGK 669
600.36401 PTKAGK 1025
600.36401 SKAPAK 110
600.36401 KAASPK 3151
600.36401 KAPGTK 700 382
600.36401 KPGTAK 1989
600.36401 SPAKAK 1296
600.36401 PASAKK 1417
600.37074 LARGGK 2821
600.37074 RGGALK 830 331 2115 2078
600.37074 KLAGGR 75
600.39589 LAAAKK 2491 2496 2504
600.39589 KAALAK 1189
601.28649 GGPSER 2316 1893
601.28649 ADSPGR 2183 1475
601.28649 DASGPR 2384 1785
601.31164 GEPTAK 1027
601.31164 ASPEAK 2326
601.31837 AVEGAR 344
601.32239 VGGAWL 2813
601.32287 GSPSVR 1539
601.32287 STAAPR 1364
601.32287 ATASPR 2744 1408
601.32960 GAGGKGR 3057
601.34352 LGEVGK 1803 1712 1947 2892
601.34352 EGGVLK 1835
601.34352 ALAEAK 1820 1505
601.34352 GGDLLK 2802
601.34352 VAGLDK 1276
601.34352 GLDGLK 510
601.34802 PGTSLK 3082
601.34802 VSATPK 1460
601.34802 PSLTGK 1067
601.35476 GVALSR 849
601.35476 SGVALR 2420 2793
601.35476 ALGSVR 2136
601.35476 LGLGSR 1045
601.35476 AAAKNK 847
601.35476 ALATAR 1847 2084
601.35476 VTGLGR 648
601.35476 NVKGGK 129 1456
601.36599 GGGKRK 901
601.37991 TLALGK 1585 2308 304
601.37991 LSAALK 2896
601.37991 SVGLVK 1015
601.37991 LVGSVK 2605
601.37991 AAVTLK 614
601.39114 AAKKGK 1668
602.30239 GVNADK 784
602.30239 DGNLGK 1628
602.31362 GKDGAR 3057
602.31362 LNSGGR 2261 2835
602.31362 GGKGER 1579
602.31362 GGGKER 370
602.32485 RSGAGR 2721
602.32485 AGSRGR 653
602.32485 SGRAGR 2324 1824
602.32485 GGTRGR 2380 2871
602.32485 AGSGRR 1027
602.33877 LGAGASK 2470
602.33877 GKAEAK 643
602.33877 GAAKEK 1996
602.33877 ALANSK 471
602.35001 AASKAR 1378
602.35001 SAAKAR 1178
602.35001 RAAASK 363 763
602.37516 SALKGK 2614 2507 2554
602.37516 KTLGGK 2419 808
602.37516 LTKGGK 477
602.37516 LASKGK 627
602.37516 GKTAVK 1931
602.37516 AAVKSK 2929 2105
602.37516 SAVKAK 1475 2183
602.37516 GAKSLK 1607
602.37516 LGAKSK 56
603.23676 EAGPCA 2323
603.26125 AEDGGR 188
603.26125 EGEGGR 31
603.28640 ADAAEK 1056
603.28640 AGEEAK 2673
603.29090 PEGSSK 492
603.29090 DASPSK 887
603.29090 SSEGPK 2310
603.29090 SSEPGK 510
603.29764 VADGSR 37
603.29764 VGASDR 1288
603.29764 EAGATR 1874
603.29764 GEAATR 203
603.29764 ASAGGGGK 1632
603.30214 SSGTPR 1539
603.32279 ADTGLK 2899
603.32279 TVAEGK 1979 2739
603.32279 DAALSK 659
603.33402 VGVSSR 2745 2282
603.33402 ATGTVR 2262
603.33402 ASLTGR 1019 468
603.33402 GATVTR 1125
603.35917 GSSLLK 2379
603.35917 ASTVVK 2960
603.35917 SLSAVK 3161
603.35917 LSGSLK 2772
603.37041 KKSGGK 198
604.27492 SPSLSD 1714 1719
604.28165 GATDNK 224
604.29691 WTGGGK 1023
604.31804 KKGGTD 527
604.31804 GSEKGK 3123
604.31804 TKDGGK 914
604.31804 SSLNGK 1834
604.31804 GTVNSK 469
604.31804 AGGSSVK 1848
604.32927 GTSKGR 573
604.35442 AATSKK 14
604.35442 SGKVSK 1500
604.35442 GKTATK 206
605.26567 ETGDGK 1686
605.27690 GASSER 1077
605.30205 VESSGK 2035 1887 1665 2445
605.30205 VADSSK 1270
605.30205 LGDSSK 2728
605.30205 DSVTGK 2763
605.30655 PSTSSK 1879
605.31329 VSSGTR 108
605.31329 SGLSSR 2452 2633
605.32181 GTFPGK 1329
605.32854 FAGGVR 2195 2171
605.32854 FGVAGR 2970
605.32854 GVGFAR 860
605.33844 TVSTAK 338
605.33844 TTLGSK 309
605.33844 LTSASK 527
606.25439 AGSCGR 751
606.29730 SNTASK 2493
606.29730 SATSNK 1312
606.31256 AFANGK 2710
606.33369 STSGKK 2715
606.34894 KGGAFK 2645 2611
606.35344 LHGALP 249
607.28132 TSGSEK 2107
607.28132 EGSTSK 326
607.29657 DAFAGK 1692
607.30781 TAFGGR 1075
607.31770 SSTVSK 2251
607.31770 SSVTSK 2896
608.27657 SNSSSK 1203 503
608.32821 KGGYGK 791
609.27584 FSGDGK 871
609.30280 HPGGSR 2681
609.31222 FAASSK 258
609.31222 SAAYAK 585
609.33696 PSPGPR 707
609.33696 PGSPPR 2400
609.36211 PPATKP 2950
609.36884 GPAPLR 527
609.36884 PLGPAR 528
609.36884 GAPPLR 1826
610.32994 GGHGKR 94
610.36409 GPPGRK 1153
610.38924 PPAAKK 1987
611.22209 CSSTAS 674
611.27757 AGDGHR 2619
611.29149 SGSSFK 192
611.30272 HDAAAK 570
611.30272 AHAGEK 520
611.30272 VGHGDK 525
611.31172 PGDPAR 830 331 2078
611.33911 LHTGGK 896
611.33911 SGHLAK 693
611.34811 SVPPGR 169
611.34811 GPVSPR 2083 2368
611.34811 PAAPTR 992
611.37326 LPPASK 2327 2773 2097 2570
611.37326 LPSAPK 1767
611.37326 PSALPK 1713
611.37999 AGVPLR 3050
612.29797 AGHSNK 1607
612.33885 AVNPGR 1340
612.33885 PAAGAAR 2359
612.35009 PGRGAR 1761 1823
612.36401 PANALK 1047
612.36851 SKKGPP 1626
612.37524 GPVGKR 958
612.37524 PKAAAR 1542
612.37524 APAKAR 1023
612.40039 KAGLPK 1363
612.40039 KAPLGK 248
612.40039 PKLGAK 2404
612.40039 AKLPGK 1828
612.40039 AGKLPK 660
612.40039 LKAPGK 221
613.28199 EHSGGK 1341 1796
613.28649 GVGGNNP 2594
613.31614 PEGSPK 1648
613.31837 VHSSGK 803
613.32287 GEPGVR 1896
613.34802 ELPGAK 1507 2137
613.34802 PGELAK 254
613.34802 LPEGAK 1300
613.35252 PSVSPK 1746
613.35252 SPSPVK 2315
613.35926 SPAALR 2911
613.35926 APSALR 677
613.35926 LSPAAR 1015
613.38441 LSLPGK 497
613.38441 GPSLLK 158
613.38441 LPAVSK 1435
613.38441 VAPSLK 1112
613.38441 AKPSLV 109
613.38441 LLPGSK 1794
613.38441 TGLPVK 1569
613.39114 ALLAAR 906 2990 3110
613.39114 AALLAR 1428
613.41629 LAVALK 1405
614.28174 GGPNDR 682
614.34327 SLPNGK 368 2204
614.34327 KEGGPK 2618 1364
614.34327 GGEKPK 2738
614.34327 GPKGEK 2436
614.35001 GGNVLR 22
614.35001 NVVGAR 1057
614.35451 PKTGGR 1645
614.35451 PGAKSR 1560 2210
614.35451 KGGPTR 2811
614.35451 PGASRK 2147
614.36124 GVRGAR 1270
614.36124 LGRGGR 681 143
614.36124 GLRGGR 2028
614.36124 RGGVAR 994
614.36392 GELLAL 625
614.37516 NLLGAK 1696 709
614.37966 PKATAK 1417
614.38639 VRVGGK 1520
614.38639 LAGARK 2244
614.41154 LAGVKK 1072
614.41154 LGAKVK 281
614.41154 LLGGKK 535
614.41154 KGLGLK 921
614.41154 VKLGAK 789
615.26575 GPDDGR 2331
615.29090 GPDEAK 1178 1270
615.29090 PGDEAK 2862
615.29764 GSHSTK 1978
615.30214 GAESPR 1309
615.30214 APDSAR 3070
615.30214 SADAPR 49
615.31289 HFGGAK 2918
615.32010 GGGRGGR 1178 446
615.32010 GRGGNR 2773 2097
615.32010 GGNRGR 2773 2097
615.32729 VPSEGK 2013 433
615.32729 PGEVSK 253
615.32729 APTAEK 2211
615.33402 EVAAAR 356
615.33402 AVEAAR 344
615.33402 GVAVDR 2992
615.33402 EALAGR 1628
615.33402 GGNLGAK 1013
615.33402 NNAGLK 3123
615.33402 AAVEAR 96
615.33852 PVTGSR 341
615.33852 SPLGSR 246
615.33852 SLSGPR 1054 909
615.33852 VSPGTR 2702
615.35917 AAVDLK 654
615.35917 VLAGEK 379
615.35917 DLLGAK 320
615.36367 TSPALK 1715
615.36367 PAVTTK 1417
615.36367 VTTAPK 1879
615.37041 LLGGTR 2609
615.37041 ATVVAR 346
615.37041 LGLGTR 648
615.37041 LNGGKK 2007 1935
615.37041 LLSAGR 2081
615.37041 GAVTLR 3161 2397
615.37041 AGAAKAK 1296
615.37041 VLSAAR 1577
615.38164 AKGGKR 79
615.39556 LVSGLK 2373
615.39556 LSVLGK 1125
615.39556 LGVKLS 378
615.39556 GLVSLK 3005
615.39556 GSLVLK 494 1765
615.39556 LTALAK 3020
615.39556 LVAVSK 488
615.40679 KAKAAK 1296
615.40679 AKAKAK 159
615.40679 KAAAKK 1296 2303
615.40679 AAAKKK 1296
616.27963 APGCGR 781
616.29739 SSPGNR 1265
616.29739 NSGPSR 2273
616.30412 GRGGDR 446
616.31804 NGDLAK 2686 2732 1089 2699 2851 2697
616.31804 GEGLNK 1552 1303
616.32927 GKAEGR 1667
616.32927 NLASGR 2447
616.32927 GGLGGTR 1309
616.32927 GAEGKR 220
616.32927 AGEGKR 533
616.32927 KEAGGR 1673
616.32927 EGRAGK 297
616.32927 GEAGKR 1109
616.32927 NGKNGK 3036
616.32927 NAGTVR 1804 1749
616.32927 GSLANR 1645
616.32927 GGTLNR 2443
616.34050 AASRGR 1933 2973
616.34050 TGRAGR 1297
616.35442 AALSAGK 1434
616.35442 NLTAAK 1161 823
616.35442 KGDLGK 1997 2973
616.35442 AKAAEK 2486
616.35442 KEAAAK 2012 2203
616.35442 EVKGGK 661
616.35442 ALNATK 2856
616.35892 STPGKK 2323
616.35892 KGSPTK 2738
616.35892 SKAPSK 333
616.36565 AVSGRK 1840 2025 2501
616.36565 VKRGSA 686
616.36565 GLKSGR 3021
616.36566 SAGRVK 786
616.36566 GKTGVR 359
616.36566 TRGVGK 1696 709
616.36566 KSGLGR 415
616.36566 TAKAAR 2921
616.36566 RGLSGK 336
616.36566 TAAKAR 1270
616.39081 KALGTK 1639 3049
616.39081 LKATGK 3045 1559
616.39081 KASALK 980
616.39081 LSKAAK 390 1467
616.39081 VVSKGK 1470
616.39081 LKGATK 1892
616.39081 VAKATK 762
616.39081 KSALAK 2498
617.27690 GEAGER 1187
617.28140 SSDPGR 268 1321
617.30205 AEAAEK 2282 2745 2528
617.30205 AEAEAK 1933
617.30655 DTGTPK 2654
617.30655 TSNLPS 99
617.31329 DGKNGK 985 2027
617.31329 VGATDR 1258 1246 1090
617.31329 NGKGDK 804
617.31329 GGEVTR 1663
617.31329 LGGSER 257
617.31329 ADGTVR 2541
617.31329 DAASVR 2602
617.31779 GTSPTR 2395
617.32452 SNRGGK 1449
617.32452 SKNGGR 1306 1399 3137
617.32452 SRNGGK 544
617.33304 FAPAGR 1636
617.33844 ETAGLK 2282 2745
617.33844 ASELAK 2487
617.33844 AELASK 1001
617.33844 VDSLGK 794 1915
617.33844 TEAGLK 1446
617.33844 TVAEAK 1042
617.33844 GVVTDK 1993
617.33844 AESLAK 1534
617.33844 GDVSLK 1468
617.34294 TATTPK 2972
617.34967 ASKANK 783
617.34967 GSSVLR 2893
617.34967 SVVASR 656
617.34967 VSVSAR 2633
617.34967 ALASTR 2920
617.34967 AKNASK 388
617.34967 RSTAAL 77
617.34967 ATGTLR 514
617.34967 GSLVSR 1961
617.34967 AGSGKAK 2528
617.34967 NASKAK 1526
617.34967 GATNKK 3160
617.35819 LFGPGK 1870
617.37482 LVATSK 1415
617.37482 ALLSSK 1985 1934
617.37482 SALLSK 2542
617.37482 TVSLAK 1536
617.37482 TGSLLK 2181
617.37482 LTGTVK 2930
617.37482 LSGTLK 2736
617.37482 TVAVTK 1079
617.38606 SKKGAK 1227
618.27215 GSDGGAR 2361
618.27215 SGNEGR 2893
618.27215 GSANDR 845
618.27215 SGGEGGR 3046
618.28404 GKTPGC 953
618.28741 GSWGGR 550
618.29730 AGSAKAD 1484
618.29730 NTDAAK 1238
618.30180 NPSSSK 83
618.30854 NGSVSR 436 424
618.31706 GGFGPGK 446
618.31977 SGSRGR 377
618.31977 GGSRSR 887 1124
618.31977 GSRGSR 1178
618.33369 AKDSAK 1562 1669 771
618.33369 LNTGSK 1138
618.33369 ASDKAK 1354
618.33369 KADTGK 750
618.33369 TVSANK 2553
618.33369 VTGTNK 211
618.33369 VATNSK 1557
618.33369 KSGEAK 1888
618.33369 GLTSNK 221
618.33369 EAGSKK 623
618.33369 ASKDAK 471
618.33369 AATATGK 623
618.33369 AGSEKK 1167
618.34492 KASSAR 10
618.34492 GSKTAR 2444 2193
618.34492 ATSGKR 169
618.37007 LKSSGK 1167
618.37007 GKLSSK 1518 342
618.37007 SGSLKK 1417
619.24493 KDGEDG 894
619.25617 GDSEGR 1114
619.25617 TDGDGR 1552
619.28132 GTSAADV 1157
619.28132 ASDAEK 845
619.28132 GASEEK 316
619.29255 TGADTR 561
619.31118 KGGCAK 984
619.31770 TDSLGK 2469
619.31770 LESSGK 2346
619.31770 STDLGK 1848
619.31770 TSDLGK 923
619.31770 DGTLSK 1840 2025 2501
619.31770 ELSGSK 2806 2671
619.31770 SATVDK 1670
619.31770 GDLSTK 1632
619.31770 SDTVAK 29
619.31770 ETSGVK 1120
619.31770 ASVDTK 2282 2745
619.31770 VSDATK 1477
619.31770 ADTVSK 698
619.32894 ASSLSR 2953
619.32894 SGSLTR 2648
619.32894 ATTTAR 1974
619.32894 GSTVTR 1888
619.34419 LFGGAR 232
619.35409 LSSSVK 271
619.35409 LTTSAK 2714
619.36219 GPPPPR 762
619.36934 FAALAK 670
620.22895 DTDVGD 1957
620.27657 SNSGEK 2079
620.27657 NSSDAK 1281
620.27657 SGNTDK 459
620.31295 ASTSGAK 1038
620.31295 SKSGDK 803
620.34934 TTKGSK 2865
620.34934 STTGKK 1185
621.25406 NGGSCK 1329
621.26058 DDSASK 2417 577
621.26058 EDGSSK 2153 1994 2407
621.27182 ADSSSR 1848
621.27182 ESSGSR 1048
621.27182 DTGSSR 2920
621.29697 ESTASK 1714
621.30820 TSSTAR 551
621.32346 FAAASR 1329
621.32346 AFSAAR 2596
621.32346 FGVGSR 2664 2483
621.33246 GPPHSK 1014
621.33335 SSTTVK 1580 397
621.34861 LFAGSK 402
621.34861 GAFLSK 1208
621.34861 FGTLGK 58 1378
621.34861 TVFGAK 421
621.36434 LHGAPK 261 1088
621.39849 PPALPK 615
621.39849 PPLPAK 1299
622.23807 GGCDSK 2417 577
622.30747 TFGGNK 1386
622.32860 SKSSSK 401
622.33262 GSLLYA 2975
623.26634 DGYGGR 762
623.29149 GEGYAK 1344
623.32787 FSAATK 433 2013
623.32787 YGLSGK 271
623.32787 AGYVSK 1060
623.35034 AGLHAR 1128
623.35261 PSPAPR 1955
623.37549 GHVLAK 595
623.40964 LPPLGK 759
623.40964 LGLPPK 2161 2047
624.34559 AGKHGR 248
624.34559 GHARGK 3133
624.34559 AGHKGR 670
624.37974 PPARGK 2928
625.29322 EAHGGR 1911
625.31837 GDLGHK 2326
625.31837 GEHKVG 1447 1936
625.31837 LGHGDK 618
625.32737 PPGGGGGK 550
625.32737 AEGPPR 217
625.32960 ASHGVR 630
625.35252 PPAVDK 1987
625.35476 HTAGLK 1304 2969
625.35476 LHTGAK 1842 1998
625.35476 LGHATK 2012 2203
625.36376 GSPPLR 818
625.36376 PAVPSR 2022
625.36376 PVPASR 774 1224 126
625.36376 PVTGPR 1571
625.36376 GVPTPR 1888
625.36376 PPLGSR 643
625.38891 PVVSPK 766
625.38891 PTALPK 1280
625.38891 LTPPAK 508
625.39564 ALLGPR 1958 2356 2543
625.39564 PGLLAR 1144
625.39564 LLGAPR 1254
625.42079 AVPVLK 649 1268
625.42079 PVLGLK 2245
625.42079 LPVGLK 1607
625.42079 VAPVLK 1584
626.35001 KHTGGK 687
626.35451 LAPNGR 2422 2387 2382 3125
626.35451 PVANAR 1642
626.36574 AARGPR 880
626.36574 AAPRGR 77
626.36574 ARGAPR 154
626.37966 GNPVLK 1528
626.39089 GRGLPK 1032 1592 2179
626.39089 KAVPGR 2310
626.39089 GLGPKR 1577
626.39089 KGPLGR 1001
626.41604 KGVPVK 921
627.26125 DGDHGK 1896
627.29764 AHSGEK 515
627.29764 ADTGHK 801
627.31337 NAGNPR 192
627.33402 SHTGVK 520
627.33402 ASHVSK 1797
627.33852 DAVPAR 206
627.33852 PGLGER 202
627.33852 DAPGLR 190
627.33852 GLPGER 2436
627.34302 PSPTAR 1228
627.34975 GPNKGR 1039
627.36367 PGVLDK 758
627.36367 GDPVLK 1450
627.36817 SPLPSK 690
627.36817 PSSPLK 30
627.37491 LPGVSR 276 1202
627.37491 VGLPSR 1877
627.37491 VLGPSR 420
627.37491 AANPKK 567
627.40006 LTGLPK 676
627.40679 VLAGLR 79
627.40679 GVALLR 146
627.40679 VVALAR 2409
627.40679 AAVVLR 2649
627.40679 VVAALR 222
627.41129 PGKKAK 2503 816
627.41129 KKAPGK 1027
627.43194 LALALK 1657
627.43194 LLAALK 2909
627.43194 VLVAVK 662
628.27942 EPEPAS 2587
628.29739 DPANGR 2523 2685
628.33377 KPGDGR 570
628.33377 GDRGPK 2436
628.33377 PGDGRK 570
628.34500 GPRGSR 901
628.34500 GSPGRR 3131
628.34500 GGPSRR 146
628.35892 GKEPAK 1523
628.35892 PDAAKK 3010
628.35892 TPNGLK 459
628.35892 TNLGPK 1326
628.35892 AVPTNK 2747 1922
628.36566 VLGANR 2318 2560 2638 235
628.36566 AVVNAR 2091
628.37016 GPTKAR 2739 1979
628.37016 APTGRK 1901
628.37016 KAPASR 2490 2494
628.37016 GAPRTK 166
628.37689 VAGARR 3050
628.37689 RGAGLR 861
628.37689 GAGLRR 861
628.37689 ARVAGR 2375 2451
628.39531 KVPTGK 237
628.39531 GKLPSK 1506
628.39531 GLPSKK 2772
628.39531 PTGVKK 2899
628.39531 PGVTKK 1147
628.39531 AVPSKK 973
628.40204 LAAAKR 2538 2534
628.40204 LVGGKR 373
628.40204 RLVGGK 373
628.40204 VVGAKR 3105
628.40204 LGGRVK 1303 1552
628.42719 GLLAKK 2891 1991
628.42719 KLVAAK 338
628.42719 LVAAKK 2814
628.42719 AGLLKK 1752
628.42719 LAKVAK 1653
628.42719 LKAAVK 1102
629.27690 SHSGDK 1695
629.31779 SAPGGGGK 214
629.31779 APESAR 2855
629.31779 ASAPER 1609
629.32452 NGNGLR 629
629.32854 AAGFHK 1038
629.32854 AAHGFK 2360
629.34294 SLPKAD 829
629.34294 ESPGLK 2981
629.34294 VTGEPK 2930
629.34294 LSPEGK 1138
629.34294 PDALSK 871 2099
629.34294 SADPLK 1393
629.34294 VTPEGK 2785
629.34294 GLPTDK 1062
629.34294 AVSPEK 1523
629.34294 DPTVAK 1033
629.34744 SPTTPK 258
629.34967 AVAVDR 2341 2347 928
629.34967 VVDAAR 2258 2373
629.34967 LAVDGR 2921
629.34967 DGVLAR 1239
629.34967 GADLVR 1119
629.34967 AAVVDR 2693
629.34967 DVLAGR 2262
629.35417 STPGLR 784
629.35417 KSPNGK 1698
629.35417 LPGTSR 2581 2397
629.35417 SPLASR 482
629.35417 TPGLSR 1494
629.35417 PLSGTR 1875
629.35417 PGSLTR 2384
629.36090 RNAAAK 402
629.37214 GRRGGK 1380
629.37482 ADALLK 2769 2761 746
629.37482 ALLGEK 2340
629.37482 VEAALK 1462
629.37482 AADLLK 2428 1215
629.37482 DVVVAK 1450
629.37482 VGDVLK 1360
629.37482 GVLVDK 309
629.37932 TLPTAK 2210
629.37932 VSPSLK 653
629.38606 AAAKAAK 3001
629.38606 VNKAAK 3100
629.38606 GLLTAR 1238
629.38606 LSGVVR 1084
629.38606 LAGKGGK 1193
629.38606 LAGTLR 1501
629.38606 LALSAR 1692
629.38606 ANKGLK 406
629.38606 ATLAVR 1180
629.38606 AALLSR 877
629.38606 VLGVSR 805
629.38606 ALGKNK 388
629.38606 NKLGAK 897
629.38606 KKNALG 2525
629.39729 AAGKKR 3128
629.41121 LLGVTK 846 699
629.41121 SALVLK 919
629.41121 TVVLAK 1744
629.42244 GKLGKK 118
629.42244 LKGKGK 1192
629.42244 GKKLGK 845
629.42244 KGVKAK 928 287 2347 2341
630.26092 TSHESA 1041
630.30180 TGDPNK 1488
630.30180 TPDGNK 2282 2745
630.30854 GGDGAVR 1089
630.30854 GDGNLR 859
630.30854 GNVGER 113
630.30854 LNDGGR 1114
630.31304 PSTGNR 2428
630.31706 GWSGPK 260
630.33369 ANGELK 2130
630.33819 PKSDGK 1862 1649 1966 2474 1918
630.33819 PSGDKK 553
630.33819 PGSDKK 3142 289
630.33819 NPSSVK 2223
630.34492 AERGAK 109
630.34492 KEGAAR 428
630.34492 TAGLNR 31
630.34492 GLSAGAR 3103
630.34942 GPRSSK 2821
630.34942 GPSSKR 104
630.35615 SAARAR 2932
630.35615 VGSRGR 2992
630.35615 TARAGR 670
630.35615 RVGGSR 863
630.37007 KVAGEK 575
630.37007 SLLGNK 1796 1341
630.37007 LGEKGK 1146
630.37007 VNLTGK 1387
630.37007 LGKEGK 2016
630.37007 GNVTLK 1018
630.37007 NAVLSK 412
630.37007 LNVGTK 898
630.37007 SGLNLK 1651
630.37457 SAKPTK 2282 2745
630.38130 ALGKSR 2361
630.38131 KLGGTR 904
630.38131 ARVGTK 1996
630.38131 GLTKGR 2043
630.38131 SLAGKR 1257
630.38131 KASVAR 1004
630.38131 GKASLR 494 1765
630.38131 GASKLR 624
630.40646 GKVVTK 1707 1724
630.40646 SVKVAK 744
630.40646 ALAKTK 747
630.40646 VGKVTK 1103
630.40646 ASVVKK 182
630.40646 KTALAK 2009
630.40646 AATKLK 182
631.28132 ANVDVD 76
631.28582 PEDSGK 2968
631.31770 ADAEVK 818
631.31770 LGDEAK 457
631.31770 VEADAK 2986
631.31770 EAGVEK 474
631.31770 LGEDAK 743
631.31770 GVEEAK 529
631.32220 TGTPEK 1216
631.32220 ETASPK 201 2499
631.32220 SPSDVK 2915
631.32220 TPDTAK 1180
631.32894 GELSAR 2551
631.32894 VDGSVR 2203 2012 2275
631.32894 GTLGER 2526
631.32894 LASADR 2410 1559
631.32894 SAEGLR 2136
631.32894 ADLTGR 1133
631.32894 NNSGLK 3123
631.32894 EGALSR 1507 2137
631.32894 NNGVTK 1314
631.32894 ESGLAR 158
631.33344 PATSTR 2832 2683
631.34017 TGKGNR 3057 797
631.34017 ARGSNK 2779 2016
631.34196 PFSPGK 587
631.35409 TDVAVK 1035
631.35409 ESGVLK 1670
631.35409 EGLSVK 2383
631.35409 LGSDLK 1434
631.35409 SGVLEK 1986 1982
631.35409 ATEALK 1123
631.35409 LEAATK 1810
631.35409 LGVESK 561
631.35409 SALDVK 1683
631.35859 VTSPTK 2745 2282
631.35859 LPSSTK 331 830 2078
631.36532 GSSLLR 907
631.36532 SSLLGR 2580 565
631.36532 GSTLVR 3124
631.36532 KSAGAAK 1296
631.36532 VASLSR 1594
631.36532 GSNKVK 2779
631.36532 GKGKDK 88
631.36532 SSLGLR 2419 808
631.36532 ASSVLR 1571
631.36532 GLSLSR 1154
631.36532 GTSVLR 1606
631.36532 KGKDGK 1072
631.36532 AAGKGTK 1752
631.36532 LLSGSR 1156
631.37384 FAAPVK 2383 2816
631.37384 FPAGLK 508
631.37655 SGGKRK 1237
631.37655 KSGGRK 1913
631.37655 KGKGSR 1403
631.39047 TLAKTV 1262
631.39047 LLATSK 416 782
631.39047 TLSALK 1453
631.39047 LTSALK 1000
631.39047 TALLSK 1848
631.39047 LTGLTK 158
631.39184 PPPPPK 2396
631.40171 KASKAK 1731
631.40171 KTKGAK 1351
631.40171 SAAKKK 636
632.26533 AGDELE 29
632.27454 GCPGSR 189
632.27657 NGADEK 2335 2608
632.28780 AAGSDGR 22
632.29969 CGATPK 1975
632.31295 DLSGNK 1081 1456 129
632.31295 GDKGEK 875
632.31295 VSGGEGK 1280
632.31295 GLDSNK 754
632.31295 VKNGES 1727
632.31295 KGEDGK 1686
632.31295 AASGEAK 1296
632.31295 GDEKGK 1908
632.31295 DLGSGGK 2514
632.31295 NSVGEK 402
632.31745 PNTSSK 484
632.32418 GSRGEK 189
632.32418 AAGTSAR 218
632.32418 EGGKSR 107
632.32418 SGDAKR 79
632.32418 NSSGLR 3123
632.32418 GEKGSR 189
632.32419 GRGSEK 1679
632.32821 GWSVGK 288
632.33542 SGASRR 2956
632.33542 RTGSGR 60
632.33542 ASGSRR 351
632.34934 ASGVATK 421
632.34934 TKEGAK 2533
632.34934 AEKSAK 2863
632.34934 ESKAAK 755
632.34934 SVGKDK 1132
632.34934 GEATKK 689
632.34934 STANLK 3123
632.34934 AGETKK 283
632.35384 KSSPSK 887
632.36057 AKATSR 1651
632.36057 KSGVSR 2869
632.36057 VGSSKR 1338
632.36909 FPGGKK 553
632.36909 GGFPKK 634
632.38572 SSKALK 2270 2269 1190
632.38572 ASSKLK 1961
632.38572 KSLASK 2626 2009
632.38572 GSTLKK 1478
632.38572 GTKSLK 1027
632.38572 TGTVKK 617 1311
632.38572 LTKSGK 3011
632.38572 ALSKSK 725
632.38572 TLSGKK 2170
633.24733 DGVSPC 1812
633.26058 GEEDGK 1686
633.27182 GEDTGR 2955 2000
633.27182 ESDAGR 1919 2756
633.27182 ESGEGR 338
633.27182 GEGESR 750
633.27182 GDEGTR 313
633.27182 ADSGER 1901
633.27182 GSEADR 427
633.29697 SEAEAK 2461 857
633.29697 GDSVEK 2554 2507 2614
633.30147 SEPSSK 1403
633.30168 KCGGGR 353
633.30820 GLSSDR 38
633.30820 GLDSSR 1666
633.30820 GLSDSR 1279
633.31270 TSSPSR 258
633.31672 GEFGPK 189
633.32796 FASPGR 322
633.33335 ASDLTK 2781
633.33335 LSESAK 755
633.33335 SSAELK 1626
633.33335 KGETTV 1549
633.33335 ESALSK 181
633.33335 KSESAL 1437
633.34459 TGTLSR 2906
633.34459 KGSASGK 2613
633.34459 TSLSAR 3069
633.34459 STLASR 2287 2455
633.34459 TSSLAR 643
633.34459 ASTLSR 1828
633.34459 STAVTR 2520
633.35311 FAAPTK 2142 2264
633.35311 GGYLPK 2480 2464
633.35311 ATAPFK 1194
633.35311 VGFSPK 2308
633.35311 GPVSFK 1573
633.35984 AAGFLR 2613
633.35984 GFVVGR 20
633.36974 LSSTVK 1763 1807
633.37784 PAPPPR 2360
633.38097 KSGSKK 1852
633.38097 SGSKKK 847 1852
633.38097 GKSKSK 2751
634.24931 GCADGR 814
634.27446 AGEACK 629
634.27896 SGPSCK 1456 129
634.30345 GASGSTR 2016
634.31084 AVACSK 1454
634.32860 SNSLSK 1422
634.32860 ESGSKK 1996
634.32860 SGEKSK 304 2308 1585
634.32860 SSEKGK 2077
634.32860 DTKGSK 819
634.33983 RSSSAK 694
634.33983 SSKASR 333
634.34386 NFGLGK 1617
634.34386 FAVNGK 2702
634.38024 GFVGKK 46
634.38024 AAFKAK 83
634.38024 KGGFVK 3107
635.27623 ETDSGK 241
635.28747 ESASSR 1816
635.30722 YGGSPR 1742
635.31262 STVDSK 914
635.32385 SSSSLR 3123 396
635.32385 SSTVSR 1297
635.32787 GEVFGK 2798
635.33237 PFSTGK 420
635.33911 GSGFLR 198
635.34900 SSTLTK 1752
635.34900 LSSTTK 2900
635.34900 TSSTLK 280
635.35484 PHLGGR 1399
635.35484 HAVGPR 1330
635.35484 PGLGHR 250
635.36426 ALSAFK 2926
635.36426 AFSLAK 1328
635.36426 LFAASK 788 777
635.36426 TGLFAK 562
635.36426 GGYVLK 578
635.38899 APVPPR 2846
635.41414 VVPPPK 2480 2464
635.41414 VPVPPK 3137 1306
636.25372 SGECGK 1842 1998
636.25372 GCEGSK 2078
636.28272 SSSNSR 2921 3
636.29797 GGFSGGR 2211
636.29797 GSFGGGR 16
636.29797 FSGNGR 995
636.30787 TNSSTK 1392
636.30787 SNTTSK 589
636.32312 NFSAAK 616
636.35951 AFGKSK 720
636.36401 PASLLH 1869
636.40939 PPPAKK 1417
636.40939 KPPAPK 517
637.27075 GDFGDK 2585
637.27412 SSCSVV 125
637.29188 TSTDSK 26
637.30714 FASADK 2791
637.30714 DFATGK 517
637.30714 FEASGK 870
637.30714 FEGTGK 461
637.34352 SVAFSK 2564
637.34352 LSFSGK 3025
637.34352 FASVSK 1439
637.34352 FTVSGK 835
637.34352 FSSLGK 2763
637.34352 YLGTGK 1704
637.34352 FSVSAK 566
637.34352 FSASVK 1160
637.35702 PPEAPK 427
637.35926 PHGTVK 431
637.35926 VSAHPK 2927
637.35926 SLHPGK 3123
637.36599 LVHGGR 344
637.36599 AAHALR 1594
637.36599 AGVHVR 1214
637.39114 ALGLHK 466
637.39114 HALAVK 1729
637.39341 PPPLSK 1797
637.40014 APVPVR 507
637.42529 LPPALK 1248
638.30239 SGFNSK 998 826
638.32485 AAANHR 2358
638.33877 YGSGKK 1487
638.35001 HAGNLK 1463
638.35001 HVANAK 1727
638.35001 LHANGK 2600
638.37024 GPGPRR 429
638.37024 GPRPGR 634
638.38639 LHGKGK 983
638.39539 APPKAR 219
638.42054 PAPVKK 461
638.42054 LPPKGK 1667
638.42054 GKPLPK 1099
638.42054 PGPLKK 1391
639.28640 EYGGSK 2459 2130
639.28640 SSGFDK 1389
639.28640 GSADYK 391
639.29764 SSGSFR 1104
639.31337 PGSSHR 1419 606
639.31337 SSPGHR 1410
639.32279 ASTFSK 1648
639.33402 AHLGDK 512
639.33402 HGVEAK 2952
639.33402 HALDGK 1569
639.34302 EPPAAR 2707
639.34302 PPEAAR 2653
639.34525 VSAAHR 2367
639.34525 ALGSHR 1084
639.34525 NKHGGK 60
639.34525 HTGAVR 231 912
639.34525 VHTGAR 2473
639.36817 PVPGTLG 2631
639.36817 PAPEVK 2976
639.37041 GVLHSK 2113 2155
639.37941 LPPSAR 2979
639.43644 LLLGPK 1819 2312 1822
639.43644 LLPGLK 862
639.43644 LAPLVK 1943 1805 1750 1745
639.43644 LPGLLK 2346 2333
640.29065 NPAEPN 409
640.30412 HGGSAGR 1970 1882 1932
640.33827 NPPSAR 999
640.33827 NGPPTR 377
640.36342 DGPPKK 1853
640.36342 PPGDKK 154
640.36565 AHSAKK 735 1149
640.36565 KASKAH 2396
640.36566 AKTHGK 443
640.37016 GPAVAAR 1121
640.37016 VVPGNR 489
640.37466 GPPSRK 186 196
640.37466 PSGKPR 889
640.38139 GPVGRR 1229
640.39531 PGLLNK 20
640.40654 ALGKPR 1581 2412 696
640.40654 LKPAGR 1534
640.40654 LPGAKR 349
640.43169 AVPKVK 750
640.43169 LKVGPK 372 1697
640.43169 VVAKPK 59
640.43169 KLPGVK 519
640.43169 LPGVKK 193
640.43169 VKLPGK 1576
641.31329 SHAAEK 215
641.31329 AHTGEK 720 875
641.32229 PGSPER 1216
641.32229 DPGPTR 2171
641.32452 SAHATR 1106
641.34744 PSVPDK 1062
641.34967 THTGVK 2912 520
641.35417 AGEPLR 1491
641.35417 GLPEAR 1359
641.35417 VAEAPR 544
641.35417 PGELAR 1952
641.37932 VPLADK 867
641.37932 VAVEPK 1782
641.37932 PGELVK 1284
641.37932 LGVEPK 258
641.37932 EGPVLK 316
641.38382 PLPTSK 2383
641.39056 PKGAAAK 169
641.39056 TVLPGR 224
641.39056 KPAGAAK 1296
641.39056 PAGAAKK 1296
641.39056 NPVGKK 1465
641.39056 PGVTLR 216
641.39056 LGTVPR 2994
641.39056 LPGLSR 2847 2907
641.39056 GVLTPR 1888
641.40179 PGKRGK 189
641.41571 PALTLK 486
641.41571 PLTALK 569
641.42244 ALGLLR 648
641.42244 LAGLLR 2126 2411 2370 2173
641.42694 AAKPKK 1296
641.42694 APAKKK 110
641.42694 PKAKAK 159
641.42694 KAPAKK 700 382
641.44759 LVALVK 1288
641.44759 VLLGLK 652
641.44759 LVVLAK 2294
642.30854 STKGNH 901
642.30854 THSGNK 3127
642.32493 CPAPAK 2449
642.32695 LPDALD 80
642.32829 AGPWGR 2325 2115
642.32829 GGPAWR 2849
642.33819 LGDKNP 995
642.33819 PNVEGK 1990
642.33819 GAAPAEK 733
642.34269 GTPGPSK 1447 1936
642.34269 SPSAPGK 1119
642.34269 NSTPPK 2858
642.34942 AKPGDR 1128
642.34942 PKGADR 917
642.34942 KGPEGR 908
642.36065 RSAPGR 2423
642.36065 AGSPRR 129 1456
642.36065 RAGPSR 2339
642.37457 LAPGSAK 2183 1475
642.37457 KDPGVK 201 2499
642.37907 PKPSSK 1045
642.38131 VALANR 2748 1230
642.38131 GLGAAVR 3070
642.38131 GAAVAVR 26
642.38131 GANLLR 3145
642.38131 GNALLR 2770
642.38581 VPSKGR 926 657
642.38581 SGKPVR 1456 129
642.38581 VPSGKR 1294
642.38581 PKVSGR 288
642.38581 PSVKGR 1326
642.38581 SPVGRK 834
642.38581 TKAPAR 548
642.38581 SGVKPR 2885
642.39254 AGRALR 1822 3070
642.39254 ARAGLR 544
642.39254 ALAGRR 1648
642.40646 GLGLGVK 3017
642.40646 GLNVLK 2572
642.41096 ALPKSK 329
642.41096 TPVAKK 1467 390
642.41096 AKSLPK 1885
642.41096 PASLKK 528
642.41096 TPLGKK 2069 2123
642.41096 LKSPAK 1608
642.41096 KGPLTK 1673
642.41096 SPKLAK 786
642.44284 LKAALK 2693
643.29255 SHSGEK 811
643.29705 DDPAAR 1125
643.29705 DPGEAR 596
643.29705 EPGEGR 2572 2836
643.32220 EAPAEK 1143
643.32220 EDPGKV 347
643.32670 PTDPSK 494 1765
643.32670 PSSGSLP 3089
643.33344 VDTGPR 1460
643.33344 PSLDGR 1546
643.33344 ESPVGR 2737
643.33344 SGPDLR 1078 2192
643.35319 GAFPPR 1298
643.35409 NLDGLL 198
643.35859 ETPGLK 1431
643.35859 LTPADK 925 2648
643.35859 EPTGLK 1973
643.35859 GELTPK 1405
643.35859 VAPETK 160
643.35859 PAELSK 704
643.36532 ELGLGR 1647
643.36532 ADGLLR 443
643.36532 LGEAVR 2653
643.36532 VGELAR 1147
643.36532 ALEVGR 585
643.36532 EGLVAR 1523
643.36532 LDLAGR 371
643.36982 PLSATR 1827
643.36982 GTTLPR 2859
643.36982 KPASNK 29
643.36982 TLPGTR 3070
643.37655 KGNLGR 94
643.37655 VARGNK 836
643.37655 RGLGNK 1879
643.37655 GGKNLR 1449
643.38779 RAKGGR 2676
643.38779 GGRRAK 1193
643.38779 GRGAKR 630
643.39047 TVLNVV 3133
643.39047 VDLGLK 2892 1803 1947 1712
643.39047 VLAVDK 1359
643.39047 VLLDGK 1751
643.39047 ALEALK 1270
643.39047 LLGVDK 469
643.39047 KVGLDL 2210
643.39047 LGVVEK 1386
643.39047 ELLAAK 1667
643.39047 AALLEK 2911
643.39047 LLDVGK 1160
643.39497 PLSSLK 3008
643.39497 LPTSKV 610
643.39497 PLSLSK 2393
643.39497 SLSPLK 3147
643.40171 VLVASR 984
643.40171 NAKALK 469
643.40171 LVSGLR 1244
643.40171 SLLGVR 1396
643.40171 LVSAVR 2238
643.40171 LNAKAK 1032 1592 2179
643.40171 ALNKAK 1281
643.40171 LALTAR 2192 1078
643.40171 LVTVGR 733
643.40171 LGLVSR 480 1212
643.40171 AVVSLR 645
643.40171 LTALAR 2487
643.40621 KGPKSK 587
643.40621 SKPGKK 2949
643.40621 GPSKKK 1989
643.40621 KPSGKK 406
643.41294 VKGGKR 777 788
643.41294 AAAKKR 318
643.42686 GLLTLK 371
643.42686 LLLASK 1966 1862 2474 1918 1649
643.42686 TALLVK 1902
643.42686 ALSLLK 1534
643.42686 SLLALK 208 2513 388
643.42686 LASLLK 400
643.42686 LLSALK 514
643.43809 AAKVKK 311 982
643.43809 AKLGKK 10
644.29230 PDSNGR 2869
644.31745 NATDPK 1826
644.31745 EPGGGTK 2095 2167
644.32418 AAEGAAR 203
644.32419 NAGDLR 476
644.32869 TASPNR 1006
644.33542 ARGADR 1158
644.33542 RGAGER 1081
644.33542 GRAADR 269
644.33542 ARGRDA 2849
644.33608 CPLGAK 2722
644.34934 AAAVADK 759
644.34934 AALENK 450
644.35384 SLSGPGK 940
644.35384 DPSAKK 2672 2684
644.35384 APSKDK 1854
644.36057 RGDGLK 1867
644.36057 AAAEKR 1601
644.36057 TAANLR 2798 2716 133 1773
644.36057 KAAAER 278
644.36057 AVGKDR 1130
644.36057 TLAANR 578
644.36459 LWAAGK 3046
644.36507 SAKSPR 1648
644.36507 PSASRK 87
644.36507 AKSSPR 928 2341 2347 287
644.36507 KSSAPR 1844
644.37180 VTGRGR 1112
644.37180 GRGTVR 1046
644.37180 LGRSGR 2918
644.38572 KGAELK 2287 2455
644.38572 NLSLAK 2436
644.38572 ELKGAK 673
644.38572 EGAKLK 204
644.38572 LKAEGK 1500
644.38572 DKVVGK 1171
644.39022 PTKATK 77
644.39022 PKSVSK 319
644.39022 TKAPTK 159
644.39695 KGKANK 421
644.39695 TLAGKR 1742
644.39695 TAGLKR 1125
644.39695 TAGKLR 1715
644.39695 ALTKGR 1769 1841 1790
644.39696 AKGKNK 1067
644.39696 GATLKR 2877
644.39696 NKKGAK 2719
644.39696 LKTAGR 822
644.39696 VGSVRK 1811
644.39696 NAKKGK 27
644.39696 GGKKGAK 477
644.42211 LLGSKK 591
644.42211 GKLLSK 1170
644.42211 GLVKTK 1884 1885
644.42211 SLGLKK 283
644.42211 LKGSLK 3122
644.42211 SVLAKK 456
644.42211 LKLGSK 2228
644.42211 GSKLLK 780
644.42211 AVLKSK 2702
644.42211 SKVALK 685
644.42211 SLGKLK 754
644.42211 LASKVK 2791
644.42211 KASLVK 1067
644.42211 LKSLGK 1528
644.42211 SLAVKK 1356
644.43334 GKKGKK 189 1660
645.27632 PSGDDR 1405
645.27632 PDDGSR 1329
645.29697 NLGLDD 2997 1162
645.30147 DPEASK 2774
645.30147 PADSEK 2913 2349 2880 1377
645.30820 AAEAER 2505
645.30820 DDAGLR 2333
645.30820 GADLDR 2974
645.31270 ASSPER 98
645.32346 THFGGK 2099
645.33067 GSRGNR 1178
645.33335 AAVEEK 2851 2699 1089 2673 2732
645.33335 AAEEVK 2863
645.33335 DGDVLK 270
645.33335 AALEDK 56
645.33335 DLVDGK 1577
645.33785 VSSPEK 1285
645.33785 ESPSVK 1020 651
645.34459 LSVDGR 2422 3125
645.34459 AAESLR 2907 2847
645.34459 LDATAR 1074
645.34459 SEALAR 1403
645.34459 SVDGLR 38
645.34459 NNATVK 2674
645.34459 DVASVR 3090 165 3091
645.34459 KENGAK 2772
645.34909 PSLSSR 1897 1479
645.34909 TSVSPR 2174 2300
645.34909 STPVSR 1012
645.34909 PLSSSR 1786
645.34909 APTTTR 1978
645.36434 FPLGGR 2501
645.36974 LVASEK 1709 1732
645.36974 GSLELK 649
645.36974 VTEAVK 2770
645.36974 SLGELK 1135
645.36974 GDLTLK 2272
645.36974 LESGLK 2258
645.36974 LLEGSK 3085
645.36974 TGLLDK 1008
645.36974 TVGELK 1645
645.36974 DLTGLK 3011
645.36974 TGEVLK 2194
645.36974 LSEVAK 2066 2687
645.36974 LLSGEK 2639
645.36974 EVTLGK 1281
645.36974 EVVTAK 150
645.36974 LAEVSK 2425
645.36974 LLSDAK 709 1696
645.36974 DVVVSK 2181
645.37424 VTTTPK 2400
645.37424 TPLSTK 57
645.37424 LTPTSK 3095
645.38097 RSLLAS 2645 2611
645.38097 KNSGLK 2223
645.38097 GGEKKK 938
645.38097 GKKGEK 2029
645.38097 AKDKGK 2069
645.38097 KGGEKK 938
645.38097 LGLTSR 2036
645.38097 VVSVSR 2921
645.38097 LSGLTR 424 436
645.38097 AGKAATK 629
645.38097 LALSSR 696 2412 1581
645.38097 EGGKKK 1675
645.38097 KKEGGK 1675
645.38097 LLASSR 2911
645.38097 NGKTVK 3024
645.38097 GGKKEK 661
645.38097 ASLSLR 181
645.38097 NGTVKK 1837
645.38097 SLVATR 2116
645.38097 LAVSTR 2211
645.38097 AGKSGVK 1025
645.38097 DKAGKK 772
645.38097 LKGNSK 2445
645.38949 FPALAK 2099
645.38949 APAFLK 1376
645.39220 SKRGAK 499
645.39220 RSAGKK 329
645.39220 SKGARK 2300 2174
645.39220 GKGKTR 2294
645.39220 GASKKR 1924
645.39220 AKSRGK 2161
645.39220 KAGKSR 2429
645.39220 AKKSGR 266
645.40612 VLVSTK 2077
645.40612 LLSVSK 876
645.41736 VSKKGK 894
646.24910 PGESEE 309
646.26707 GGEGDGR 377
646.30345 ANNNSK 2177
646.30795 NSSPSR 24
646.30795 SNSPSR 1848
646.31468 SRDGGR 456
646.31870 AWAGSR 3091 3090 165
646.32860 ADSLNK 2054 2328
646.32860 SLNEGK 699 846
646.32860 KAGDEK 2912
646.32860 LNSGEK 644 1129
646.32860 GEKGEK 2436
646.32860 EKEGKG 40
646.33983 GTGREK 2847 2907
646.33983 ANSLSR 1715
646.33983 GEGRTK 165 3091 3090
646.33983 GTNLSR 566
646.33983 LGGASSR 525
646.33983 ASKEGR 2203 2012
646.33983 SNLASR 1807
646.33983 GTGKER 2929 2105
646.33983 SEGAKR 79
646.33983 SNGTRL 1315
646.33983 DTKGAR 869
646.34723 ACVLGK 1398
646.35107 RGGTTR 58
646.36499 SALSAAK 433 2013
646.36499 LNSSVK 1132
646.36499 GDLKSK 506
646.36499 AKTAEK 661
646.36499 KAVDSK 2284
646.36499 KGDSLK 1236
646.36499 NVSLSK 439
646.36499 DAVSKK 813
646.36499 SGDLKK 2862
646.36499 GKSDLK 853
646.36949 KSTSPK 1652 321
646.36949 STSPKK 321 1652
646.37622 AVSKSR 926 657
646.37622 RSSGLK 2099
646.37622 KGLSSR 24
646.37622 SLGRSK 1704
646.37622 ASVSRK 1027
646.37622 SGKLSR 703
646.37622 GVKTSR 3115
646.38474 FGPKAK 1852
646.40137 TLKGTK 380
646.40137 LAKSTK 459
646.40137 TSAKLK 2926
646.40137 KSTLAK 338
646.40137 GTTLKK 266
646.40137 TTKLGK 447
646.40137 ATKVTK 297
646.40137 KALSTK 1072
646.40137 LSKATK 2991 2994
646.40137 KALTSK 2387
647.25108 DDGEGR 900
647.28747 TEADGR 1303
647.28747 GEASER 768
647.28747 GSVDDR 60
647.28747 SAEEGR 278
647.28747 DASEAR 2768
647.28747 AEDSAR 175
647.30272 GGSGGWK 546
647.31262 VSEEGK 2582 2079
647.31262 AVEDSK 2910
647.31262 SDVEAK 1101
647.31262 SVEEGK 1482
647.31262 LDGESK 1841 1769 1790
647.31262 EAAETK 2673
647.31262 DSADLK 2741
647.31262 DLTDGK 112
647.31733 GKAGCR 1778
647.32385 DSLASR 1502
647.32385 ADSSLR 2062
647.32385 SDLGTR 463
647.32385 SEGSLR 2320 413
647.32385 SLSDAR 1824 2324
647.32385 AAETTR 2514 2241
647.33237 APGFEK 1613
647.33508 SSGKNR 93
647.34900 ALETSK 2493
647.34900 SDVLSK 1915 794
647.34900 ETASLK 1167
647.34900 ATELSK 689
647.36024 TASTLR 2151 293
647.36024 KANSTK 2738
647.36024 TGTLTR 1898
647.36876 FSGPLK 1114
647.36876 SVPFAK 2861
647.36876 SGLFPK 2955 2000
647.37549 FAAALR 1901
647.38539 LLTSSK 1131
647.38539 TLSSLK 725
647.38539 SLTSLK 2040 2067
647.38539 TSLLSK 435
647.38539 LSTSLK 775
647.39662 SKKGTK 630
647.39662 KSKSAK 1354
647.39662 SKSAKK 1354
647.40064 FLGLKA 2348
647.40064 GALFLK 182
648.26496 GCAADR 1181
648.28272 SADSGGR 1974
648.28272 GDNSTR 2163
648.28272 SGGSGER 989
648.29011 CEAAAK 1640
648.29011 AACAEK 2310
648.29011 ACEAAK 459
648.29461 SPSACK 2995
648.30134 SVGCAR 1927
648.30787 GATEGSK 62
648.30787 GSDDKK 350
648.32649 GALCTK 1666
648.33033 GRSSSR 2273 2205 2342 2187
648.33033 SSSRGR 2342 2205
648.33033 SRSGSR 377
648.33033 RGSSSR 3085
648.33435 GFAAAGR 1418
648.34425 SLSNTK 444 521
648.34425 NSLTSK 1510
648.34425 DKTTGK 2125
648.34425 GSTEKK 2078
648.34559 GFGRGR 2097
648.34559 GGRFGR 681 143
648.34559 GRGFGR 2097
648.35548 TARSSK 316
648.35548 STRSAK 1509
648.35549 KASSTR 2659
648.35951 GFGVAAK 1702
648.35951 VFGAGAK 988
648.37074 RFAAGK 2905
648.37074 FAAGKR 396
648.37074 GAKAFR 2847 2907
648.37074 GFKAAR 1282
648.37751 PPNPPK 1280
648.38064 SSTKVK 111
648.38064 KVTSSK 200
649.25550 DGSEDK 2294
649.26673 GDSSER 351
649.29188 DSETAK 466
649.30714 LTWGSS 1853
649.31164 FGPDSK 439
649.31164 PEGGYK 2434
649.31837 FEGAAR 2804
649.31837 FGVGDR 2659
649.32287 FPSSGR 1255
649.32827 SSLSEK 554
649.32827 ETSSVK 2019 2108
649.32827 ESTVSK 1719
649.33950 VTSTSR 282
649.33950 SSKSNK 495
649.33950 GSSKSGK 826 998
649.34352 AADFVK 1193
649.34352 LAGDFK 1046
649.34352 ELGFKG 1368
649.34352 FVEAGK 3118
649.34352 VGEFAK 2603
649.34352 EVFAGK 1198
649.34802 FTGTPK 2533
649.34802 FATPSK 2603
649.35476 GAFLSR 2640 2359 1484
649.35476 FAGLSR 2143
649.35476 FTAVGR 699
649.36376 APTPHK 202
649.37049 APHLGR 2116
649.37276 PPPPSR 2360
649.37991 LVAYGK 1771 2351
649.37991 YLGGLK 887
649.37991 SVGLFK 2950
649.37991 LGYLGK 1991 2891
649.39564 VHLGPK 867
649.39564 PHVAVK 1877
649.40464 PPALPR 995
650.28061 SACASR 2543
650.28713 DSSGGTK 1023
650.28713 SSDNTK 258
650.29836 SSSSGAR 1715
650.29836 STSSNR 2133
650.29836 GSSSGTR 546
650.31362 GANSFR 1472
650.33475 KSSSSR 1403
650.33877 LNYGGK 644 1129
650.35001 FRGSGK 193
650.35001 GYGRAK 2283
650.35001 GYGAKR 2813
650.35990 SKTSTK 864
650.39989 PGRPPK 366
651.27115 DTSSDK 1669
651.27115 DESSSK 510
651.28640 FGADDK 495
651.28978 CTLTTG 1602
651.29764 DGFSAR 445
651.29764 FGADSR 1148
651.30753 ALSSTSS 551
651.30887 SHGHSK 1504
651.32279 YGLDGK 1068 778
651.33402 ASYGVR 536 399 632
651.33402 YVSGAR 110
651.34254 PGFFGK 1402
651.34752 PAPPDR 3104
651.35917 TLSGFK 1228
651.35917 LFTSGK 1484 2359
651.35917 FTSVAK 1003
651.37491 HLPSAK 1707 1724
651.38164 GVALHR 3061
651.38164 VAGHLR 1134
651.38164 LHVAGR 1440
651.40679 AALLHK 846 699
651.41579 LGPLPR 1952
651.44094 PVVLPK 910
652.31804 SSNFAK 1554
652.31804 AFGSGSK 1556
652.32656 SFVFPG 1808
652.34319 SYTLGL 1631
652.35174 HRGAGR 1677
652.35442 KSGFSK 1511
652.35442 SGFSKK 1511
652.35442 FSGSKK 2967
652.35442 FGSKSK 1683
652.35442 FSGKSK 656
652.37689 AAAHKR 2587
652.38589 RPGAPR 524
652.41104 PPVRGK 351
652.43619 KPLAPK 63
652.43619 LKAPPK 1047 678
652.43619 LAKPPK 989
653.30205 TSFDGK 1438
653.30205 DSTGFK 2581
653.30205 SSDFAK 923
653.31329 FASSSR 1751
653.31329 FGSTSR 346
653.32902 ARSPSH 550 1774
653.32902 STHPGR 3123
653.33352 GPPGGNR 399 632 536
653.33844 LYSSGK 2678 1758 2660
653.33844 SSYGLK 2097 2773
653.34967 EVHAAK 218
653.34967 LHAGEK 1179
653.34967 AHLGEK 515
653.34967 EAHVAK 1708 2708
653.34967 AADHLK 1120
653.36090 TLHGAR 284
653.36090 AASHLR 1678
653.36090 LHTGAR 1842 1998
653.38382 PLEAPK 89
653.38382 EALPPK 1160
653.38606 HLGLSK 1077
653.38606 VHTGLK 969
653.38606 HGTVLK 1454
653.38606 LHTGVK 1459
653.38606 AHVLSK 1939
653.39506 PATLPR 2763
653.42021 LSPPLK 2507 2614 2554
653.42021 LPLSPK 1393
653.42694 LPVLGR 305 1603
653.42694 LAVPVR 2641 2644 1784
653.42694 LVPAVR 2759
653.43144 KKPPGK 10
653.45209 VPVKVL 886
654.34269 APADPGK 1198
654.34492 KHGGEK 917
654.34492 HADGKK 924
654.35392 PTAPGGR 187
654.35615 GHAKSR 355
654.35615 KAGHSR 324 1895
654.35615 GHRASK 859
654.37907 TPAAPAK 1007
654.37907 GGPSPLK 2971
654.37907 GKEPPK 2380
654.38131 SVHKGK 3123
654.39031 PASRPK 2929 2105
654.39031 PSRPAK 577 2417
654.39031 RSPPAK 181
654.39031 ARPPSK 113
654.39031 GTPPRK 3104
654.39031 SAPKPR 1367
654.39031 PGPKTR 1631
654.39704 GLGRPR 807
654.39704 RLPGGR 2127
654.41546 PKPSVK 422
654.42219 VPKVGR 2161
654.42219 APRALK 938
654.44734 PLGKLK 367
654.44734 LGPLKK 913
654.44734 PGLKLK 528
654.44734 LPVAKK 1194
654.44734 VLAKPK 540
654.44734 ALVKPK 159
654.44734 LAVKPK 2528
654.44734 KLLGPK 297
654.44734 PGLLKK 817 2529
654.44734 LKPVAK 2779
654.44734 VAPKLK 820
655.28132 DSYGSK 502
655.28132 SGSDYK 20
655.29255 SYSGSR 506
655.30378 HSGEAR 1574
655.32670 PGPEEK 2528
655.32894 VHSGEK 811 1449 969 720
655.32894 VHTGDK 1449
655.32894 LHSGDK 548
655.33794 PTPGER 760
655.33794 PGNSGPK 2029
655.33794 ASPEPR 2743 2839 2706
655.33794 APESPR 2755
655.34017 HAVSSR 515
655.34017 SGHVTR 1824 2324
655.34869 GFPHAK 3035
655.36309 LPDPSK 27
655.36309 ESVPPK 2776 3132 2844
655.36309 SPVPEK 3085
655.36309 SVEPPK 837
655.36532 THTGLK 875
655.36532 TLSAHK 241
655.36982 LPVGDR 1629
655.36982 LAEAPR 10
655.36982 PAAAAGAK 1296
655.36982 PDLGVR 206
655.37432 STPPVR 169
655.38105 AKNPAR 1192
655.38105 NAKAPR 3118
655.38284 PAPPFK 690
655.39497 LPLADK 1585
655.39497 LPVEAK 380
655.39497 DLLPAK 820
655.39497 LDPALK 609
655.39497 LAVEPK 920
655.40621 LTPGLR 5
655.40621 PLLTGR 2318 235 2638 2560
655.40621 TPALVR 307
655.40621 PTAVLR 333
655.40621 NPVAKK 35
655.40621 PASLLR 901
655.40621 LLSAPR 2126
655.40621 TPLVAR 1995
655.40621 PGLTLR 1920
655.41744 GPARKK 150
655.41744 PGARKK 577
655.41744 KPGARK 577
655.43136 VPLLSK 881
655.43136 PVLSLK 1159
655.43136 VPLSLK 1727
655.43136 LVSLPK 754
655.43809 LLALAR 1330
655.43809 VVGLLR 46
655.46324 GLLLLK 1064
655.46324 LGLLLK 673
656.28780 DGSNHK 2772
656.33318 GSSPGPR 1180
656.33992 PGRGDR 2183 1475
656.35384 VPNAEK 2123 2069
656.35384 NPKGLE 2698
656.35384 PNEVAK 1025
656.35384 DPLANK 2754
656.35384 APNLDK 906
656.35384 PGGLDAK 1706
656.35384 NLEPGK 735 1149
656.35834 SPAGTPK 880
656.36057 SKAHSK 1939
656.36057 SHTGKK 875
656.36507 LPGTNR 2651 2819 1786
656.36507 GTPLNR 2298 2500
656.36507 RAGPEK 653
656.36507 SAPGGLR 217
656.36507 AGPEKR 653
656.37630 ASRPAR 524
656.39022 KLPGDK 2431 2268 923 2216
656.39022 TNVPVK 472
656.39022 LKPDGK 1035
656.39022 NVPLSK 1313
656.39022 VPDAKK 1688
656.39022 PGDLKK 1517
656.39022 PVGEKK 177
656.39472 TPSKPK 661
656.39472 TSPKPK 2932
656.39696 AVNVVR 1180
656.40145 PSLGRK 361 1687
656.40145 SLGRPK 1345
656.40145 PLKGSR 1906
656.40145 PKTGVR 1325
656.40145 PAVSKR 1161 823
656.40145 VASKPR 1731
656.40146 GRLSPK 2715
656.40146 KAPSVR 1243
656.40819 RGLGVR 2693
656.40819 GVAVRR 424 436
656.42211 LLNGLK 1747 1981 2093
656.42661 TPLKAK 1156
656.42661 APLKTK 794 1915
656.42661 KVPSVK 5
656.42661 KATPLK 1234
656.42661 VPSVKK 5
656.43334 VLRAAK 91
656.43334 VRLAAK 183
656.43334 LAGKLR 2827 2661
656.43334 GAKLLR 71
656.43334 ALGLKR 825
656.43334 VAKALR 1251
656.43334 KVLAAR 356
656.43334 VLKAAR 528
656.43334 LAKGLR 159
656.45849 LVAVKK 653
656.45849 VKAVLK 1101
656.45849 AKVVLK 1628
656.45849 LLVKGK 2733
657.27182 SHDGDK 2772
657.29697 SSSYSK 355
657.30820 THSGEK 1389 515 1351 520
657.30820 SHTGEK 2326 2007 1453 519 875 1935 2379
657.34459 SLSSHK 643
657.34459 SSLSHK 484
657.34909 ESVPAR 1007 202
657.34909 EPSGLR 198
657.34909 NKDPGK 2568
657.35582 GNVVGGR 2449
657.35582 LNANAR 28
657.35984 HFGLGK 2638 235 2560
657.36705 RGGAAAR 2484
657.36705 NRGGVR 3032
657.36884 AAFPPR 777
657.37424 PLTAEK 321 1652
657.37424 VVDPTK 1191
657.37424 VESPVK 926 657
657.37424 LVPSDK 1715
657.37424 EPATLK 851
657.37829 GRGRGR 507 158 2342 2205
657.38097 ANVLNK 1249
657.38097 NLLGNK 1410
657.38097 LLADAR 2448
657.38097 EVAALR 1166
657.38547 PTLATR 2417 577
657.38547 SPVLSR 265
657.38547 PVLSSR 2974
657.38547 VTVPSR 1373
657.38547 LPSSVR 824
657.38547 VLPSSR 1931
657.38547 KGTGAPK 1414
657.38547 KGGPTAK 1069
657.39220 GLAKGGR 723
657.39220 LRAGNK 1517
657.39220 NGLKAR 1373
657.39399 FGPPLK 1069
657.40344 KRAAGR 3057
657.40612 GVELLK 2583 1777
657.40612 LVGELK 2519 718 556 1813
657.40612 GLLEVK 479
657.40612 VLADLK 965
657.40612 LLDAVK 1349
657.40612 LLGLDK 89
657.40612 GLLLDK 1938
657.40612 ALDLVK 122
657.40612 ELVVAK 1353
657.41062 TLLSPK 1093
657.41062 LTLPSK 2811
657.41736 SLVALR 161 2624 2629
657.41736 NGVKLK 2481
657.41736 AVNKVK 2211
657.41736 VGLLTR 581
657.41736 VLGNKK 1079
657.41736 GVLLTR 2995
657.41736 LSAVLR 2409
657.41736 NGLVKK 1006
657.41736 GSLLLR 819
657.42186 SPKKAK 1296
657.42186 KAKSPK 1296
657.42186 AKSPKK 1296
657.42859 GARKVK 2416 2556
657.42859 KGKLGR 106
657.42859 GLKGRK 1271
657.42859 ARVGKK 1065
657.42859 KLGKGR 898
657.42859 GLKKGR 1530
657.42859 KLGRGK 1031
657.42859 GKAVRK 608
657.44251 SVLVLK 626 598
657.44251 LSLVVK 2260
657.44251 LTLALK 2587 2515
657.45374 KAAKLK 3010
657.45374 ALKAKK 469
657.45374 LAKAKK 2736
658.29672 NPDADK 1137
658.30795 PENGSR 997
658.30795 SGNEPR 1394
658.32658 PGCLGR 1717
658.33310 PATDGAK 1837
658.33983 NAAVER 2067 2040
658.33983 NEVAAR 1399
658.33983 GDGLAAR 1217
658.33983 GALAGDR 2816
658.34434 PSDRGK 2773 2097
658.34434 RPDGSK 1623
658.34434 ASGPATR 1848
658.34434 DPSKGR 1443
658.34434 RPSGDK 553
658.34434 SPDGKR 245
658.35107 RDAAAR 2025 2501 1840
658.35107 DRVGGR 294
658.35107 GEAARR 402
658.35557 SRGSPR 226
658.35557 GSPSRR 142
658.36499 VLDANK 2438 2378
658.36499 ALDKVN 1006
658.36499 ALGAAEK 2174
658.36499 AVVNEK 1727
658.36499 NVAEVK 420
658.36499 NVAVEK 2859
658.36949 NSTPLK 989
658.36949 PAVGSTK 1218
658.36949 TKDPAK 921
658.36949 AKPSEK 1591
658.36949 PTTVNK 241
658.36949 GTPSLGK 1027
658.37622 SAGLVGR 587
658.37622 ASGLVGR 197
658.37622 GELKGR 47
658.37622 GKLEGR 451
658.37622 EGLGKR 464 2286
658.37622 GVLASGR 1329
658.37622 KLGGER 712
658.37622 DRVAAK 1081
658.37622 RGLEGK 2701
658.37622 GVASGLR 2960
658.37622 LSGLNR 1978
658.37622 GREVAK 877
658.37622 GAVLGSR 436 424
658.37622 LAGDKR 669
658.37622 DAGLKR 512
658.37622 GGELKR 775
658.38072 SRTAPK 318
658.38072 TPKGTR 1139
658.38072 KAPSTR 2528
658.38745 AARVSR 2978
658.38745 LGRTGR 1932 887 1970 1297
658.38745 LAGSRR 2342 2547
658.38745 GTRVAR 3083
658.38745 RTGLGR 45
658.38745 RAAVSR 3050
658.38745 GKNKGR 1671
658.38745 VGRTAR 670
658.40137 VLKGDK 1267
658.40137 KEAALK 743
658.40137 KLVDGK 1350
658.40137 EKLAAK 1579
658.40137 LKAEAK 1897 1479
658.40137 EVKVGK 285
658.40137 DVAKVK 2702
658.40137 ALEAKK 1880
658.40137 AKELAK 1802 2598
658.40137 LAAKEK 766
658.40137 KLEAAK 673
658.40137 VLGSVGK 2610
658.40137 AAGLTVK 889
658.40137 KAELAK 670
658.40137 ELAAKK 1438
658.40137 LEAAKK 673
658.40137 TLAGLGK 2448
658.40137 VADKVK 1874
658.40587 SSLPKK 3100
658.40587 KSSLPK 1476
658.40587 SSPLKK 1037
658.40989 LLPGLF 152
658.41260 VKGLSR 387
658.41260 GVSLRK 1406
658.41260 LATRAK 1668
658.41260 LAKTAR 563
658.41260 VGTKRV 1863
658.41260 LVSKGR 2602
658.41260 LSGVKR 2055
658.43776 SKLLAK 602 612
658.43776 LTKAVK 74
658.43776 KVTLAK 442
658.43776 KLGLTK 1699
658.43776 KASLLK 95
658.43776 LSLKAK 2121
658.43776 LSKALK 2134
658.43776 ATVLKK 1688
658.43776 KTLGLK 2237
658.43776 KLLGTK 510
658.43776 KSLLAK 1667
658.43776 ASLKLK 3122
658.43776 KVTALK 743
658.43776 AVTKLK 1204
658.43776 LAKSLK 28
658.43776 LLKASK 1373
658.44899 GAKKKK 2719
658.44899 AKKGKK 700 382
659.24435 DEGNPE 1298
659.29197 PSDEGR 2646
659.29197 PEDSGR 441
659.29870 SHSSSR 276 1202
659.31712 AESPEK 376
659.31712 APESEK 2206
659.32385 DEAGLR 840
659.32385 DAGELR 2008
659.32835 SAGSGPGK 2570 1798 2327
659.32835 RPASET 1487
659.33508 KGEGNR 1940
659.33508 ENGRGK 2229
659.33508 EGGGGKR 1146
659.33911 AAAHYK 251
659.34632 GGTRGGR 1761 1823
659.34811 YGPPAR 23
659.34811 PYAGPR 1039
659.34811 SPGPFR 2885
659.34900 EAEALK 887
659.34900 LGDLDK 977
659.34900 VLEDGK 388
659.34900 LVEDGK 678
659.35350 EPVSTK 2855
659.35350 TESVPK 3035
659.35350 TPVTDK 777 788
659.35350 PLDTSK 185
659.35350 ESVPTK 760
659.36024 TVEVGR 2308 304 1585
659.36024 VLDGTR 380
659.36024 LLSGDR 1816
659.36024 LDGSLR 3156
659.36024 DSVLAR 539
659.36024 LTDGVR 364
659.36024 ETVVGR 1066
659.36024 LLGSDR 566 1278
659.36024 AATELR 1277
659.36024 AENKAK 2741
659.36024 NAKAEK 294
659.36024 KAEANK 2405
659.36024 GTEVVR 1738
659.36474 SKPNSK 511
659.36474 PSTTVR 707
659.37147 KGKDGR 2630
659.37147 KNTAAR 2085
659.37147 SAGAAKR 1296
659.37147 VKNSGR 2646
659.37147 GKGDRK 2577
659.37999 PFVAAR 1520
659.38270 RSGGKR 1237
659.38270 SGRGRK 378
659.38270 GRRGSK 1419
659.38270 GSRGRK 2186 2845
659.38270 GRGSRK 2995
659.38539 TLLADK 2882
659.38539 ALDLTK 190
659.38539 SELLAK 1598
659.38539 ALESLK 3031
659.38539 VAELTK 2049 2402
659.38539 ELSLAK 2269 2270 1190
659.38539 AEVLTK 894
659.38539 ALTDLK 749
659.38539 LGELTK 77
659.38539 AESLLK 103
659.39662 VVLSSR 2886
659.39662 ASTRLL 1614
659.39662 AKKADK 427
659.39662 ALNKSK 2910
659.39662 KANSLK 430
659.39662 GKKEAK 343
659.39662 AGGSLKK 1910
659.39662 EKAGKK 293 2151
659.39662 ATSLLR 1731
659.39662 TLGLTR 466
659.39662 LSTLAR 212 800
659.39662 ALTSLR 2231
659.39662 TNAVKK 3123
659.39662 GKSLAGK 1257
659.39662 KGAKEK 1610
659.40785 RKAASK 318
659.40785 KTGAKR 2501 1840 2025
659.40785 SKAKAR 2268
659.42177 VTVLTK 2916
659.42177 VTSLKL 1207
659.43301 GKVKTK 2897
659.43301 TVKGKK 1167
659.43301 SKGKLK 1504
659.43301 AVKSKK 215
659.43301 KKVSAK 2296 124 1436
659.43301 LKKGSK 1462
659.43301 SKVAKK 1194
659.43301 SAVKKK 1417
660.26475 PTVDDD 311 982
660.28674 FHVSDG 1596
660.31237 GPDGTSK 2357
660.31237 DPTSNK 339
660.31910 GEKGDR 2436
660.31910 GNLDSR 37
660.31910 NSVADR 2956
660.31910 KDDAGR 926 657
660.31910 GRDVNT 2765
660.31910 EGGDKR 198
660.33033 SEGGRR 913
660.33033 TRGDGR 1090
660.33033 REGSGR 647
660.33033 GSERGR 924
660.33099 PGTCVK 1564
660.33773 LCVGGR 541
660.34425 GDVKDK 2930
660.34425 EGEKAK 213
660.34425 NALSEK 1567
660.34425 KAAEDK 763 363
660.34425 ENLSAK 1637
660.34425 ADLNTK 700 382
660.34425 AAKEDK 444 521
660.34425 DAKEAK 668
660.34425 ADKEKA 213
660.34425 ALNESK 248
660.34425 SAELNK 275
660.34425 EADAKK 2383
660.34425 GSLAADK 1013
660.34425 ENGTLK 341
660.34425 EGNLTK 1939
660.34425 VVSNDK 1246
660.34425 NVTEAK 2841
660.34425 DGLTAGK 434 498 1105 622
660.34425 LEANSK 2809 2090
660.34425 EAEKGK 1323
660.34875 ATPGSTK 734
660.35548 DGRSVK 2283
660.35549 TNTAVR 1800
660.35549 SAAEKR 1001
660.35549 EGATKR 2929 2105
660.35549 GEATKR 176 2160
660.35549 SSNVVR 2493
660.35549 KAATRD 1771 2351
660.35549 KNNSAK 2953
660.35549 ASNLTR 1179
660.35549 EKTGAR 2211
660.35549 KATADR 717
660.35549 KDGVSR 1058
660.35549 DSVKGR 3144
660.35998 RSPSSK 1848
660.35999 PSSKSR 1752
660.36288 VVCVGK 3124
660.36288 AVCLAK 923
660.36401 VGFNPK 1585 304
660.36401 GPNVFK 1431
660.36672 RSAATR 2422
660.36672 TTGARR 2781
660.37524 GFPGKR 871
660.38064 LSSLNK 319
660.38064 NTSLVK 3028
660.38064 GSLKEK 606
660.38064 VSKKAE 180
660.38064 SKDLAK 1350
660.38064 GEKLSK 2134
660.38064 GSELKK 2762
660.38064 LSADKK 535
660.38064 ESLGKK 370
660.38064 GTVKEK 460 184
660.38064 KLDASK 2278 2017
660.38064 VKSAEK 772
660.38064 DLASKK 2731
660.38064 VTTNVK 2858
660.38064 SLDKAK 1443
660.38064 AAALSTK 2517
660.38064 LNLSSK 2211
660.38064 NSLSLK 3029
660.38064 EKGSLK 1938
660.38064 LEGKSK 803
660.38064 KGVETK 21
660.38064 TGDKLK 886
660.38064 VTKEGK 1435
660.38064 KDLTGK 2246
660.38514 KTSTPK 743
660.39187 RLSASK 2746
660.39187 KSLSAR 2067 2040
660.39187 TGSLKR 2297
660.39187 TGRSLK 1211
660.39187 KKNSGK 1170
660.39187 TSAVKR 294
660.39187 RLGTSK 2429
660.39187 SSRLAK 2800 2796
660.39187 GSLTKR 889
660.40039 FAPAKK 938
660.41702 VKSTVK 1117
660.41702 AKTLTK 254
660.41702 KSSLVK 528
660.41702 LKSSVK 407
661.29188 LDDGDK 2708 1708
661.29188 AEGEEK 1849
661.29188 AGEEEK 1526
661.30312 GDTDVR 1516
661.30312 ASEEAR 58
661.30312 SEAEAR 1678
661.30312 TEDAAR 2662
661.30312 GTVDDR 2465
661.30312 TEEAGR 3122
661.32827 EASEVK 294
661.32827 ASEDLK 1368
661.32827 ESALDK 1389
661.32827 VEDTAK 2815 2690
661.32827 SEEVAK 321 1652
661.33277 PESTTK 1848
661.33277 PSTTEK 223
661.33950 TNDGKK 46
661.33950 TADSLR 2614
661.33950 ESSLAR 44
661.33950 KNASDK 1588
661.33950 ATLDSR 2542
661.33950 KAGDGSK 1171
661.33950 VTGETR 1568
661.33950 LESTGR 149
661.33950 NNSSLK 3123
661.34352 LTSGWV 627
661.34400 TTTPSR 1020
661.34802 VVSFNP 2898
661.34802 VFPDGK 578
661.35073 KNASSR 1089 2732 2851 2699
661.35073 SRGNTK 943
661.35073 SGRSAGK 142
661.35252 PPSSFK 2355 2564
661.36465 SVEVTK 674
661.36465 LSESVK 1127
661.36465 DLLSSK 2494 2490
661.36465 SDLSLK 1858
661.36465 TTEALK 2350
661.36465 ATTLEK 1594
661.36465 ELSVSK 1832
661.36599 VAAHHK 251
661.37589 VKGGSSK 1498
661.37589 SSSLLR 3103
661.37589 DSGKKK 1509
661.37589 SKGDKK 1472
661.37589 KDKGSK 234
661.37589 TSSVLR 1054 909
661.37589 SDKKGK 1286
661.37589 SGKKDK 2433 2567
661.37589 KGVSSGK 2827 2661
661.37589 SNSVKK 280
661.37589 LSLSSR 346
661.38441 FAVTPK 2799
661.38441 LSFAPK 85
661.38441 APYLAK 1511
661.38712 SSKGKR 2609
661.38712 GRSSKK 752 130
661.38712 KSGRSK 791
661.38712 SGRSKK 791
661.38712 KSGSRK 1192
661.38712 GSRSKK 989
661.39114 FVALGR 173
661.39114 FLLGGR 2077
661.39114 FAVAVR 819
661.39114 AVFVAR 2001 2867
661.39114 FLGVAR 46
661.40104 TSLTLK 2581
661.40914 PPPPVR 2521
661.41227 SKKATK 1940
661.41227 SATKKK 890
661.41227 TKTKGK 1183
661.41629 ALAFLK 813
661.41629 LFLAAK 2203 2012
662.25075 DGDNDK 1033
662.25612 CPGCLG 2804
662.26198 DDGSNR 1172
662.28713 GTEDNK 1771 2351
662.28713 SEGNEK 2360
662.30576 GDCALK 2042
662.30576 CEAVGK 1415
662.30576 CAADVK 488
662.31699 KNCGGK 1849
662.31699 CGNKGK 1630
662.31699 CSLAGR 2549
662.31699 SCVAAR 1094
662.31699 LCSGAR 1569
662.32352 NEATTK 657 926
662.32352 EGKDSK 2755
662.32352 DSEGKK 1473
662.32352 EGSDKK 2487
662.32352 SEVNSK 1237
662.32352 DTDGKK 1184
662.33475 RSSADK 236
662.33475 SGSREK 350
662.33475 GKTSDR 1245
662.33475 SASKDR 1996
662.33475 SRDGTK 842 1331
662.33475 SGGLSSR 459
662.33475 TSGRDK 506
662.33475 GERSSK 2325 2115
662.33475 TDKSGR 897
662.33475 TRDSGK 1509
662.34214 LSCGVK 373
662.34214 TACALK 53
662.34327 NSFAPK 926 657
662.35001 FGVGAGR 2748
662.35990 KSVSDK 814
662.35990 ALGSTSK 1601
662.35990 TTEGKK 1765 494
662.35990 ETKSAK 3095
662.35990 TNTLSK 3156
662.35990 KTAESK 2133 2482
662.35990 TKAESK 1799
662.36392 LLVDFG 2132
662.37114 ATKSTR 77
662.37114 SSVSKR 406
662.37516 FVGVNK 3029
662.37966 KAYGPK 916 1589 543
662.37966 FSPGKK 1898
662.38639 FGVGRK 1933
662.39629 STLKSK 2539
662.39629 TSSLKK 1403
662.40031 SLALLF 1446
662.41154 KAFLGK 55
663.28238 DADTSR 46
663.28238 SESGER 1216
663.28238 STGDER 3075
663.30753 LSKSDD 158
663.30753 TEATDK 2732 2851 2699 2686 1089 2697
663.30753 TTEEGK 11
663.30753 SDLDSK 976
663.31224 SCGKGR 2034
663.31877 ATETSR 2294
663.32729 FESGPK 928 2341 287
663.32729 FEPGSK 2715
663.32729 FSEPGK 3128
663.32729 DFTPGK 1519
663.33402 AFAEAR 2930
663.33852 ASSPFR 1417
663.33852 FASPSR 2303
663.35515 STLTSR 1484 2359 2640
663.35515 SNTSKK 2103 2833 1378
663.35515 TSNSKK 916
663.35515 SSAKSGK 390
663.35917 LADFAK 482
663.35917 AELGFK 88
663.35917 FEAAVK 2675
663.35917 LGEFAK 763 363
663.35917 FDAALK 2910
663.35917 GLEFAK 828
663.35917 GEFALK 276 1202
663.35917 GALFEK 2322
663.35917 FGEALK 2371 1463
663.35917 FGAELK 1062
663.35917 DAALFK 522 2951
663.35917 AFEVAK 240
663.36367 YGSLPK 2240
663.37041 YGLVGR 2346
663.37041 FGGGKAK 427
663.37041 FAATVR 601
663.37717 PPEPPK 655
663.38614 PALAHR 898
663.39154 SKSKSK 506
663.39154 SKSSKK 386
663.39154 SKKSSK 685
663.39154 SSSKKK 847
663.39556 LVSAFK 820 1960
663.39556 SLVAFK 1134
663.39556 VTGFLK 484 752
663.39556 LLFSGK 84
663.39556 GLYLAK 624
663.39556 SLLFGK 138
663.39556 LSLFGK 1563
663.39556 LGFVTK 25
663.39556 LLYAGK 222
663.39556 FSLLGK 1888
663.40679 FKGGKK 627
663.41129 HLGLPK 1518 342
664.26640 GSSDDGK 1376
664.28502 GCTEAK 452
664.28502 SCVGDK 1009
664.30278 EGSGSTK 2995
664.31804 FAENGK 2044
664.32927 FGASAGR 1135
664.33917 SSSEKK 1983 1942
664.34050 GGYRGR 446
664.34500 NPAAHR 2886
664.35040 TSSSRK 1686
664.35442 GSNLFK 1079
664.35442 LFGSNK 490
664.35442 DKGFAK 894
664.35442 FGNTVK 2861
664.35442 FLGNSK 668
664.35442 NSFGLK 1780 1867
664.35442 FKDAGK 1644
664.36565 RFGSAK 889
664.36565 FGRGTK 3081
664.36566 AFKGSR 2677 2828
664.36566 FSGKAR 1773 133 2716
664.36566 AGFSKR 2045 1685
664.36566 GFKASR 2158
664.39081 KVSGFK 456
664.39081 GAKYVK 21
664.39081 GYKGLK 2403
664.39081 KVSFGK 2227
664.40431 GPPVAPK 2794
664.41554 PAPRPK 1299
664.41554 PRAPPK 219
664.44069 KPPVPK 881
665.28027 NSSACK 1612
665.29803 GSSSSGGK 735 1149
665.29803 SSETSR 675
665.29803 TSSSER 2739 1979
665.30205 FGGEEK 1675
665.31329 AFGTDR 463
665.31329 GFETGR 2862
665.31779 SYSPGR 2187 2273
665.31779 SPSYGR 226
665.32902 AADPHR 2028
665.33844 DYGALK 1151
665.33844 NSLVFS 1288
665.33844 SVEGFK 1869 2059
665.33844 GLGYEK 704
665.33844 ESFGVK 2443
665.33844 GEYLGK 1064
665.34967 YLSAGR 666
665.34967 FSSLGR 1942 1983
665.34967 VGSFTR 58
665.34967 FVSTGR 2728
665.35194 PPGGEPL 1990
665.35819 FPGFAK 1415
665.36540 HSGPLR 3160
665.37482 FGTTLK 345
665.37482 GLVYSK 923
665.37482 FVATTK 1417
665.37482 FVSVSK 487
665.37482 LSGVYK 682
665.37482 VYLSGK 1853
665.39729 VLAAHR 1981 1747
665.39729 AVAHLR 3103
665.39729 GHALLR 1586
665.39956 TPVPPR 2013 433
665.42244 VLGLHK 2679
665.42244 LHVGLK 2379
665.42244 HLLVGK 1551
665.42244 AVVLHK 1761 1823
665.42244 LHVAVK 507
665.43144 PLALPR 1176
666.30853 SSGGGFR 762
666.33369 TSANFK 2885
666.34492 GGKYSR 778
666.34942 ATHPNK 510
666.35842 PSNPPR 75
666.37007 LGELHV 2577
666.37007 FASSKK 727
666.37007 TSGKFK 2930
666.37007 KAFSSK 871
666.37007 GYKTAK 2921
666.38131 ANHVVK 2883
666.38357 APTPPGK 1382
666.39030 PLPAGGR 646
666.39254 AHRGVK 3007
666.40154 PAPARR 426
666.41546 VGLPPGK 1417
666.41769 AAKHLK 3100
666.42669 KPVPAR 2360
666.42669 GLPPKR 2201 2965
666.42669 GPLRPK 1744
666.42669 RPVPAK 1573
666.42669 PVPAKR 1573
666.42669 PVKAPR 2959
666.42669 PLKGPR 2893
667.31770 FASSEK 2280 137
667.31770 TNSLSF 2509
667.31770 FSSAEK 2315
667.31770 ESAYAK 1065
667.31770 FTSDAK 333
667.32894 SFTASR 3109
667.32894 VYSGSR 2702
667.34017 AGHDLR 236
667.34419 FAAFGR 605 2168
667.34467 TPGHTR 2921
667.34917 GPGGGPAR 2628
667.35409 TVSFSK 932 935
667.35409 FSVSTK 871
667.35409 TGLYSK 1737
667.36532 LHVGDK 1449
667.36532 GLDVHK 49
667.36532 VHVGEK 1449
667.36532 VGHDLK 1152
667.36532 ALEAHK 639
667.36532 HAEALK 666
667.36532 ALAEHK 1903
667.36934 FFGVAK 2094
667.36934 FFAGVK 1717
667.36982 HPVSTK 649 1268
667.37432 AAPNPAK 570
667.37432 PVPAER 1648
667.37655 LAHTAR 48
667.37655 AKAHNK 840
667.37655 VHTGVR 1901
667.39947 PLVDPK 420
667.40171 LAHLSK 1211
667.40171 HLLTGK 298
667.41071 PLSPVR 528
667.41071 SPVPLR 2530
667.41294 GAKHKK 743
667.43586 PLLTPK 2611 2645
667.44259 VLLPAR 1993
667.44709 PKKAPK 1296
667.46774 VLLPVK 1888 1125
668.26667 DGHFGH 2746
668.29519 FASGCK 1889
668.29519 TFGCGK 1746
668.29903 AGDHNR 721
668.33318 GPDGAPR 117
668.34665 GGSHRR 395
668.36057 TLNGHK 1244
668.36057 NLSHAK 2717 2795
668.36957 RPDGPK 35
668.36957 PDGPKR 35
668.36957 AAPGPTR 2683 2832
668.36957 RPGDPK 459
668.37180 SAHARK 1036
668.37180 ATGKHR 3130
668.38080 GSPPRR 2999
668.38080 PRGSPR 2705
668.38080 GSPRPR 2705
668.39472 GLPKAPS 1781
668.39472 APGPLSK 1256
668.39472 EPPKAK 351
668.39472 PEKPAK 1608
668.39695 VHTGKK 875 2652
668.39695 SHGKLK 724 1490 1118
668.39696 TVHKGK 1574
668.39696 GSKLHK 1511
668.39696 LGHKSK 471
668.40145 GLNLPR 528
668.40145 ALNPVR 1064 2377
668.40145 GNLPLR 1319
668.40595 PTAPKR 1930 1465
668.41269 RAAVPR 2571 2328
668.41269 LARPGR 2622
668.41269 RLPGAR 830 2078 331
668.41269 PLRAGR 1501
668.42661 LVVPNK 2673
668.43111 SPKLPK 1942 1983
668.43111 SLKPPK 1953
668.43784 AVPVKR 472
668.43784 VVKAPR 1526
669.29697 SSYADK 2603
669.30820 ASSSYR 3161 2397
669.30820 SSSSFR 519
669.30820 GSTYSR 1432
669.30820 HGEAEK 2719
669.31720 GEPDPR 1322
669.31720 PPDGER 3056
669.31943 THNGNK 871
669.32346 SFGGFR 392
669.32346 FFGSGR 793
669.33335 SSTFTK 526
669.34459 VHTGEK 811 1459 520 871 3012 800 1879 413 2842 558 1449 691 1554 2099 1341 2320 1292 548 212 1796 2652
669.34459 LHSGEK 1574 1695 212 800 811 896 1936 558 548 1447 162 3127 2379 515
669.34459 LHTGDK 2320 413 1292
669.34459 LHSEGK 548
669.34459 HEGLSK 1933
669.35359 DSPVPR 1166
669.35359 NGPGPTK 2400
669.35582 SASHLR 801
669.35582 THTGVR 619
669.35582 SLHSAR 2576
669.35582 HSTGLR 1255
669.35582 SGNKHK 2488 1855 2484 2421
669.35582 SHNGKK 1556
669.35582 KSHNGK 1556
669.35582 GSHLTR 720
669.37155 GRAGPGR 2261
669.37334 GPFPPR 2273
669.37334 PGFPPR 634
669.37874 TEPPVK 2200 1623
669.37874 LPEPSK 1692
669.37874 SEPLPK 2498
669.37874 TLPPDK 1591
669.37874 DLPTPK 2731
669.38097 LVSSHK 1083
669.38997 VTPTPR 991
669.38997 LPSTPR 1506
669.39670 NGPVKR 237
669.39670 GGKGPVR 850
669.40794 PGRKGR 189
669.40794 PKGRGR 158
669.40794 GRPKGR 158
669.40794 KRPGGR 793
669.40794 RRGPGK 1235
669.40794 GRGRPK 142 158
669.41062 PVLVDK 2923
669.41062 ALEPLK 2587
669.42186 SVPVLR 2622
669.42186 ALPKNK 1782
669.42186 TALPLR 234
669.42186 VVVPTR 1492 1950
669.42186 KLPNKA 1285
669.42186 NLPKAK 1834
669.42186 LLTAPR 2718 2710
669.44701 PSLLLK 2677 2828
669.44701 SLLPLK 31
669.44701 PTLLVK 244
669.44701 SLLLPK 1065
669.45374 LVLLGR 3005
669.45374 LVGLLR 1997
669.45824 PKKAVK 1915 794
669.45824 LPKKGK 1475
669.45824 AKKPVK 444 521
669.47889 LVVLVK 1470 1246 1258 1090 870
669.47889 LLLALK 2087 1875
670.29692 ACGAHR 1027
670.30345 NHSGEK 396
670.30345 NHSEGK 1288
670.30345 THNGDK 720
670.33760 SPENPK 2510
670.35107 GHKSSR 1546
670.35107 HSRSGK 96
670.35557 GEGPRR 1607
670.35557 PGGRER 2119
670.37622 THSAKK 2326
670.37622 THTGKK 875 801
670.38072 APKNGGK 1562 771 1669
670.38072 VDPRGK 2464 2480
670.38072 PDVKGR 529
670.38072 ASGALPR 2162
670.38072 TNLAPR 904
670.38072 GAASLPR 429
670.39195 RPAATR 2469
670.39195 VRGPSR 521 444
670.40587 AVPGSLK 182
670.40587 KPLGEK 1840 2501 2025
670.40587 PGLKEK 1667
670.40587 PLGEKK 2501 1840 2025
670.40587 APDLKK 1201
670.40587 NVLPTK 502 893
670.40587 APKVEK 185
670.40587 LPSLNK 215
670.40587 KEPLGK 1897
670.40587 LGPLGSK 2585
670.41260 LGNVLR 175
670.41260 LGVLGGR 110
670.41710 ARSLPK 1884
670.41710 KAPSLR 2983
670.41710 AVTKPR 1319
670.41710 LAPSKR 396
670.41710 KLPSAR 1095
670.41710 GPLTKR 1673
670.41710 PTRAVK 342 1518
670.42384 VARVAR 1229
670.42384 VAGRLR 2375 2451
670.42384 LRGAVR 2025 1840 2501
670.42384 GLLGRR 2258 2373
670.43776 LANLLK 291
670.43776 LLANLK 482
670.44226 LVPKSK 329
670.44226 SKVPLK 3011
670.44226 PVKSLK 2737
670.44226 KLSPVK 1646
670.44226 PVKVTK 2183 1475
670.44899 RLLAAK 191
670.44899 LGVKVR 1024 1868
670.44899 GKVLVR 1729
670.44899 ALKALR 2471 2247
670.44899 KVGLVR 253
670.47414 LVALKK 424 436
670.47414 LKLGLK 1296 1989
670.47414 LLGKLK 1847 2084
670.47414 VLALKK 531
670.47414 KLGLLK 446
670.47414 LLKVAK 752
670.47414 LLLKGK 780
670.47414 LLVKAK 3138 2486
670.47414 LVLKAK 1295
670.47414 KGLLLK 2974
670.47414 ALVLKK 2150
670.47414 LAKLVK 441
670.47414 ALKVLK 1123
670.47414 GKLLLK 780
671.32385 THTGEK 519 2208 512 1088 801 515 1606 599 2353 1754 1292 379 548 1179 1620 2099 1305 837 875 2363 413 2320 2912 871 2104 1351 1554 558 1380 1253 1199 2326 327 760 1695 261
671.32385 DTAHTK 1115
671.32385 VDSHSK 138
671.32787 SGFSFK 2926
671.32835 PDDLGR 1432
671.32835 PEAAER 175
671.33508 HSSVSR 2457
671.34361 FSHGPK 155
671.34361 HPFSGK 2110 3128
671.35350 EDLAPK 797
671.35350 EPDALK 2357
671.35350 LDEAPK 1441
671.36474 PLTADR 42
671.36474 SLEAPR 94
671.36474 LSAPER 1788
671.36474 EGKNPK 518
671.36474 NGPKEK 1477
671.37597 NPAKSR 1501
671.37597 GKAPGSR 2576
671.37999 GWPKGK 155
671.38989 VPSLEK 733
671.38989 SVPELK 89
671.38989 VVPTEK 603
671.38989 TPDVLK 585
671.38989 LLPDSK 1127
671.38989 TPLDVK 10
671.39662 VAALNGK 1768 1923
671.39662 GGLLANK 1388
671.39662 LAELAR 2502
671.39662 VEAVVR 1978
671.39662 EVLGVR 725
671.39662 ELALAR 2265
671.40112 PKGKDK 1000
671.40112 PGKKDK 2949
671.40112 AAGKTPK 357
671.40112 PGDKKK 1562
671.40785 VVGNKR 122
671.41235 KRGPSK 1989
671.41235 RGPSKK 1989
671.41235 SGKKPR 96
671.41235 GSKPKR 2116
671.41235 KKGSPR 810
671.41909 KAAARR 182
671.42177 ALVELK 1105 434 622 498
671.42177 LLADLK 1371
671.42177 DLALLK 1137
671.42177 LGLLEK 2310
671.42177 EGLLLK 728 1674 1497
671.42177 LEALVK 660 219
671.42177 ELALVK 1066
671.42177 LVLAEK 818
671.42177 VELLAK 2918
671.42177 AEVLLK 2833
671.42177 LVEALK 2279
671.42177 ELVALK 2430
671.42177 GELLLK 320
671.43301 LLTAVR 46 2201
671.43301 SVVVLR 1564
671.43301 TLGLLR 3094 2730
671.43301 LVTLAR 1501
671.43301 ALSLLR 2667
671.43301 GLGKGLK 2127 2052
671.43301 LLSALR 2411 2173
671.43301 NLKGLK 2098 207
671.43301 ANKVLK 1417
671.43301 ALNKVK 2360
671.43301 KGNLLK 2077
671.43301 GLTLLR 411
671.43301 VLVSVR 1122
671.43301 LVNAKK 967
671.43301 VAGKLGK 889
671.43301 KLVNAK 967
671.43751 PAKTKK 1608
671.43751 TPKKAK 1296
671.44424 KVAAKR 284
671.44424 AAKVKR 1265
671.44424 GRKALK 586
671.44424 VRKAAK 2125
671.44424 VRAKAK 486
671.45816 LTLVVK 2624 2629 161
671.45816 VLLLSK 1073
671.45816 LLSVLK 455
671.45816 VVLTLK 1752
671.46939 LGKKVK 1077
671.46939 KLGKVK 2514 2241 2750
671.46939 KKVAVK 655
671.46939 KKVLGK 2667
671.46939 KVAVKK 2919
671.46939 KKVVAK 1417
671.46939 VKKLGK 2750
671.46939 GVKLKK 3131
672.32360 PDATGGR 2015
672.33885 WGSAPR 3151
672.34223 ALPCGR 820
672.34875 DNSLPK 1389
672.35548 SHKSSK 819
672.35549 NNANLK 1483
672.35549 NLAAER 673
672.35549 ELANAR 545
672.35999 PSVTNR 549
672.35999 ASPGSVR 288
672.35999 KGSPER 488
672.35999 LPSNSR 2738
672.35999 PVTNSR 3120
672.35999 PRDASK 96
672.35999 ESPKGR 682
672.35999 PRESGK 744
672.36672 GEVRGR 2955 2000
672.36672 ADGRVR 2678 1758
672.36672 DRGLGR 807
672.36738 VPAVCK 2862
672.36738 GVLPCK 1181
672.36851 PAFNPK 56
672.37074 AWAVAR 1513 854
672.37074 VWGVGR 2858
672.37074 HGFKGK 1278
672.37122 SPSARR 201 2499
672.37122 PSSARR 2417 577
672.37122 APSSRR 2457
672.37122 RPSSAR 2417 577
672.38064 GLALDGK 194 448
672.38064 NALDLK 303
672.38064 LGLGEGK 2168 605
672.38064 NLALDK 499
672.38064 LVGDAAK 1081
672.38064 VDVVNK 1593
672.38064 LVAENK 1429
672.38064 ADLLNK 578
672.38064 VEAGGLK 2508
672.38064 NVEALK 2319
672.38064 LAADVGK 667 1590
672.38514 ATKEPK 837
672.38514 VKPDSK 783
672.39187 VTALNR 629
672.39187 AKALDR 828 268 1321
672.39187 VVVSNR 2916
672.39187 AALTAAR 103
672.39187 LGKEAR 111
672.39187 KLDAAR 1707 1724
672.39187 ALKEGR 704
672.39187 AVAREK 1373
672.39187 ALDKAR 755
672.39187 GAEKLR 1245
672.39187 KGLEAR 343
672.39187 LNTAVR 294
672.39187 GVGKANK 2981
672.39187 ALRDAK 1579 1081
672.39187 VARAEK 2130
672.39187 LNNGKK 313
672.39187 LEKAGR 1574
672.39187 LEAKGR 272
672.39637 RPSSVK 1290
672.40310 RSLAAR 822
672.40310 ARGKNK 1671
672.40310 RGLTAR 533
672.40310 NKGKAR 1479 1897
672.40310 AKGGKGR 83
672.40310 SARLAR 1048
672.40310 KGAGKGR 547
672.41702 AVDKLK 673
672.41702 AAAVTLK 1015
672.41702 VAAALTK 850
672.41702 KLGEVK 1804 1749
672.41702 SLVNLK 2127 2052
672.41702 DLAKVK 1569
672.41702 TALGALK 1496
672.41702 VKDALK 1383
672.41702 ALVDKK 2581
672.41702 AAVVVSK 1417
672.41702 LAVDKK 1781
672.41702 DGKLLK 2706 1844
672.41702 KVLGEK 942
672.41702 KLAVDK 1781
672.41702 LLDGKK 557
672.42152 TPKLSK 1576
672.42152 KPTVTK 130
672.42826 RGVTLK 311 982
672.42826 LLSGKR 1781
672.42826 LSGLRK 1451
672.42826 LKGSLR 2212
672.42826 ARLVSK 412
672.43949 GGKKKR 890
672.45341 LTLKAK 851
672.45341 LKTALK 2077
672.46464 KKAAKK 1546
673.30762 GEPTDR 528
673.30762 SPEGER 2170
673.31837 AGHFDK 479
673.31885 SNSNPR 282
673.33277 EDSVPK 1839
673.33277 ESPSALA 2250 929 308
673.33950 EEGALR 1974
673.33950 DEALAR 659
673.33950 AEADLR 94
673.33950 EALEGR 569
673.33950 AAELDR 273
673.33950 AEELGR 3103
673.34400 SVSEPR 679
673.34400 TPVSDR 1513 854
673.34400 SLDPSR 1079
673.34400 TVSPDR 1510
673.34400 ANSPKGT 1406
673.35073 GGGGGGGKK 2067 2040
673.35073 ADANRK 621
673.35476 FHVSGK 1901
673.36197 GARGGTR 1823 1761
673.36197 RNTAGR 805
673.36197 RNAASR 1115
673.36197 TGGRGAR 2928
673.36376 FSPAPR 1062
673.36465 LDGELK 1218
673.36465 EAVEVK 2360
673.36465 EGDLLK 1218
673.36465 LVEEGK 3006
673.36465 ELDVAK 2603
673.36465 VEDALK 1681
673.36465 LDGLEK 674
673.36915 TLPTDK 1109
673.37589 NGLGSVK 617 1311
673.37589 LSLADR 524 2890
673.37589 EGLLSR 1378 2833 2103
673.37589 AVNDKK 649 1268
673.37589 AAKAGEK 1601
673.37589 EKGNVK 578
673.37589 NVGKEK 2231 893 502
673.37589 KAAADAK 467
673.37589 ALSDLR 2206
673.37589 SLADLR 2510
673.37589 GKLGDGK 2165
673.37589 DSLLAR 2980
673.37589 GDLNKK 2335 1749 1804 2608
673.37589 GELLSR 2722 1787
673.37589 LSNVNK 3072
673.37589 SADLLR 629
673.37589 AVESLR 763 363
673.37589 NLVNSK 3041
673.37589 KVEGNK 1027
673.37589 EGTVLR 834
673.37589 LDALSR 995
673.37589 VGETLR 1507
673.37589 VTNGVGK 903
673.38039 PNKTSK 633
673.38039 PTTTVR 1990
673.38039 STTLPR 1715
673.38039 GGPSTKK 2473
673.38039 TPSLTR 1339
673.38712 GNSLKR 1888
673.38712 NGLSKR 2144
673.38712 DKAGKR 2976
673.38712 KLSNGR 775
673.38712 VNSAKR 1183
673.38712 KARDGK 1015
673.38891 PVYAPK 177
673.38891 PPGLYK 1008
673.39564 AFAPLR 1229
673.39564 AFPLAR 716
673.39835 KGASRR 2356 1958 2543
673.39835 GASRRK 1958 2356 2543
673.39835 GRAKSR 598 626
673.39835 KGARSR 539
673.39835 AGRSKR 391
673.39835 SARKGR 1730
673.39835 RGKSAR 628
673.39835 SGKARR 2240
673.39835 SGRRAK 2078
673.40104 VVVTEK 1046
673.40104 VLDVTK 542
673.40104 TLAELK 1749 2608 1804 2335
673.40104 AETLLK 3011
673.40104 TALLEK 2613
673.40104 VLLSDK 430
673.40104 ALETLK 869 1226
673.40104 SLLDKV 1062
673.40104 DVLSLK 3150
673.41227 LLSSVR 1281
673.41227 KGSAALK 725
673.41227 GKDVKK 2663 2657
673.41677 SKKPSK 2859
673.41677 SKSKPK 506
673.41677 SPSKKK 507
673.42079 FALVPK 1482
673.42350 TARKAK 2626 2009
673.42350 TRKAAK 570
673.42350 RSVKGK 1514
673.42350 VKSRGK 2047
673.42350 GVKSKR 1956 2966 2771
673.42350 KGSVRK 1080
673.43742 LSTLLK 885
673.43742 LTSLLK 473
673.44866 KSKALK 158
673.44866 AKTVKK 1575
673.44866 VAKKTK 290
673.44866 GKLKTK 824
673.44866 AKKLSK 1141 2711
673.44866 AKSKLK 2611 2645
673.44866 KKTAVK 196 186
673.44866 KLASKK 1552
673.44866 KTAVKK 904
673.44866 GKLTKK 2489
673.44866 KGKLTK 2489
673.44866 KKLASK 1552
673.44866 LSKKAK 2610
673.44866 LTKKGK 2217
674.29163 PGSGDDK 2670 757
674.29836 AENGER 2719
674.31026 CGVPDK 1062
674.31228 LDEAEV 2928
674.31362 NWGNGK 818
674.31476 PSCPSK 1816
674.32352 LDNGEK 1901
674.32802 TPSEGGK 1013
674.33475 GEGERK 142
674.33475 GGEEKR 395
674.33475 GEKEGR 291
674.33475 ADERGK 1584
674.33475 NEGLSR 107
674.33475 GLENSR 515
674.33475 NGGDKGK 1875 2087
674.33877 WGVADK 409
674.33877 AAWEAK 2649
674.34598 ERTGGR 2928
674.34598 DAARSR 1006 1484
674.34598 EGRSAR 524
674.34598 SRDAAR 1006 1484
674.34598 AGSERR 575
674.34598 EGGRTR 1172
674.34598 EGRASR 1301
674.34664 CLPASK 1084
674.34664 ACLSPK 339
674.34664 GLTPCK 1386
674.35338 CAVGLR 1250
674.35338 GGLLCR 1925
674.35990 LNTAEK 1754 2363
674.35990 GDLKDK 2611 2645
674.35990 TENLAK 1395
674.35990 KEAAEK 2341 928 2347
674.35990 DSNLVK 1520
674.35990 EAAEKK 689
674.35990 EGKDVK 1686
674.35990 TAAADVK 2042
674.35990 VVSEGGK 1081
674.35990 DVVNTK 967
674.35990 AEKEAK 1799
674.35990 GAELTGK 624
674.35990 KEDGVK 1828
674.35990 AEEKAK 1802
674.36440 KESSPK 1848
674.36440 SLSGSPK 1760
674.36440 PSSEKK 1711
674.36440 PTVSSGK 2955
674.37113 DLSGRK 1216
674.37113 GSRDLK 223
674.37113 AKNGTGK 2918
674.37113 LSDGRK 1189
674.37114 VSEKGR 2715
674.37114 KVDSAR 2115
674.37114 VAGTTAR 926
674.37114 LAAGSTR 1899
674.37516 ALWGTK 1591
674.37564 SPSKTR 562
674.37853 LAALCK 2809 2090
674.37853 CGVVLK 1431
674.37966 FPVAGGK 248
674.38237 RLGSSR 2743 2839 2706
674.38237 GSVRTR 633
674.38237 GVTRSR 544
674.38237 ARTATR 1159
674.38237 VGRTSR 737
674.38237 SSLRGR 3054
674.38237 RSVASR 2783
674.38237 LGSSRR 2743 2706 2839
674.38237 GTSVRR 832
674.39089 FGKPAR 1147
674.39089 FGRPAK 1893 2316
674.39089 RAGFPK 2868 1639
674.39629 SELAKK 1514
674.39629 ALTKDK 2814
674.39629 VKATEK 2350
674.39629 SLNTLK 2468
674.39629 AKESLK 819
674.39629 KLSAEK 667
674.39629 AVKETK 607
674.39629 SKALEK 2189 2545
674.39629 ETGKLK 446
674.39629 VVGVSSK 2620 1941
674.39629 AELSKK 731
674.39629 AEKSLK 630
674.39629 AGTSVLK 366
674.39629 AKTDLK 145
674.39629 LKTGEK 558
674.39629 LSSGALK 989
674.39629 GTKELK 1896
674.40752 VVSSKR 2843 2726
674.40752 NKAKSK 134
674.40752 RSTLAK 3012
674.40752 SSKVVR 2832 2683
674.40752 SATLKR 1713
674.40752 GGTKKGK 552 2030 2284 2589
674.40752 NKTKGK 1308
674.41604 FGKPVK 1993
674.43267 TKVSLK 122
674.43267 VTTVKK 384
674.43267 LKVTSK 2955
674.43267 SKLLSK 1487
674.43267 LSSLKK 554
674.43267 VLKSTK 361
674.43267 KVTTVK 384
674.43267 SLSKLK 2534 3119 815
674.43267 VKTLSK 1826
674.43267 VLTSKK 2855
674.43267 SLTKVK 2113 2155
674.43267 SKTLVK 514
674.44391 SGKKKK 1394
675.28238 GNGEDGK 1686
675.28238 DEGEAR 2429
675.30551 PACSNK 2572
675.30551 CNSPAK 1432
675.30753 LDEDGK 2440
675.30753 EAAEEK 2392 1791
675.31203 PDETSK 2981
675.31203 ESSPEK 2339
675.31203 PTEDSK 1065
675.31877 GDKDNK 1780
675.31877 NKDDGK 1849
675.31877 DETVGR 1034
675.31877 EAETAR 770
675.31877 LSGEDR 1265
675.32729 AFNLDP 1403
675.33402 SHFSAK 1893
675.33852 FDAPAR 428
675.33852 GAEFPR 1868
675.34189 CSPGKK 1760
675.34302 YGPPSR 226
675.34392 ADELTK 779
675.34392 LEEASK 1418
675.34392 ESLEAK 1731
675.34392 TEGLEK 780
675.34392 VETEAK 673
675.34392 EETGLK 162
675.34392 ELEASK 2923
675.34863 CGGRVK 1207
675.35515 LSEATR 138
675.35515 KNGETK 2386
675.35515 SSVEVR 758
675.35515 LTSEAR 1194
675.35515 KANESK 1546
675.35515 NGETKK 2386
675.36367 FPAVDK 356
675.36367 GLPDFK 37
675.36638 ANSTKR 2738
675.36638 RTGAGSK 2725 1821 2782 1836 2724 2727 1775
675.36638 ASARSGK 1394
675.36817 PAYTPK 2185
675.37378 CAGLKK 1330
675.37491 FLGSPR 1115
675.37491 VFSAPR 908
675.37491 FTPGVR 2104
675.37491 FGSPLR 1013
675.37491 APAYVR 1717
675.38030 VLDTTK 928 287
675.38030 VTLSEK 1107
675.38030 SLSELK 606
675.38030 SELSLK 1218
675.38030 DTSLLK 1956 2771 2966
675.38030 LSESLK 2746
675.38030 EVLTSK 96
675.38030 VSTKEL 491
675.39154 SATKAAK 926 657
675.39154 KSATAAK 90
675.39154 EKGKSK 1828
675.39154 KKEGSK 2778
675.39154 EKKGSK 1178
675.39154 KSEGKK 1738
675.39154 LSTSLR 1607
675.39154 SLSLTR 2866
675.39154 KSKEGK 2803
675.39154 KSKGEK 329
675.40006 VLYGPK 1098
675.40006 VPGLYK 528
675.40006 YLGVPK 254
675.40277 AKRSSK 283
675.40277 SKGTKR 500 713
675.40277 KSSAKR 254
675.40277 STGRKK 200
675.40277 KKTGSR 2495
675.40679 FLLAGR 154
675.42792 AKTTKK 959
675.42792 KKTTAK 87
675.42792 KAKTTK 959
675.43194 LLGVFK 2161
676.27763 ENGSDR 1505
676.29626 DCGGLR 364
676.30076 SPCTGR 2594
676.30278 EANSEK 192
676.30278 AGGDETK 1024
676.31401 TTNADR 1544
676.31402 RGSDDK 350
676.31402 DRSGDK 2968
676.32141 LACGEK 2785
676.32525 GSDSRR 546
676.32927 GTSAWR 1607
676.33264 GGCAKGK 984
676.33917 NLTSDK 3034
676.33917 DSLTNK 2106
676.33917 SSAGLDK 1857 2691 1835
676.33917 KSEADK 479
676.33917 AVGSSEK 1309
676.33917 AGESSVK 463
676.33917 GKESEK 1066
676.33917 NSLSEK 2319
676.33917 KEASDK 2063
676.33917 KDASEK 2358
676.33917 TEGDKK 982 311
676.33917 EAKDSK 408
676.33917 AEKDSK 1675
676.35040 SKSAER 887
676.35040 SEASKR 2081
676.35040 EASKSR 2206
676.35040 SGETKR 640 1582
676.35040 SEKTGR 423
676.35040 SAKESR 1287
676.35442 WSVTGK 369
676.35442 GSVWTK 1112
676.35779 CSLLGK 2862
676.35779 LLSCGK 2533
676.35892 NPTAFK 958
676.36163 ATSRSR 506
676.36566 RAFLNG 3156
676.37016 RGGPYK 1022
676.37016 GYRPGK 2930
676.37555 SSKEVK 2590
676.37555 KSLDSK 2033 1701
676.37555 SVSKEK 1286
676.37555 ALTSSAK 2748 1230
676.37555 SSLKDK 2235
676.37555 LSSDKK 3156
676.37555 SEKSVK 1531
676.37555 TSDKVK 1013
676.37555 AETKTK 2907 2847
676.37555 SKEVSK 1857 1835 2691
676.37555 ALSTTGK 2210
676.38678 KSLSSR 1848
676.38678 SRSLSK 506
676.38678 RSSSLK 3107
676.38678 SLSKSR 506
676.39081 FAGLAAK 1570
676.39531 KFSAPK 1161 823
676.39531 PKGTFK 654
676.39531 AKSPFK 243
676.40204 RAGFVK 592
676.40204 KGFGLR 94
676.40204 FKAGVR 1019 468
676.40204 GKGLFR 1438
676.40204 AKVFGR 1663
676.40204 RLFGGK 2715
676.40204 GRFLGK 1198
676.40204 GGRFLK 900
676.40881 PAPAPPK 2443 2470
676.41194 TLSKTK 2914
676.42719 FAKLAK 330
676.42719 KGVVFK 1477
676.42719 LKFAAK 376
676.42719 ALFKAK 1250
676.42719 KGVFVK 1263
677.26165 DSDEGR 1467 390
677.28680 EGSLEGS 1949
677.28680 DGTLSGE 1323
677.28680 TDEEGK 399 632 536
677.28680 TEADDK 1487
677.28680 TEDDAK 547
677.32318 TEVSDK 2457
677.32318 LSESDK 1579
677.32318 TVEDSK 2926
677.33442 VESSTR 2116
677.33442 SLDTSR 1989
677.33442 ETVSSR 1834
677.33442 GSKGDSK 2808
677.33442 SKNDSK 2349 2913 1377 2213 2880
677.33442 NNTTTK 19
677.33442 SGSKDGK 1506
677.34294 PVYDGK 1379
677.34294 FPEASK 3017
677.34967 FLGADR 1668
677.34967 VEAFGR 1166
677.35417 FTSPAR 2826
677.35417 AFTPSR 997
677.36090 SLGHHK 625
677.36090 GGFKNR 632 399 536
677.36090 GGNFKR 1214
677.37080 KAASSSK 771 1669 1562
677.37080 AGSSTKK 1842 1998
677.37482 AALFEK 42
677.37482 VADFVK 2709
677.37482 ALEFAK 1450
677.37482 LFDGVK 557
677.37482 LEAFAK 286
677.37482 AFAELK 1987
677.37482 ADVVFK 282
677.37482 EVFGVK 1200
677.37482 VVDFAK 245
677.37932 LSPFSK 4
677.37932 AYPTVK 2254 1753
677.37932 VTYPAK 1688
677.37932 YLPASK 1161 823
677.37932 TYPAVK 1138
677.38606 FLVSGR 2102 1826
677.38606 GYLAVR 1511
677.38606 VAGLYR 2200 1623
677.40179 LVHGPR 3067
677.40719 KSKSTK 2803
677.40719 SSKKTK 752
677.41121 LAFSLK 823 1161
677.41121 SFALLK 3139 1725
677.41121 LLFGTK 582
677.41121 GTFLLK 418
677.41121 LASFLK 671
677.41121 LFLTGK 2340 2385
677.41121 LTFLGK 1949
677.42244 KAFGKK 326 2283
677.42244 KAGFKK 1297
677.42244 KFAKGK 1452
677.42694 HPLLAK 653
677.43594 LPVPPR 311 982
678.28205 DSESNK 1738
678.28205 SSNEDK 1827
678.29057 APDYDV 1800
678.29328 GSSTDGR 2674
678.29328 NSTDSR 2898
678.30067 CSDLGK 896
678.30853 ADGFNR 83
678.30854 GGAGDFR 2541
678.31843 DSKDSK 554
678.32966 SRSSDK 825
678.32966 SATTSGR 37
678.33706 CSVSVK 1090
678.34090 SSSRSR 3085
678.34090 SRSSSR 94
678.34492 GFKGDR 2436
678.34492 FGSAAAR 232
678.34492 FSAAGAR 955
678.35482 KSTDTK 2607 878 300
678.35482 ESTSKK 2907 2847
678.35615 FGSGRR 179
678.36605 TSRSTK 788 777
678.37007 FLASNK 873
678.37007 KEFAGK 1030
678.37007 FAKEGK 2494
678.37007 LGNFTK 1825
678.38130 TFKGAR 1441
678.38130 SFKAAR 2923
678.38131 VYRGGK 2883
678.38131 TKRFAG 2846
678.40604 GPPPRR 762
678.40604 RGPPPR 762
678.40646 SFGLKK 2533
678.40646 VGKFTK 2662
678.40646 FKTGVK 1158
678.40646 SLKFGK 863
678.42219 GKLHKP 2571
678.42219 LKHGPK 1129 644
678.45634 PPLKPK 341
678.45634 PKLPPK 1931
679.27817 CGVCGK 512
679.29255 EDGGFR 1946
679.29592 GSAKGCT 2718
679.30245 DDTTTK 1691
679.31368 NSTGSSK 766
679.31770 EAGFEK 1064
679.32220 APDSYK 2851 2699
679.32894 DGYAVR 1651
679.32894 YGDAVR 1060
679.32894 AAEYAR 10
679.34467 NHPNAK 345
679.34467 DVGPHR 1474
679.34917 SPHPSR 1821 2724 1836 2727 1775 2725 2782
679.35007 SSSSGKK 1053
679.35409 SDLFAK 547
679.35409 SFADLK 2059 1869
679.35409 GFTEVK 2745 2282
679.35409 DASFLK 2275
679.35409 FGSEKL 859
679.35409 ASLDFK 2388
679.35859 FTPSTK 439
679.35859 TTAPYK 293 2151
679.36532 YKGNAK 463
679.36532 VSFATR 446
679.36532 FSGLTR 720
679.36532 SLAFSR 1149 735
679.36532 TFAVSR 2170
679.36532 SAVTFR 2349 2913
679.36532 FTSAVR 466
679.36532 TGFLSR 2383
679.36532 FASLSR 591
679.36982 GELHKP 2328
679.37882 PPVDPR 1549
679.38105 NHKGPK 2855
679.38105 LAPSHR 66
679.39047 SLVSFK 1710
679.39047 LVSSFK 824
679.39047 VFTSVK 2262
679.39047 FSVSLK 373
679.39047 FALTTK 1278
679.39047 TAFTLK 1965
679.39047 LLYSGK 588 705
679.39047 YTAVVK 2701
679.39047 FVVSTK 2142
679.40621 PVLHSK 338
679.41294 VLVGHR 1244
680.24355 DCSDGK 1432
680.29117 SSATCR 3116
680.31295 GTNDFK 309
680.31295 NYGAEK 2883
680.31295 FDANSK 2731
680.32418 FNASSR 412
680.32418 SGNTFR 3144
680.32821 AGWYGK 2232
680.33158 GCAFVK 2357
680.34934 SKDFGK 1687 361
680.34934 LYGSNK 2661 2827
680.34934 SFNSVK 1490
680.34934 EKGYGK 1403
680.36057 KSSGFR 1794
680.36057 KSGSFR 591
680.36057 AGYSKR 1178 1270
680.36057 YKSAGR 1736
680.36057 FKSGSR 430
680.36284 EPPPNK 1758 2734 2678
680.38572 ATSKFK 1834
680.38572 VYKSGK 87
680.39695 NLHGLK 1626
680.39922 TAAPPPK 3103
680.40819 RAVAHK 1378 2103 2833
680.40819 GLRHAK 2535
680.40819 LGAHKR 841
680.40819 GAKHLR 2026
680.41045 PPSRPK 2905
680.41719 PPVGRR 151
680.43334 HGLKVK 674
680.44234 PPLARK 1939
680.44234 LKAPPR 2665
680.44234 PLKAPR 2592 2549
680.46749 VPKPLK 1613
680.46749 VLKPPK 323
681.26058 ESNGEF 2807
681.29697 EGEYGK 2470
681.29697 DESGFK 1594
681.30820 YEASGR 2983
681.30820 GESSFR 2481
681.30820 SGSEFR 2397
681.33335 DSGLYK 1507 2137
681.33335 FTEGTK 846
681.33335 AFSTEK 3049 1639
681.34459 SYSGLR 508
681.34459 SGLSYR 1523
681.35582 HAAAAGGK 2673
681.36705 HAGNKR 800 212
681.36974 YLTASK 1511
681.36974 TLSAYK 1890 1739
681.38097 ALHDVK 2371 1101
681.38097 VHLGEK 3123
681.38097 LHLGDK 875
681.38499 AFLGFK 2115
681.38547 THSPLK 1574
681.38997 PPDVVR 2116
681.38997 PAPELR 1103
681.39220 GHVLTR 1659 383
681.39220 SLLHGR 1407
681.39220 HVASLR 1744
681.40120 PKPAGGR 1479 1897
681.40344 KRGGHK 189
681.40344 GGKRHK 1673
681.41512 EPVPLK 614
681.41736 LTHALK 816 2503
681.41736 HTLLAK 1655
681.42636 AAKAPPK 1417
681.42859 KAAKHK 402
681.42859 KHAAKK 620
681.43759 PKGRPK 1297
681.43759 PPGRKK 332
681.43759 GKKPPR 1918 1966 1649 2474 1862
681.45824 LALPLR 3116
681.48339 PLVLLK 1660
682.30345 YGNSSR 897
682.32860 YATSNK 1653
682.33983 VHNGEK 2473
682.34434 PHSNTK 2473
682.35107 SNAHVR 1730
682.35107 GHKGER 1099
682.35107 RGDHAK 3066
682.35107 KGGHER 7
682.35107 NLGSHR 782
682.35107 GGHKER 3078
682.35107 KHGADR 1225
682.36499 SKSSFK 694
682.36499 YSASKK 1501
682.36499 FSSSKK 930
682.36499 FSSKSK 2481
682.36499 SFSSKK 457
682.37399 PEAPAAK 1577
682.37399 DGPKPGL 191
682.37622 GDVHKK 2865
682.37622 LHNTAK 2077
682.37849 PPASSPK 2574
682.38072 SHPKSK 994
682.38522 SGPAPVR 2595
682.38522 KPEGPR 3103
682.38522 SGAPPVR 172 405
682.38522 PTVGGPR 190
682.38522 AKDPPR 2953
682.38522 PADKPR 12
682.38745 HVGRSK 1637
682.38745 TAKAHR 2861
682.38745 VSKGHR 1268 649
682.38924 PWGPVK 2571
682.39645 TPGPRR 2581
682.39645 PPTGRR 1715
682.39645 PRSAPR 2907 2847
682.41037 PVKDPK 1442
682.41260 HALKSK 615
682.41260 KHTGLK 1253
682.41260 SLKAHK 2158
682.41260 SAKHLK 1506
682.41260 LHTGKK 3123 969 3127
682.41260 GKHTLK 1038
682.41260 HTGKLK 1675
682.41260 LSHAKK 547
682.41261 LKHTGK 2728
682.42161 VPSPKR 2315 341
682.42161 VKPSPR 169
682.42834 GVRPVR 1342
682.42834 VRPVGR 2423
682.44226 AAALLPK 799
682.44226 PLNVLK 923
682.44676 PLPTKK 294
682.45349 ALPKVR 1827
682.45349 RLLGPK 1501
682.45349 VRLAPK 508
682.45349 KLLGPR 1275
682.45349 LPRVAK 1014
683.28747 SSGDYR 1393
683.28747 DGYSSR 762
683.29870 DAHEGR 530 2413
683.29870 GGGHDNK 40
683.31262 FSESSK 1912
683.32835 SKHPSE 1854
683.33508 VHSGER 838 162 558
683.33508 GDHLSR 1193
683.33911 AFFSGR 1013
683.33911 FAFSGR 972
683.34408 GPGGSPGR 426
683.34900 SSSYLK 2731
683.35484 GAPHFR 154
683.36024 AHSLEK 520 1449
683.36024 LHTGEK 2379 379 1449 2208 205 1695 396 2035 334 896 2912 212 526 1292 760 2652 1459 558 3123 1305 548 1556 2099 1629 2445 720 512 1574 838 811 1575 2104 3127 1389 2363 1554 413 1807 2320 1453 1763 2224 918 1341 1665 969 1838 786 1887 800 1935 1879 1620 2007 519 1796 1754
683.36024 ETHAVK 2282
683.36024 THLGEK 1879
683.36024 ATHVEK 442
683.36024 VHTAEK 1449
683.36426 TFFAAK 233
683.36426 FAATFK 965
683.37147 AGHGKSK 2217
683.39439 LTPPEK 1786 2819 2651
683.39662 VTSHLK 875
683.40112 LEPAVR 699 846
683.40112 ALLPDR 1875
683.40112 DLPLAR 2718 2710
683.40112 LLEPGR 50
683.40112 DPLALR 88
683.40112 VAELPR 1070 328
683.40112 VEALPR 1413
683.40562 TKPNPK 20
683.40562 TPPLTR 152
683.40785 GKHKSK 964
683.40785 SKGKHK 1418
683.41235 AAAKAPR 648
683.41235 LKNPGR 774 126 1224
683.41235 PVKNAR 1993
683.41235 KPGLGGR 2019 2108
683.41235 NGRPLK 590 1010
683.41235 GKPVAGR 1008
683.41414 VFPPPK 1168
683.42359 RGAPKR 2116
683.42627 PLVLDK 2291
683.42627 LPLVDK 2308 304
683.42627 LPVVEK 450
683.43751 KAAVPAK 1417
683.43751 LVLPSR 2609
683.43751 AKLPGKA 1828
683.43751 SVPLLR 1725 3139
683.43751 LPVLSR 2912
683.43751 VLTPVR 840
683.44201 KKPSPK 87
683.44201 PSKKPK 1848
683.44201 KPKSPK 142
683.44874 KGPKVR 1350
683.46939 VLLALR 2412 1581 991 696
683.46939 LLAVLR 1644
683.47389 KALPKK 335
683.47389 ALKPKK 729
683.47389 KLAKPK 1415
683.47389 LPAKKK 2078 830 331
683.47389 KAPLKK 66
684.31910 NHTGEK 871 1453 2326
684.31910 THNGEK 1575
684.32312 NYGFGK 420
684.32810 PSDPNR 1199
684.33483 NGAGGGPR 182
684.34673 VPPCGR 1218
684.35548 ADSHKK 2576
684.35548 TNSHVK 338
684.35549 KHSGEK 2473
684.35549 KSADHK 2824 2675
684.35549 SHKGEK 1227
684.35999 AGVADPR 2064
684.35999 GNELPR 1627
684.35999 PNVAER 3004 2993 2703
684.35999 ANLPDR 2176
684.36449 PSGTPAR 2287 2455
684.37188 PLACPK 838
684.38514 PLGAAEK 2300
684.38514 PLDVNK 2967 2627 2248
684.38964 PKESPK 1601
684.38964 KPTPDK 488
684.38964 KESPPK 2470
684.38964 SSPLPGK 881
684.39187 AHTKTK 1901
684.39637 VAKDPR 80
684.39637 KVGPRE 406
684.39637 DGLKPR 427
684.39637 GVAPVSR 1711
684.39637 PKDLGR 1499
684.39637 ANAGKPK 990
684.39637 AASPALR 646
684.39637 NVLPSR 2401
684.39637 PGKDLR 1651
684.39637 DLGRPK 1499
684.39637 KVDAPR 2963 2558 2466
684.40087 PPTSKR 351
684.40087 PPSTKR 803
684.40760 RPSAVR 191
684.40760 GLRSPR 1355
684.40760 VTRPGR 237
684.40760 LGSRPR 2192 1078
684.42152 PKLAEK 2083
684.42152 PTAVVAK 746 2769 2761
684.42152 LPGSALK 77
684.42152 TLLNPK 1723
684.42152 AGLLPSK 1794
684.42152 AASLVPK 185
684.42152 EKLPAK 2651 2819 1786
684.42152 NTLLPK 937
684.42152 NLTLPK 1711
684.42826 LLVANR 1632
684.42826 VAVLGAR 1927
684.43276 TRLPAK 2078 830 331
684.43276 PATLKR 1682
684.43276 VPSKVR 3022
684.43276 VPVSKR 169
684.43276 TPKLAR 280
684.43276 LRTPAK 1933
684.43276 KTLPAR 628
684.43276 TAPLKR 3131
684.43276 PKANKK 944
684.43949 AVARLR 200
684.43949 RALGLR 2865
684.43949 LGLRAR 845
684.43949 VLRAAR 2028 2266
684.43949 RLVAAR 569
684.45791 SLLKPK 1856
684.45791 TKPLVK 570
684.45791 PKTLVK 260
684.45791 LKPSLK 3147
684.45791 VTPLKK 1725 3140 3139
684.45791 PSLLKK 458
684.45791 SPKLLK 2168 605
684.45791 LPLKSK 1726
684.45791 LPKLSK 1214
684.45791 VPLKTK 2955 2000
684.45791 LVTPKK 2731
684.45791 LSKPLK 1576
684.45791 KVPTLK 1657
684.46464 AVLKVR 1722 1871
684.46464 VGLLKR 197
684.46464 GRLLVK 715
684.46464 RLLVGK 1517
684.48979 ALKLLK 1133
684.48979 LLKALK 433
684.48979 KLLLAK 461
684.48979 LAKLLK 2487
684.48979 VLKVVK 1426
685.31435 SHTGER 1936 1447 841 1351
685.31885 NDAPNR 759
685.31885 AGGDPNR 1124
685.33727 PESEPK 3057
685.33950 HLDSSK 2513
685.33950 SDHLSK 327
685.33950 THTAEK 2099
685.34352 YFGTAK 1218
685.34400 EPGVER 2855
685.34400 EDLPGR 1283
685.34850 PEPSTR 1451
685.35523 NPDGKR 1137
685.35523 DNGPKR 441
685.35926 FHPGTK 2587
685.35926 PSAFHK 2383
685.36915 VPDLDK 1622
685.38039 ALTEPR 622
685.38039 ELPTAR 1539
685.38039 VPEVSR 1924
685.38039 KNEAPK 14
685.38039 VSDLPR 452
685.38039 GKPDAAK 3010
685.38039 AADGPKK 596
685.38039 DVSLPR 1298
685.38039 SLPDVR 910
685.38712 NAVAGVR 2585
685.39162 RTPGGAK 431
685.39162 PNTAKR 1841
685.39162 PRTANK 329
685.39564 GAPWKK 1716
685.40554 LSLEPK 2638 235 2560
685.40554 LPEVTK 256
685.40554 EPVLTK 191
685.40554 VPTLEK 54
685.40554 ETPVLK 837
685.40554 TLEPVK 2906
685.40554 VELPTK 1979 2739
685.40958 ARGARR 269
685.41227 VALLDR 1554
685.41227 AVDLLR 789
685.41227 GLDLLR 483 385
685.41227 VAELVR 1347
685.41227 DVLLAR 1625
685.41677 PTLSLR 1655
685.41677 PLLTSR 2008
685.41677 LSPGGKK 2014
685.41677 PLLSTR 1621
685.41677 KNPSLK 1534
685.41677 SGVAPKK 2589 552 2284 2030
685.41677 KKGPEK 1418
685.41677 AAATPKK 1417
685.42350 ALAKAGR 1895
685.42350 GNKVLR 1917
685.42350 KGNLVR 427
685.42350 VGNLRK 1375
685.42800 KAPRSK 1788
685.42800 PRAKSK 1595 135
685.42800 KRSPAK 1389
685.42800 PRKASK 1731
685.42800 KAPSKR 1124
685.42800 PSKARK 2489
685.42800 TKGKPR 2914
685.43474 LGRGKR 895
685.43474 KGAVRR 1330
685.43474 KGLGRR 3013
685.43474 RKGAVR 1330
685.43474 RKGLGR 1404
685.43742 ALELLK 1000
685.43742 ELALLK 2503 816
685.43742 LLELAK 1194
685.43742 LAELLK 802
685.44866 AVAAVKK 1457
685.44866 TLALLR 1275
685.44866 KNALLK 1658
685.44866 VVLLSR 1806 2478
685.44866 LVSLVR 2372
685.44866 LLTLAR 57
685.44866 GAKLLGK 1996
685.44866 LNALKK 2597
685.44866 LLATLR 2448
685.44866 LLTALR 2965
685.44866 KANLLK 528
685.44866 LANKLK 2760
685.45316 VKKSPK 1827
685.45316 KKSPVK 2489
685.45989 KRLAAK 451
685.45989 AKLRAK 679
685.45989 ALRAKK 2484 2488 2421 1855
685.45989 RAKALK 2380
685.45989 KAAKLR 2220 2157 2307
685.45989 RVVGKK 1291
685.45989 KKLAAR 1960
685.45989 AARLKK 2080
685.45989 RKLAAK 2785
685.47381 VTLLLK 1074
685.47381 LVLLTK 1130
685.48504 KAVKLK 794 1915
685.48504 VAKKLK 1194
685.48504 VLKAKK 1194
685.48504 KGLKLK 204
685.48504 KKALVK 2701 2262
685.48504 VKALKK 2361
685.48504 KKVLAK 1988
685.48504 KKLGLK 1996
685.48504 KALKVK 1406
686.28061 HGECGK 1477
686.33925 AGPSEAR 62
686.33925 DGDRPK 1023
686.35000 HNAAFK 260
686.35722 RANNGR 105
686.35901 GGPFPGR 3103
686.36440 VGPTGEK 2585
686.36440 LEPSNK 1230 2748
686.36440 APSLDGK 2358
686.36440 DPLTNK 2463
686.36440 TLPNDK 1690
686.36440 DTPGLGK 2211
686.36440 APKEDK 1996
686.36440 PSLNEK 2736
686.36890 TSPTGPK 999
686.37113 ALAAADR 1441
686.37113 GAAVGGGAK 2239
686.37113 THSSKK 1754 2363
686.37113 KTHSSK 2111 2492
686.37113 SHSKTK 2529 817
686.37114 DLGVAGR 28
686.37114 VDVAGAR 100
686.37114 ENGVLR 1100 2218
686.37114 NLVADR 2517
686.37114 ELNVGR 884
686.37114 LEVNGR 570
686.37563 GSPGLTR 1403
686.37563 PLSNTR 2201
686.37563 RGTPEK 1786 2819 2651
686.37563 PKSNNK 616
686.37563 PRASEK 2795 2717
686.37563 RAESPK 49
686.37564 SAEPRK 2203 2012
686.37564 GETKPR 1294
686.38237 VERGAR 63
686.38237 AVDRAR 421
686.38237 LGGERR 819
686.38237 GRVAER 2563
686.38639 FHAGKK 1763 1807
686.38687 RSPATR 1957
686.38687 RTPASR 3003
686.38687 SPRATR 258
686.38687 TSRPAR 154
686.39629 VAAGELK 3143
686.39629 EGAVLAK 436 424
686.39629 LANELK 3080 298
686.39629 LLGDAAK 1579
686.39629 LENLAK 2245
686.40079 SLKPDK 1483
686.40079 SPVEKK 318
686.40079 DSKPLK 1675
686.40079 KPVESK 1200
686.40079 PVESKK 1200
686.40079 STAPLAK 237
686.40079 VTSVPGK 1828
686.40752 REAALK 197
686.40752 VGDLRK 2861
686.40752 KAAELR 471
686.40752 EKLAAR 2838
686.40752 ALAKER 538
686.40752 ARLEAK 1378
686.40752 EVRGVK 3151
686.40752 NVSVLR 1354
686.40752 EAKALR 2201 2965
686.40752 AATVVAR 145
686.40752 DGVRLK 1506
686.40752 AEARLK 2333 2346
686.40752 EAAKLR 1410
686.40752 LKNAGGK 1014
686.40752 VKDLGR 1906 635
686.40752 AEKALR 1671
686.40752 LNLTAR 59
686.40752 EARLAK 3003
686.40752 AAELRK 288
686.41154 GWALLK 1000
686.41202 TKVPSR 1087
686.41202 LSPKSR 1960
686.41202 VTKPSR 181
686.41875 VSRVAR 2978
686.41875 GRVSLR 2252
686.41875 RGVSLR 1406
686.41875 GVSLRR 1011 883
686.41875 ARAKNK 755
686.41875 AANKRK 587
686.41875 VRSLGR 2756 1919
686.43267 VELKAK 2042 276 1202
686.43267 AAVSVLK 1827
686.43267 DKALLK 630
686.43267 LAEKVK 1342
686.43267 LVLNTK 1411
686.43267 ELGKLK 1450
686.43267 LNLVTK 2898
686.43267 LLNSLK 911
686.43267 DLLKAK 2763
686.43267 KLEGLK 2093
686.43267 DLAKLK 468 1019
686.43267 AKLLDK 2566
686.43267 NLLSLK 3027
686.43267 GEKLLK 3098
686.43267 LADLKK 461
686.43267 LSLLNK 2900
686.43267 VKVDVK 1256
686.43267 LEGLKK 1319
686.43267 ADKLLK 433
686.43267 VKALEK 1102
686.43267 DLALKK 384
686.43267 KADLLK 1283
686.43267 ELKGLK 1379
686.43267 LEKKGL 1358
686.44390 LKGKNK 2949
686.44390 LRSALK 2614 2554 2507
686.44390 ALSRLK 1660
686.44390 KNGKLK 162
686.44390 TGLRLK 2428
686.44390 LKGGKGK 1970
686.44391 TAKLVR 103
686.44391 LAKLSR 856
686.44391 GKVKAGK 2254 1753
686.44391 LLTRGK 2384 1785
686.44391 AVTKLR 237
686.44391 VKTLAR 1759
686.45514 KGKAKR 1863 1330
686.46906 LKVLSK 1316
686.46906 KVSLLK 1442
686.46906 KLVLSK 863
686.46906 SLKVLK 2738
686.46906 VLKLSK 2390
687.26462 SGHCDL 2588
687.29361 DHSSSR 793
687.32279 FSYSGK 163
687.32327 NPENSK 2457
687.32327 AEPESR 35
687.33450 SAGGGPSR 1456 129
687.33852 GYSPHK 54
687.34525 HGYGVR 344
687.34842 ELPSDK 914
687.34842 DPSLEK 2737
687.34842 VDETPK 2701
687.34842 DELSPK 798
687.34842 PSEVEK 799
687.34842 EDVTPK 648
687.35313 CAPRGK 2586
687.35313 RCPGAK 979
687.35515 LAGDANK 1506
687.35515 ELEAAR 2421 1855 2488
687.35515 AELAER 536 632
687.35515 AAELER 664
687.35515 LEAAER 855
687.35515 LNAENK 136
687.35515 GEGAAGVK 791
687.35965 TGTANPK 473
687.36638 AEAGGKR 2605
687.36638 GNDKVR 921
687.36638 NAEAKR 561
687.36638 DGNKVR 1795 1916
687.36638 NAAEKR 74
687.36638 AGSALNR 1519
687.36638 LNAGASR 2469
687.36638 RDGVNK 1001
687.36638 NAERAK 3107
687.37041 LHAGYK 1201
687.37088 SNSKPR 2221 2395
687.37762 DGGRKR 1322
687.37941 YGPPVR 506
687.38030 LEGELK 1628
687.38030 VLEEAK 1175
687.38030 DLDVVK 1277
687.38030 VELAEK 601
687.38030 AEELVK 461
687.38030 EEVALK 1139
687.38480 LTPTEK 2953
687.38885 SGRRGR 77
687.38885 RRGGSR 887
687.39154 TLNVNK 1478
687.39154 LADGGKK 2569
687.39154 LLNSNK 1935 2007
687.39154 NLLSNK 1518 342
687.39154 KANLDK 2708
687.39154 KLEGNK 3031
687.39154 LASLER 1938 467
687.39154 VTEALR 1600
687.39154 LEALSR 1480
687.39154 ATEVLR 2910
687.39154 SEALLR 723
687.39154 LESALR 2014
687.39154 ALELSR 527
687.39154 ALTEVR 2987
687.39154 NLKDAK 585
687.39154 EGGGLKK 1875 2087
687.39154 LLGTER 689
687.39154 LSGVNAK 829
687.39154 TALVER 240
687.39154 LAVTER 296
687.39154 LLADTR 473
687.40277 NKLASR 610
687.40277 ALSKNR 2211
687.40277 VANTRK 2536
687.40277 LGNTRK 2603
687.40277 AAVSRGK 3050
687.40277 GGKSALR 97
687.40277 TNGLRK 2665
687.40277 DAAKKR 1470 1258
687.40277 RGLNTK 2904 2072 2140
687.40277 SALNRK 1427
687.40456 PLSPFK 2733
687.41129 VLFGPR 1827
687.41129 PGLFVR 609
687.41129 VPAFVR 1157
687.41129 VPGLFR 1163
687.41129 VGLFPR 2397
687.41400 GRRTAK 1418
687.41400 KAGTRR 370
687.41400 ARTGKR 2804
687.41400 RKAGTR 370
687.41400 AKGRTR 694
687.41400 RTAKGR 14
687.41400 KASARR 2827
687.41669 LLVSEK 2716 2798 2276 133
687.41669 ELVSLK 1946
687.41669 LESVLK 2428
687.41669 DLLSLK 3147
687.41669 SLLEVK 873
687.41669 TEVLVK 2925
687.41669 EVSLLK 2162
687.41669 LVTVEK 1080
687.41669 LSDLLK 755
687.42792 TVLSLR 560
687.42792 SLTVLR 1505 1042
687.42792 KDKAVK 817 2529
687.42792 SSLLLR 1137
687.42792 GKEVKK 3092 1467 390
687.42792 GKDKLK 1000
687.42792 VKGKEK 2817
687.42792 KEGVKK 1663
687.42792 NKSLVK 839
687.42792 LLSLSR 463
687.42792 SLLLSR 704
687.42792 GKVEKK 1337
687.42792 KDGKLK 3021
687.42792 AVATKAK 69
687.42792 GKVKEK 344
687.42792 LKVNSK 341
687.42792 KDKVAK 2236
687.42792 DKLKGK 2949
687.42792 TVGKVGK 20
687.42792 AATVKAK 145
687.42792 TKVNVK 338
687.43242 KSTPKK 1926
687.43242 KKSTPK 847
687.43644 LPLFAK 2500 2298
687.43644 LAPFLK 316
687.43644 AFPLLK 3023
687.43915 KSLGKR 1166
687.43915 SKLGKR 1387
687.43915 KTGVKR 2141 2609
687.43915 GSKKLR 2865
687.43915 ASKVKR 2715
687.43915 TGKVKR 1472
687.43915 KSGKLR 835
687.43915 SVKRAK 2360
687.43915 KRLGSK 170
687.43915 KLSKGR 425
687.43915 SKKLGR 267
687.46431 TLKAKK 1454
687.46431 KSKVVK 2717 2795
687.46431 LATKKK 1072
687.46431 SKVVKK 3133
687.46431 KLATKK 1072
688.29605 EEESPV 1025
688.30728 DTDGGPK 1025
688.30728 PENDSK 923
688.31851 SESPNR 2170
688.31852 SPSDAGR 2715
688.33917 GDAEAVK 3068 3067 580 3158
688.33917 EGNELK 2549
688.33917 LGEENK 2273 2187
688.33917 DAADAVK 1102
688.33917 DLANEK 2116
688.33917 LGENEK 772
688.34367 PGDVSSK 2282 2745
688.34367 VSPGSDK 1786
688.34817 SSSSPPK 14
688.35040 RAKEAD 2648 925
688.35040 ERDAAK 1470
688.35040 REEGAK 2271 1830
688.35040 LTGGADR 844
688.35040 ERGEAK 1238
688.35040 AGKEER 1996
688.35040 KGAEER 674
688.35040 LENASR 1284
688.35040 EKGNNK 2741
688.35040 AEDAKR 1034
688.35040 EAGTVGR 1613
688.35040 DKAAER 461
688.35040 DNKNAK 2603
688.35040 GEAEKR 2971
688.35040 RGEAEK 2971
688.35219 PVTEFP 2858
688.35442 AVDWAK 1704
688.35442 AVGWEK 1441
688.35490 DKSPSR 1175
688.35490 KSSDPR 1320
688.35490 PSKDSR 1124
688.36163 RASEAR 2144
688.36163 GATRER 2464
688.36163 TAADRR 1723
688.36163 GGKAGSGR 1027
688.36163 NNSAKR 2953
688.36613 SRPSSR 3006
688.36903 LGALCR 1747 1981 2093
688.36903 VCAALR 1121
688.37015 FAAAGPR 629
688.37555 DEAVKK 3132 2767 2776 2844
688.37555 EVKADK 1847 2084
688.37555 DAKLDK 1081
688.37555 VSLNEK 767
688.37555 DLEGKK 211
688.37555 ADKDLK 2763
688.37555 SLLDNK 1974
688.37555 KVEEGK 631
688.37555 LTDNVK 1399
688.37555 DGKLEK 803
688.37555 KVEDAK 309
688.37555 SGDVLAK 1831
688.37915 PPPHNK 1104
688.38005 STEPKK 2803
688.38005 TPESKK 1940
688.38005 KTPESK 244
688.38005 KPSTEK 162
688.38005 KTSEPK 553
688.38139 FPGRGR 2080
688.38678 TGVKER 1671
688.38678 NSLSLR 2477
688.38678 SVEARK 1262
688.38678 GLSREK 3095
688.38678 EASVKR 467
688.38678 KVEASR 2229
688.38678 KASVER 66
688.38678 ASDLKR 1201
688.38678 TKDAVR 163
688.38678 GKLSER 2565
688.38678 AVVASSR 1102
688.38678 GSGLVTR 211
688.38678 TLSAAAR 1506
688.38679 TRADVK 1396
688.38679 RESVAK 2641 2644 1784
688.38679 ERLSGK 1148
688.38679 REGSLK 1231 1096
688.38679 LSARDK 450
688.38679 SEVRAK 906
688.38679 LADRSK 436 424
688.38679 RESLGK 370
688.38679 KDGNKK 373
688.38679 KKGDGGK 1645
688.39418 VAVLCK 1360
688.39531 GFAAVPK 820
688.39802 LSRGTR 1168
688.39802 RSALSR 413 2320
688.39802 TGRSLR 1214
688.39802 TRGLSR 329
688.39802 TLRSGR 392
688.39802 LRSTGR 200
688.41194 VSEKVK 602 2820 612
688.41194 SVKDLK 637
688.41194 AVGTLTK 1673
688.41194 GLVATTK 1950 1492
688.41194 LTSLGAK 2584
688.41194 ATKLEK 581
688.41194 VSVKEK 2441
688.41194 ASLLTGK 633
688.41194 KVDLSK 770
688.41194 TAELKK 2405
688.42317 KLSVSR 2052 2127
688.42317 VSLKSR 2395 2221
688.42317 VKSSLR 2810
688.42317 VSVTKR 837
688.42317 KLSSVR 451
688.42317 SSLVKR 528
688.42317 KRSVSL 1234
688.43169 GPLKFK 1749 1804
688.43169 FAVKPK 1269
688.43169 LPGKFK 2809 2090
688.43169 PVAFKK 544
688.43169 FKGPLK 2763
688.44832 SLLKTK 1535 614
688.44832 TSLLKK 805
688.44832 SKTLLK 1281
688.44832 SLLTKK 339
688.44832 LLKTSK 813
688.45956 KKKGTK 2123
688.45956 KKGTKK 1102
688.45956 KKSKAK 1027
688.45956 TKKKGK 772
689.29803 AEAEDR 544
689.29803 AEDAER 2487
689.29803 NENADK 2622
689.30253 DSESPR 2397
689.30926 NEGSGAR 658
689.32318 EEEGVK 2238
689.32318 VEEGEK 1324
689.32318 EEDLGK 631
689.32318 EVDEAK 1562
689.32452 GFHSSR 3056
689.32452 GSSFHR 915
689.32768 EETPSK 1794
689.33442 ANAEASK 35
689.33442 DLTADR 2123 2069
689.33442 AESVER 362
689.33442 SELEGR 2738
689.33442 TALDDR 424 436
689.33442 EDLGTR 1127
689.33442 NVNESK 22
689.33442 KENGDK 913
689.33442 ENGDKK 913
689.33442 KEDGNK 469
689.34565 NGESRK 1970 1882 1932
689.34565 ASNDKR 1744
689.34565 KGNESR 420
689.34565 AGDGSKR 1171
689.34565 DNGTKR 20
689.34744 PPFSDK 881
689.34967 KGDWGK 91
689.35304 LGNVCK 1000
689.35417 NPAFNK 3107
689.35417 DPGFVR 1455
689.35688 SGRGTGR 226
689.35688 RSTGGGR 248
689.35688 AGSRGSR 994
689.35688 NRSSAR 658
689.35688 TRSNGR 1027
689.35867 PFPSSR 682
689.35957 LELSAAS 1586
689.35957 DSDLLK 3027
689.35957 ALEETK 2906
689.35957 ESDLVK 897
689.35957 TELEAK 1080
689.35957 ELTAEK 2894
689.35957 LTEAEK 1044
689.37080 KSDGGVK 616
689.37080 DKVSNK 1387
689.37080 KDGDKK 2916 3081
689.37080 VSTEVR 2490 2494
689.37080 KDKDGK 624
689.37080 LLSSDR 1660
689.37080 NDKSVK 2916
689.37080 AEKAGSK 733
689.37080 KTAADGK 1832
689.37080 LSSLDR 1978
689.37080 LSGTANK 1377
689.37080 VLDTSR 2976
689.37080 KKDDGK 1119
689.37080 NEAKTK 1462
689.37080 ETVVSR 294
689.37080 DGDKKK 3081 2916
689.37080 TENAKK 479
689.37932 PDAFLK 2896
689.37932 VFPSGAL 2119
689.37932 DLAPFK 1692
689.37932 PDALFK 403
689.37932 FELPGK 1593
689.38203 RSKGDK 1472
689.38203 RSVNSK 388
689.38943 AKCALK 462
689.38943 ACALKK 292
689.39056 FTGLPR 653
689.39056 TFLGPR 1008
689.39056 PTGFLR 571 1169
689.39056 SAFPLR 2532
689.39056 AFSPLR 676
689.39056 PGVYVR 1137
689.39056 FALPSR 2031 2628
689.39056 GPLTFR 334
689.39327 SKSRGR 2187 2273
689.39327 SKGRSR 506
689.39327 SRSKGR 506
689.39327 SSRKGR 1027
689.39327 GKRSSR 671
689.39327 SGSRKR 1192
689.39327 RSRSGK 2179 1592 1032
689.39595 LSLTEK 1284
689.39595 TLVTEK 56
689.39595 LTLSEK 1504
689.39729 LHHGVK 2379
689.40719 VKASASK 789
689.40719 TTLSLR 719
689.40719 EKSKAK 511
689.40719 AKESKK 2622
689.40719 KVTTNK 613 1693
689.40719 ASGLSKK 528
689.40719 TSLKNK 1483
689.40719 KAKESK 2622
689.40719 KAKDTK 642 1845
689.40719 AKDKTK 159
689.40719 LNTSKK 1849
689.40719 KDAKTK 1432
689.40719 GETKKK 3010
689.40719 AEKSKK 3010
689.40719 STKLNK 211
689.40719 NKSTLK 1453
689.40719 EKKGTK 1270
689.40719 NSTKLK 2133
689.40719 KTNLSK 2213 2880 2913 2349 1377
689.40719 SGSLKAK 2930
689.40719 TLSKNK 1782
689.40719 KGTKEK 2123
689.41571 GYLLPK 420
689.41571 GLLYPK 2383
689.41571 YLGLPK 1472
689.41842 SRAKTK 158
689.41842 SKRATK 1197
689.41842 TRTGKK 519
689.41842 KSAKTR 745
689.41842 TTRKGK 2896
689.41842 SAKTRK 671
689.42244 LFLAAR 218
689.44357 SKSKLK 2296 1436 124
689.44357 KTVKSK 1249
689.44357 KLSSKK 388
689.44357 KSLSKK 926 657
689.44357 SKKLSK 570
689.44357 KVSKTK 346
689.44357 LKSSKK 1278
689.44759 VFLALK 1000
689.44759 LLLFGK 2399 2100 1481
689.44759 LLAVFK 2047
690.28205 ENEDGK 1686
690.29730 EDGGWK 2363 1754
690.30517 CSPAEK 1167
690.30517 CPEGTK 729
690.30517 CDTPAK 2858
690.30854 GDGWTR 2180 2048
690.31641 CSTPAR 2316 1893
690.31843 ATDLNSA 1764 2225
690.31843 EDDGKK 1686
690.31843 DGKDEK 783
690.31843 GGDDSLK 499
690.31843 GKEDDK 1509
690.32966 SDNVTR 2687 2066
690.32966 AKDDSR 3161 2397
690.32966 SNLSDR 2521
690.32966 DNSTVR 1314
690.32966 LSSNDR 1239
690.32966 EGKRDS 2342
690.33369 EAWASK 1455
690.33369 TWAGEK 354
690.33369 AGTEWK 3119
690.34090 GRDSTR 2358
690.34090 SGSRER 3 2921
690.34090 ESSRGR 2773 2097
690.34090 GRESSR 2577
690.34090 SRSADR 3134
690.34829 LGSVCR 127
690.35482 LTGASDK 253
690.35482 TVDATGK 1120
690.35482 ETKEGK 1546
690.35482 KAETDK 2872 1559
690.35482 TKEDAK 2715
690.35482 EGTKEK 1577
690.35482 ETNLSK 2304
690.35482 EAKESK 2949
690.36605 SRVDSK 3138
690.36605 KETSAR 1165
690.36605 TESAKR 369
690.36605 TSNLTR 537
690.36605 SAASSLR 2212
690.36605 KAETSR 725
690.36605 NSLTTR 22
690.36605 KSETAR 36
690.36605 TATKDR 206
690.36739 GHRHGK 1103
690.37007 NGLAAVF 26
690.37344 LSCLAK 1397
690.37344 LLTGCK 2533
690.37457 FPGDKK 2487
690.37457 FPKGDK 2289
690.37728 SRSVSR 3085
690.38131 AGFLAGR 2051
690.38131 FANLAR 66
690.38468 AGKKCK 772
690.38580 KSPGFR 2359
690.38581 KGPYAR 2115
690.39120 SVSAVTK 2340 2385
690.39120 GLSLSSK 624
690.39120 KLSSEK 689
690.39120 VKESTK 1178
690.39120 VTDKTK 1087
690.39120 SKLDTK 2081
690.39120 GSLSSLK 368
690.39120 KTVESK 1875
690.39120 ELKSSK 1717
690.39120 LKSSEK 2409
690.39254 ARAFAR 1082
690.39254 FGVRGR 2992
690.39931 GAPPPPR 1178
690.40243 KKSSGGK 792
690.40243 SSKKNK 144
690.40244 SGKSKGK 2031
690.40646 ANLVFK 1109
690.40646 AFGLVGK 600
690.40646 AAAALFK 2641 1784 2644
690.40646 FLNVAK 894
690.40646 LGFLGGK 110
690.41096 ATKPFK 2289
690.41769 KAFGLR 2905
690.41769 KLAFGR 1303
690.41769 AFGLRK 2905
690.41769 KAGFLR 1276
690.41769 GARLFK 1333
690.41769 FKGALR 1927
690.41769 VAAFRK 755
690.43569 PPKPPR 901
690.43569 PKPPPR 2794
690.44284 LKGFKV 260
690.44284 GKVLKF 959
690.44284 GKVFLK 1385
690.44284 KLGVFK 113
690.44284 GLKVFK 578
691.26606 GEDEDK 3052
691.27730 NSDNDK 1533
691.27730 EGDTDR 902
691.27730 DDSNNK 2981
691.30042 SSPNCK 448
691.30245 TEEGEK 109
691.30245 ASEEEK 545
691.30245 DEVSDK 1898
691.30245 SVEDDK 685
691.30245 EEGTEK 2665
691.30245 SDKDDL 501
691.31368 EAETSR 544
691.31368 AETSER 1196
691.31839 GCGSRR 2496
691.32220 DGEFPK 727
691.32894 SYSHAK 704
691.33231 AADCKK 2899
691.33344 FASPDR 2319
691.33344 SFDAPR 934
691.33344 DSAFPR 2648
691.33883 SETEVK 1578
691.33883 STEEVK 2675 2824
691.33883 EESLSK 1849
691.34354 GTKCAR 2278 2017 2076
691.34467 HHSSPK 1953
691.35007 DTLTSR 2400
691.35007 LNSGSSK 166
691.35007 KNSESK 2739 1979
691.35007 TDSTLR 1305
691.35007 VGGTSGSK 1394
691.35007 GKEGSSK 1577
691.35007 STLSER 2283
691.35007 DSSKAGK 1419
691.35859 FATEPK 786
691.36130 KSTNSR 399 632 536
691.36130 SRTSNK 1133
691.36532 VAEAFR 417
691.36532 AFLDAR 2738
691.36869 CLGKSK 185 2183 1475 1254 799
691.36869 CAKVSK 175
691.36982 PGVYTR 1334 1136 858 282 1383
691.36982 YTPVGR 1379
691.37655 SAHHLK 392
691.37655 FKAGNR 2762
691.37655 LHTGHK 1380
691.38555 PHVSPR 364
691.38645 GVSSKSK 837
691.38645 KASSTAK 298
691.38645 KSKSDK 1124
691.38645 SDKSKK 2974
691.39047 FEGVLK 2668
691.39047 VLEGFK 1810
691.39047 GVFELK 1194
691.39047 DVFLAK 489
691.39047 FVELGK 2965
691.39047 FLLDGK 2411
691.39497 PFSLTK 1725 3139
691.39497 STFPLK 2587 2515
691.39497 FSLTPK 2884
691.39768 SRSKSK 506
691.39768 RSSSKK 1649 1966 2474 1862 1918
691.39768 SSRKSK 845
691.39768 SKSRSK 2953
691.40171 GLFLSR 286
691.40171 FVTGLR 2902
691.40171 LSAVFR 1589
691.40171 YGLLAR 1229
691.40171 LGVFTR 1726
691.41294 KGFRGK 2545 2189
691.41744 LHLGRP 2208
691.41744 PLVHAR 1827
691.41744 LPLHGR 867
691.41744 GLHPLR 309
691.42284 KSTTKK 2603
691.42284 TSKKTK 1456 129
691.42686 LATLFK 656
691.42686 LLATFK 3120
691.42686 AVVLYK 2678 1758 2734
691.42686 FLTALK 198
691.43809 FKAKAK 2546
692.28444 PSDSCK 1432
692.30893 STDGASR 456
692.30893 ASDSSAR 1760
692.31295 TWSGDK 2480 2464
692.31632 DGCLTK 2465
692.31632 GTECVK 743
692.31632 DTACVK 2728
692.32756 CSLASR 847
692.32756 KGNSCK 803
692.32756 TGCSLR 3070
692.32756 KNGSCK 199
692.33408 SEDSKK 1669 771 1562
692.33408 DEKSSK 3098
692.33408 KSEDSK 1562 1669 771
692.34531 GLSSSSR 1408 2744
692.34532 KSESSR 812
692.34532 SSSLGSR 2899
692.34934 FLNDGK 2582
692.34934 FGDGAVK 717
692.34934 NFGVEK 1002
692.35271 SSVCLK 2635
692.35384 SPYGAAK 1349
692.35384 FSNTPK 2326
692.35655 RSTSSR 60
692.35655 SRSTSR 1074
692.35655 RTSSSR 1686
692.35655 TRSSSR 3085
692.36057 NGSLFR 1466
692.36057 AYLGNR 1802
692.36057 KFRADG 645
692.36057 FKGDAR 2101 2140
692.36057 VTFNGR 1937
692.36057 GLNSFR 1082
692.37047 SASTLSK 242
692.37047 TTDKTK 1165
692.37047 STEKTK 1354
692.38572 GNVYLK 2977
692.38572 FLTANK 1718
692.38572 FAEKAK 1608
692.38572 AEFKAK 2973 1997
692.38572 GVDFKK 654
692.38572 KFGVDK 999
692.39022 SFKSPK 786
692.39022 KPFSSK 2794
692.39695 FSKGVR 1607
692.39695 YKGLGR 123
692.39695 FATKAR 1415
692.39695 KAATFR 1544
692.39695 FATARK 414
692.39696 FGRVSK 180
692.39696 RAAFTK 2490
692.41045 APVPGPR 2791
692.41269 GRPHVK 1671
692.41269 GPVKHR 2028
692.42211 FAKLSK 2847
692.42211 FSALKK 2012
692.42211 GFKTLK 529
692.42211 TKVFAK 2832 2683
692.42211 LSFAKK 1188
692.42211 FTKGLK 1849
692.42211 KFTLGK 1142
692.43784 KAPHLK 188
692.44684 PVPKPR 2443 2470
692.44684 PRPVPK 2470 2443
693.29295 ESESSR 2726 2843
693.29382 CGLCGK 379
693.30034 TECTAL 839
693.30820 DDAAFR 1846
693.30820 AFDGER 1953
693.31270 GYDPSR 22
693.31810 ESETTK 1370
693.31810 ETTSEK 109
693.31943 DHSAHK 1931
693.32281 KGCSSR 5
693.33335 FDDGLK 1487
693.33335 GVFDEK 1759
693.33335 AEAEFK 1277
693.34459 GTDFVR 1840 2025 2501
693.34459 GDFSLR 2031 2628
693.34459 TFAEAR 2645 2611
693.34459 SFDLGR 2130 2459
693.34459 VTFDGR 1014
693.34459 SVFGER 1072
693.34459 DGLYAR 3141
693.34459 GELYGR 1218
693.34459 FANNTK 1607
693.34459 GEYLGR 2377
693.34796 GKCTTK 161 2624 2629
693.34796 KSCATK 2079 2582
693.35582 KGYNGR 1990
693.36434 AGFPFR 640 1582
693.36434 PAFFGR 2603
693.36974 EFLSAK 2432 2250 308 929
693.36974 EAVTFK 1493 1449
693.36974 YLGDVK 1524
693.36974 GLFETK 2565
693.36974 TVEFAK 738
693.36974 SLAFEK 606
693.36974 AAEYLK 1663
693.36974 EFTLGK 54
693.36974 ELTFGK 2271 1830
693.37424 SPYLSK 2025 1840
693.38097 NFAKSK 187
693.38097 LSTAFR 1204
693.38097 VATFTR 586
693.38097 LVYGSR 1908
693.38097 FTLASR 1957
693.38097 FSALTR 3157
693.39447 PVPEPR 2422
693.40612 LFSTVK 2554 2614
693.40612 TVFLSK 1069
693.40612 VSTFLK 3092
693.40612 LLGYTK 899
693.40612 TLVFSK 2533
693.40612 TSVFLK 814
693.40612 SFLLSK 68
693.40612 FKLSSL 3024
693.40612 LFVSTK 1856
693.41736 FKGSKK 1646 3069
693.41962 LLPPASP 1717
693.42186 SLPLHK 2379
693.42186 LHLSPK 2822 1558
693.42186 SLHLPK 873
693.43309 HGKPKK 759
693.46724 KKPPPK 2542
693.46724 PKKPPK 743
693.46724 PPKKPK 142
694.25920 SADDCK 314
694.28819 SRSSSGD 506
694.29222 DGNDFK 2597
694.30345 FDGGSGR 2412 696 1581
694.30345 DNFGSR 2852 2243 2092
694.32208 FGVGCR 2446
694.32860 NYAEAK 1513 854
694.33983 FGGATSR 618
694.33983 RGYDGK 549
694.34386 FAWGSK 2684
694.34723 AFLCGK 558
694.34973 SSSSSLK 2746
694.35107 GGYRSR 1662 3102
694.35375 LSVVDY 2836
694.36499 EYAGKK 1960
694.36499 SYANLK 1289
694.36499 TFSNVK 2169 2334
694.36499 FEKSGK 2211
694.36499 AYKEGK 1014
694.36499 LYSNAK 1873 1984
694.36499 FDTKGK 1041
694.36499 FSNSLK 889
694.37622 FASSKR 1760
694.37622 SSKAFR 1255
694.37622 AFSSKR 871
694.37622 FASRSK 2418
694.37622 FKTGSR 2323
694.37849 AGPPPEK 399 632 536
694.38072 NLPHSK 1853
694.38072 VHGTPGK 2497
694.38745 NLHGVR 211
694.38972 PPAAPSR 211 2816
694.40137 FVSSKK 324
694.40137 VFKSSK 1169 571
694.40137 VSKSFK 1487
694.40137 SVSKFK 1396
694.40137 KSFSVK 515
694.40137 FSKVSK 236
694.40137 VYTGKK 1998 1842
694.40137 GKYSLK 1623 2200
694.40137 KGYLSK 258
694.40137 FSSVKK 1746
694.40137 SLYGKK 915
694.40137 SFVKSK 575
694.40137 AVKSYK 2365
694.40137 YGLKSK 1109
694.41260 LLAGGHK 752
694.41261 LLHGAGK 599
694.41487 PPEPKK 202
694.41710 HKPSVK 1326
694.42384 ALKAHR 335
694.42384 KHLAAR 2203 2012
694.43284 PGLRPR 136
694.43284 LPPRGR 2535
694.43284 PAPVRR 1078 2192
694.44899 LHGKLK 2864
694.44899 HKLAVK 2528
694.44899 AHVLKK 1619
694.44899 LHLGKK 1554 1179
694.44899 LGHLKK 812
694.48314 KLPLPK 234
694.48314 LPPKLK 1973
695.23670 CGDCGK 1998 1842
695.30320 DDPHGR 1569
695.31262 FSEDAK 791
695.32385 YSEAAR 1849
695.32385 TGDTFR 1252
695.33958 NNHPSK 2045 1685
695.33958 ASPEHR 668
695.34900 ESVSFK 548
695.34900 DYLSAK 2902
695.34900 ATTEFK 504
695.34900 DGYLTK 460 184
695.34900 TSVDFK 606
695.34900 GVYTEK 187
695.34900 SVEYAK 995
695.35755 GRGHNR 819
695.36024 GSYTLR 717
695.36024 GTVTYR 1593
695.36474 SLPDHK 1474
695.36474 PHLDSK 642 1845
695.36474 PSEHVK 1523
695.37147 ALAEHR 897
695.37147 AHAELR 1381
695.37549 GFGFLR 493 2472
695.37549 AFVFGR 1325
695.38270 AGRAGHK 670
695.38539 TLTFSK 412
695.38539 TLSTFK 580 3068 3158 3067
695.38539 FTLSTK 83
695.39662 LHAEVK 1292
695.39662 ELLGHK 1616
695.39662 VHLAEK 1637
695.39662 LHLGEK 2035 2445 875 2224 1665 1887
695.39662 LHAVEK 1305
695.40064 VGFFVK 2603
695.40112 THPTLK 3028
695.40562 PLPVDR 1501
695.40562 PVDPLR 2736
695.40785 KAAHAAK 1961
695.40785 VANHKK 152
695.40785 LLHSAR 1774 550
695.44201 TPPLLR 248
695.44201 PTLPLR 2811
695.45324 APKPKR 15
695.45324 RAPKPK 15
695.45324 ARPPKK 845
695.47389 VPLLVR 633
696.27485 TSSCDK 1169 571
696.30134 FGSCAR 1687
696.30134 GCSFAR 2613
696.30384 SSSSSSR 1076
696.31910 SNFSSR 2843 2726
696.32649 AGYCVK 1477
696.33435 FFGNGR 333
696.34425 YGDKSK 219
696.35009 HHHPAV 2003
696.35549 LHNGEK 1620
696.35549 HEGNLK 2367
696.36672 NSHLAR 1459
696.36672 DAAKHR 1246 1288 870
696.37795 AHGRTR 1901
696.37795 RSAHAR 1036
696.38064 KSSTFK 2230
696.38064 AKSTYK 25
696.38964 PGPKEAV 1251
696.38964 LNEPPK 1418
696.39187 TVAAAHK 551
696.39414 TPSPAPK 1609
696.39589 FFKAGK 1746
696.39637 PSTKHK 1322
696.40087 PSLPAGR 881
696.40087 AGPPSLR 1779
696.40087 LGSPAPR 1827
696.40087 PPGSLAR 2859
696.40087 PPLNTR 1175
696.40087 LGPGTPR 963
696.40087 RAEPPK 406
696.40310 VHTGKR 1796 1341
696.40310 HGSRLK 1100
696.40489 PPLGWK 252
696.41210 PPTRAR 653
696.42602 KPVEPK 1200
696.42602 PKVEPK 1137
696.42826 HATLKK 1256
696.42826 KTALHK 2280 137
696.43276 ALGLPAR 1130
696.43726 VKTPPR 192
696.43726 SRPPLK 3131
696.44399 PGRVLR 1610 1501
696.44399 GRLVPR 845
696.44399 PVRVAR 1229
696.44399 GRVLPR 1927
696.44399 LVRGPR 1550
696.44399 AVPRVR 1792
696.44399 RPVAVR 2805
696.44399 GLVPRR 1463
696.45791 NLLLPK 1387
696.46914 LPKALR 671
696.46914 PALKLR 2277
696.46914 APKLLR 1278
696.46914 KLPALR 1772 2311
696.46914 APLRLK 2911
696.49429 VLPKLK 2306
696.49429 LLKPVK 1031
697.29188 SEDYGK 923
697.30312 SDSSFR 273
697.30312 YEGSSR 3080
697.30312 SDSYAR 1257
697.30312 TDYSGR 2551
697.31164 NSFPFS 1258
697.31885 HSDSPR 1970 1932 1882
697.31885 DSPHSR 2737
697.32827 ATDTYK 2929 2105
697.32827 FTSDTK 758
697.34352 DFAAFK 1184
697.34352 FEGAFK 473
697.34850 PPNNEK 1617
697.34850 ENPPNK 765
697.35073 VHTGER 1796 1998 1901 838 2473 392 1842 1453 691 2652 1341 1305 811
697.35073 SEVAHR 1513 854
697.35073 ALHSDR 1535 614
697.35073 LHSGER 1341 1796
697.35073 DSLHAR 1721
697.35073 LHTGDR 205
697.36197 GSHGGRK 2622
697.37049 AHFPAR 3050
697.37589 HVSDLK 1386
697.37589 LHTAEK 918 720 691
697.37589 VHSVEK 811
697.37589 SVDHLK 759
697.37991 GLSFFK 1848
697.37991 AFYLGK 1517
697.37991 YLGFAK 490
697.38489 PPESLR 2620
697.38489 PPSLER 1794
697.38489 LPPDTR 2373
697.38712 SSHLVR 1665 2445 1887 2035 2224
697.38712 NHKTAK 881
697.39612 RGPPGSK 1203 503
697.40285 VPRGGGR 762
697.40285 PVNGRR 232
697.41227 TLLSHK 3123
697.41227 LSLHTK 1486
697.41408 RRPGGR 845
697.41408 PGRGRR 1418
697.41409 GRGRPR 641 158 35
697.41409 GRPRGR 158
697.41677 LPEALR 1653
697.41677 LLNPNK 2911
697.42127 APKSPAK 1296
697.42350 KSAHKK 2605
697.42800 RAPGGLK 1619
697.42979 PLFPPK 511
697.43924 ARKPAR 2732 1089 2699 2697 2686 2851
697.44192 ELPVLK 2630
697.44192 DLLLPK 2047
697.44192 LLDLPK 1476
697.44192 LLPVEK 999
697.45316 LLSPLR 1915 794
697.45316 PVLTLR 1919 2756
697.45316 VKGLGPK 2841
697.45316 LPTLVR 1084
697.45316 NVPLKK 1964
697.46439 PKGLKR 472
697.46439 GKKLPR 1850
697.46439 KKVAPR 1072
697.46439 KKGPLR 1124
697.46439 GKLKPR 2956
697.46439 RGLPKK 3036
697.46439 PGLKKR 524
697.48504 LLVVVR 1254
697.48954 KPVVKK 1027
697.48954 KKPVVK 1027
698.28061 GYSCGR 2148
698.30960 NHASDR 1974
698.32352 GFSSSSK 411
698.33877 FGNSFK 198
698.33877 GFFSNK 211
698.33877 SNFKGF 2879
698.35338 AACHLK 2189 2545 2038
698.35901 SWPGPR 2258
698.35901 PSGPWR 1116
698.36890 DDPPKK 897
698.37113 THLSNK 800 212
698.37113 DHTAKK 288
698.37113 AGSLHSK 568
698.37114 KHTGEK 261 1088 1574 875
698.37114 GHVTTGK 81
698.37564 LNAPER 7
698.38237 THTGRK 2353
698.38237 ASKTHR 373
698.38687 VGRPDR 762
698.38687 AREAPR 1378
698.38687 PRDGVR 1506
698.38687 NPNARK 889
698.38866 PPPNFK 2896
698.39089 GWLAPR 1545
698.40079 LLGGDPK 2555
698.40529 SSPLPAK 550
698.40529 EKTPPK 396
698.40752 HSSLKK 3009
698.41202 KPEAVR 718 2519 556
698.41202 LTNVPR 1450
698.41202 ELPGRK 408
698.41202 GPLGSLR 1335
698.41202 ALRDPK 1243
698.41202 PLSLNR 1099
698.41202 GEKLPR 535
698.41202 GPEKLR 1115
698.41202 GPGLSLR 2571
698.41202 GVPALSR 4
698.41202 PGEKLR 50
698.41202 LPGKER 2491 2504 2496
698.41202 LDPAKR 1554
698.41202 VPAKER 2645 2611
698.41202 TGGVPLR 1257
698.41202 KGPELR 2277
698.41202 DLPAKR 1027
698.41202 LSPNLR 390 1467
698.41202 NLVTPR 220
698.41202 LRDAPK 2626 2009
698.41202 PRVEAK 634
698.42325 PGKNKR 2013 433
698.42325 SPRALR 1809 2256
698.42325 RLSPAR 2714
698.42325 PSLRAR 743
698.42325 PGLTRR 675
698.43717 TPALAVK 721
698.43717 PVKVEK 2378 2438
698.43717 LKDPVK 285
698.43717 VLDPKK 2889
698.44391 VVLVGGR 503 1203
698.44840 KLPSVR 201 2499
698.44841 SPVLRK 2609
698.44841 VKPVTR 1107
698.44841 KVSLPR 1333
698.44841 VRVTPK 2400
698.45514 RAALLR 2490
698.45514 AALLRR 2490
698.45514 ALRALR 1822
698.46906 LLAAALK 1439
698.46906 LAVAVVK 1626
698.47356 PKLTLK 2618 1364
698.47356 LPKTLK 1195
698.48029 LLVKAR 1651
698.48029 LALRVK 3017
698.48029 RALVLK 415
698.48029 LAVLKR 2542
698.48029 VLLAKR 170
698.48029 LLKVAR 154
698.48029 ALVLKR 468 1019
698.48029 ARVLLK 1517
698.48029 ALKVLR 1949
698.48029 VLAKLR 2654
698.48029 LRVALK 1534
698.48479 KPKKAK 2123
698.48479 KKPKAK 2656
698.50544 VKLVLK 333
699.31877 SSSYTR 694
699.32777 PSPDER 1020
699.32777 PDDPTR 211
699.33000 THTGER 1453 520 871 3012 2208 261 1088 1305 2104
699.33402 FFSGSR 2726
699.34975 GHSPFR 750
699.34975 GHAPYR 150
699.35515 SDHLTK 1606
699.35515 LHSSEK 2379
699.35515 EHSLSK 983
699.35515 SSEHLK 2201
699.35917 TGFTFK 489
699.35965 GGEAAPAK 2628
699.35965 PELADR 1853
699.35965 ADLPER 3080
699.35965 PEEAVR 643
699.35965 LPEDAR 3070
699.35965 LPEGER 547
699.35965 PLNDNK 389
699.36638 TTVHSR 1869 2059
699.36638 LHSTSR 566 1740 2166
699.37088 NGLPGSR 1216
699.37088 KPGENR 1645
699.38212 PGASRGR 2724 1836 2727 1775 2725 1821
699.38480 LLPDKD 2780
699.38480 LVPEKD 1585 304 2308
699.38614 PGWKGR 1329
699.39604 SLPDLR 2118
699.39604 DNKVPK 1690 692
699.39604 PLEVSR 1663
699.39604 LPDLSR 1613
699.39604 DLLPSR 355
699.39604 PLLDSR 2664
699.39604 LLSDPR 2710 2718
699.39604 PEVTVR 1637
699.39604 NKDVPK 797
699.39964 PPHPPR 2999
699.40006 TLLPWA 2948
699.40054 SPSGPKK 314
699.40277 LANGLGR 1553
699.40277 LNLNAR 2064
699.40277 GNVLAAR 611
699.40727 SKAPAAR 2451 2375
699.40727 GPAAKTR 94
699.40727 PVSNKR 28
699.40727 GPVSRGK 2757
699.41400 LAARNR 926 657
699.41579 APLPFR 1739
699.41579 FLPPAR 1058
699.41579 ALFPPR 1741
699.41669 LAELAAL 1742
699.41850 GRPRSK 77
699.41850 PSKGRR 2522
699.41850 PRGSKR 158
699.41850 RSGKPR 924
699.42119 ELPTLK 1961
699.42523 AAARRR 182
699.42523 ARARAR 513
699.42792 LLADLR 2027 985
699.42792 EVALLR 1298
699.42792 ELLLGR 1019 468
699.42792 ALEVLR 474
699.42792 LLEVAR 1049
699.42792 GLVNAVK 474
699.42792 VLNLNK 1789 2242
699.42792 ALDLLR 1099
699.42792 VVNALGK 2225 1764
699.42792 AALNLAK 914
699.42792 GLGVLGGK 110
699.43242 APEKKK 160
699.43242 LPTKNK 2116
699.43242 KPEAKK 80
699.43242 PKGASLK 690
699.43242 PLNKTK 578
699.43915 LGNKLR 1938
699.43915 RAAALAK 1127
699.43915 VANLRK 412
699.43915 RLANVK 29
699.43915 AVNRLK 221
699.44094 LPPVFK 1434
699.44365 TPKARK 2781
699.44365 PAKTRK 577 2417
699.45039 RKAAVR 1545
699.45039 RLRGAK 2847 2907
699.45039 GKARLR 249
699.45039 LAKRGR 2680 2744 1408 2752
699.45039 RKAVAR 1373
699.45039 GALKRR 1635
699.45039 ALKRGR 1810
699.45039 KGLRAR 466
699.45039 LGKRAR 159
699.45307 LVEVLK 1429
699.45307 VVELLK 367
699.46431 ALKLGAK 921
699.46431 VLLSLR 2804
699.46431 VKNVLK 2485
699.46431 VSLLLR 1340
699.46881 KPSKLK 2859
699.46881 PKTKVK 731
699.46881 PLSKKK 1253
699.46881 LSKPKK 1352
699.46881 TPVKKK 1296
699.46881 KTVPKK 1417
699.46881 TPKVKK 1827
699.47554 GRVLKK 2375 2451
699.47554 RGVKLK 3131
699.47554 KGVLKR 930
699.47554 GLKKVR 646
699.47554 RVKAVK 1451
699.47554 LKVGKR 731
699.47554 KVRGLK 2486
699.50069 AKLLKK 2090 2809
699.50069 KLLKAK 2501 1840 118 2025 1860 2319
699.50069 LKKALK 261 1088
699.50069 KKALLK 138
699.50069 LKALKK 325
699.50069 LLKAKK 323 2319
699.50069 LAKKLK 2917
699.50069 KLLAKK 2301
700.30749 ATHGCR 1085
700.31851 PGNEER 1739
700.33264 LGSHCK 2536
700.34367 EAPAEGK 1950 1492
700.35040 SKDHSK 302
700.35490 TPAAGER 671
700.35490 GPDGLSR 2913 2880 2349 1377
700.35490 LSDNPR 1691
700.35490 TPVGGDR 823 1161
700.35490 EPGDKR 856
700.35490 GSEGPVR 643
700.36163 SSRHSK 1120
700.36342 PWSPSK 1939
700.36566 FHVNGK 2381
700.36613 GPRTDR 880
700.36613 DRPTGR 3057
700.36679 LSPPCK 1895
700.37287 RANANR 1217
700.37353 PVCGLR 1651
700.37353 LVPGCR 2660 2678 1758
700.37689 HGFKGR 566
700.37689 GRFHGK 388
700.38005 LGAPSEK 1373
700.38005 VDDPKK 1552
700.38005 GATDLPK 553
700.38678 VDAVAAR 3015
700.38678 LNGLER 820
700.38678 AALAAER 211
700.38678 LNAVER 1742
700.38678 NGLELR 14
700.38678 DAGLAVR 1158
700.38678 EVGAGLR 2770
700.38679 KTTSHK 1978
700.39128 APEKTR 668
700.39128 TAAPSVR 1659 383
700.39128 PVGSSVR 2968
700.39128 GPSAGGKK 1254
700.39129 KASPNGK 194
700.39129 RPTAEK 566
700.39129 EKATPR 15
700.39802 ALRADR 3070
700.39802 LDAARR 1707 66 1724
700.39802 ADLARR 2041
700.39802 GLAERR 1244
700.39802 EAARVR 2487
700.39802 AAERVR 278
700.39802 EARLGR 392
700.39802 ADRALR 3070
700.39802 DLARAR 1410
700.39868 APCLLK 811
700.39868 ALKPCL 985 2027
700.39981 PPAFAAK 329
700.39981 GPVGFPK 1094
700.39981 VNPFPK 198
700.39981 PNPVFK 437
700.39981 FPPVGGK 1578
700.40204 LWGLGR 1605
700.40252 RSSPVR 23
700.40252 SSPVRR 23
700.40925 GRARNK 819
700.41104 GPKPFR 1224 126 774
700.41104 PFPGKR 3060
700.41194 ALELGAK 1601
700.41194 VLLDNK 674
700.41194 LVENVK 3137 1306
700.41194 LDNLVK 2340 2385
700.41194 AADALLK 344
700.41194 NLDLVK 113
700.41194 ELVNVK 1237
700.41194 AAEVALK 402
700.41194 LNEVVK 319
700.41644 PEKTVK 2763
700.41644 KPTLDK 2478 1806
700.41644 SLEKPK 1056
700.41644 VTPKEK 2400
700.41644 PSSLVAK 2511 1928
700.41644 KLSPEK 558
700.41644 PSELKK 2353
700.41644 VPKTEK 2228
700.41644 DKPKTL 1599
700.41644 VTTVPGK 1536
700.41644 PKSLEK 795
700.41644 LTATPAK 1312
700.42317 DLKGLR 768
700.42317 GLKEVR 523
700.42317 AKVVER 825
700.42317 VDLAKR 1454
700.42317 VSGGLLR 55
700.42317 AALLTGR 1060
700.42317 LGEKVR 951
700.42317 LNLSVR 1207
700.42317 GLLDRK 856
700.42317 DLGRLK 2387
700.42317 DLRLGK 694
700.42317 TNVLVR 367
700.42317 LGLDKR 346
700.42317 DKALVR 167
700.42317 AGTLLAR 2053
700.42317 KGDLLR 1606
700.42317 LDLRGK 1671
700.42719 AAWLLK 3082
700.42767 KKPSNK 2418
700.42767 LSTKPR 2960
700.42767 TVPTRK 3057
700.42767 TLPRSK 899
700.42767 SLKTPR 301
700.42767 KPSNKK 2418
700.42767 PSNKKK 2418
700.42767 SPLRTK 1000
700.43440 RTAVVR 1457
700.43440 LGRTVR 2968
700.43440 LSRGLR 1913 654
700.43440 KAKAAGR 527
700.43440 NKVGRK 2360
700.43440 VRGLTR 41
700.43440 KGNVRK 2866
700.43440 RLSLGR 59
700.43440 VGNKKR 1615
700.43440 RLSGLR 2485
700.43440 LVRGTR 2837
700.43440 VLSRAR 1149 789 735
700.43440 LTVGRR 873
700.43440 VTRVAR 836
700.43440 VGRLTR 2731
700.44564 RKGKGR 3052
700.44564 KGKRGR 35
700.44832 EALLKK 1563 2112 2348
700.44832 LVATAVK 2754
700.44832 AELLKK 2158
700.44832 LKELAK 559
700.44832 LAEKLK 2165 2083
700.44832 DLVVKK 777 788
700.44832 ELLAKK 926 657
700.44832 LTNLLK 1870
700.44832 LELKAK 2572 2836
700.44832 LTLLNK 1828
700.44832 LLEAKK 2859
700.44832 EKALLK 1938 815 2534
700.44832 ELALKK 1938
700.44832 LLEKAK 848
700.45955 TLLKAR 1073
700.45955 LVSKVR 2526
700.45955 SVKVLR 2275 2012 2203
700.45955 LKVSVR 448
700.45955 KVAAGKK 656
700.45955 VSVKLR 1209
700.45956 LARLTK 1804 2335 2608 1749
700.45956 AKLNKK 2896
700.45956 TALRLK 1926
700.45956 KANLKK 3119
700.45956 ALRTLK 614 1535
700.45956 KLKNKA 1510
700.45956 ARTLLK 1456 129
700.45956 AKNLKK 30
700.45956 KKANLK 630
700.45956 LKANKK 1451
700.45956 KLALTR 1080
700.45956 KLANKK 178
700.47079 KAAKKR 2158
700.47079 KKKAAR 2636
700.48471 LLSLKK 3038
700.48471 KLSLLK 754
700.48471 LKSLLK 1039
700.48471 LSLLKK 2929 2105
700.48471 TKVLLK 1055
700.49594 GKLKKK 1674 728
700.49594 KLGKKK 1737
700.49594 KKAKVK 428
700.49594 KKGLKK 3105
700.49594 KKLKGK 1048
701.30926 THDSSR 520
701.31376 PNSDNR 900
701.32452 AGDFHR 209
701.32768 DPEDVK 1663
701.33442 THTSEK 1351
701.33442 THSTEK 520
701.33844 SFFSSK 43
701.33892 PSLDDR 4
701.33892 PEDSRV 274
701.33892 ETAPER 232
701.35688 GNNNRK 2773 2097
701.35754 LAGPGCK 1310
701.35867 PEPFGR 243
701.35867 PFDPAR 1492 1950
701.36090 GWAAAAR 2055
701.36407 EVETPK 629
701.36857 SLPTTPS 2258
701.37080 VGGLNDK 3133
701.37080 VVEEAR 2883
701.37080 AEVDLR 2949
701.37080 LGVEER 50
701.37214 GRAGWR 1872
701.37530 SVSANPK 298
701.37530 PELTSR 1531
701.37530 LESPTR 1697 372
701.37530 TPSELR 445
701.37530 TEVTPR 2533
701.37530 TTGAPGAK 2508
701.37530 TPVTER 142
701.37530 ESGPGKK 765
701.37530 ESKGKPG 2890 524
701.38203 VKANDR 1401
701.38203 AVAGTGAR 544
701.38203 VAGTAGAR 2983
701.38203 NRVGEK 1196
701.38606 THGLFK 1323
701.38606 FLSHAK 1252
701.38606 YGVHVK 874
701.38606 TGHLFK 1827
701.38606 HFALSK 608
701.38606 GHFLTK 1632
701.38653 KNPSTR 590 1010
701.38653 SPSAGRK 2403
701.38653 SPKTGGR 989
701.39056 PWGKSK 433 2013
701.39327 GGSLRGR 507
701.39327 RNGLSR 1121
701.39327 KGGRER 900
701.39327 LGSRNR 2216 2431
701.39327 GRGGSLR 507
701.39327 RVSNAR 1875
701.39393 CLPGKK 1128
701.39506 LPYPGR 339
701.39506 PVFPSR 873
701.39595 DLVLDK 3029
701.39595 EEALLK 2722 1787 3119
701.39729 VGGRWK 547
701.39729 WGRVGK 248
701.40450 GARSRR 539
701.40450 SRGRAR 819
701.40450 AGRSRR 150
701.40719 TVDLVR 964
701.40719 LATELR 1436 124
701.40719 LSDLVR 2839 2743 2706
701.40719 SVLDLR 1161 823
701.40719 LVSDLR 1411
701.40719 LGNVTAK 1114
701.40719 LKGADAK 1925
701.40719 GNGTLLK 2637 2615 2129 2527
701.40719 GAKDLAK 620
701.40719 ELNAKK 1130
701.40719 NLASLGK 519
701.40719 NAEKLK 765
701.40719 KNELAK 673
701.40719 GKGEKLA 801
701.40719 KENALK 690
701.40719 VEVLSR 1648
701.41169 KKDPSK 1443
701.41169 SPDKKK 1418
701.41842 GLSKAAR 1822 2312 2447
701.41842 ERKAAK 1118 724
701.41842 KKAAER 11
701.41842 NTALRK 1996
701.41842 ATNLKR 1882 1970
701.41842 NVSVKR 1391
701.41842 TKLGAGR 2992
701.41842 ALKNTR 1856
701.41842 NLKTAR 671
701.41842 TKNLAR 712
701.41842 AEAKKR 2557
701.41842 LTAKNR 2899
701.41842 VVKNSR 1974
701.41842 KNATLR 77
701.41842 GAKLSAR 450
701.41842 AAEKKR 378
701.42694 LFAPVR 2950
701.42694 GPFLLR 2223
701.42694 LPFLGR 154
701.42694 LVAPFR 1271
701.42694 FVPALR 828
701.42965 KRGSVR 1157
701.42965 RRATAK 1106
701.42965 KTRAAR 634
701.42965 TRKAAR 260
701.43234 VTLELK 2897
701.43234 LETKVL 1340
701.43234 LDLLTK 4
701.43234 LLLESK 1739 1890
701.43234 LLSELK 1545
701.43234 ELLSLK 615
701.43234 LTVLEK 2678 1758 2660
701.43234 LLTDLK 531
701.43234 ETLVLK 941
701.43234 ETVLLK 557
701.44357 GKSLAVK 2033 1701
701.44357 TVTLLR 1351
701.44357 KKELGK 673
701.44357 NKSLLK 1453
701.44357 VNTLKK 1305
701.44357 LNSLKK 763 363
701.44357 VKEKAK 1669 1562 771
701.44357 SLLNKK 616
701.44357 KLKADK 3093
701.44357 ELKGKK 330
701.44357 SGKLGLK 1570
701.44357 KELGKK 207 2098
701.44357 KGLEKK 3039
701.44357 KAVKEK 804
701.44357 EGKLKK 1014
701.44357 KVNTLK 1305
701.44357 KKLEGK 759
701.45480 AKKSLR 521 444
701.45480 KTAVKR 196 186
701.45480 KSLRAK 521 444
701.45480 LSKKAR 1409
701.45480 KKNGKK 947
701.45480 RKTAVK 904
701.45480 TAVKKR 904
701.45480 LRKSAK 745
701.45480 LASKRK 351
701.45480 SALRKK 1848
701.45480 TLKGRK 439
701.45480 KRASLK 3122
701.45480 TRLGKK 694
701.45480 KKKNGK 947
701.45480 KRLTGK 187
701.45480 RKLTGK 1507 2137
701.47996 VKKLSK 311 982
701.47996 VKTKVK 2421
701.47996 KVSKLK 345 1837
702.28655 NDDPDK 266
702.32293 PNSEEK 1292
702.32293 DGTPGEK 1111
702.32293 EENPSK 791
702.32293 NPEESK 2426
702.32966 AEEAGAR 1307
702.32966 LGGDDAR 1737
702.34090 GRDEAR 924
702.34090 RDADAR 2768
702.35213 NGNSRR 2851 2699
702.35213 GSRNNR 96
702.35279 SCPLAR 3057
702.35279 PAVCTR 1968
702.35482 VAAADEK 163
702.35482 ELGVATN 2917
702.35482 NEELAK 1310
702.35482 ENEALK 461
702.35482 VVENDK 345
702.35932 VASDSPK 1834
702.36605 GKDGAGAK 530 2413
702.36605 LANETR 1079
702.36605 NDVLSR 2949
702.36605 KANNEK 2534
702.36605 EAEKAR 1500
702.36605 KEEAAR 2280
702.36605 AAKEER 113
702.36605 DVLSGGR 2572
702.36605 VDSLNR 56 1228
702.36605 NSRDVL 1616
702.36605 NLTEAR 2330
702.36605 VSLDNR 631
702.37007 SHLSFL 2721
702.37007 LGAEWK 1043
702.37055 SPERSK 2485
702.37055 SESPKR 3107
702.37055 SSLSPGR 887
702.37055 KTPDSR 1594
702.37055 KESPSR 1504
702.37055 SPKTDR 61
702.37055 SKSPER 2485
702.37728 RETAAR 197
702.37907 NPPFTK 1719 1714
702.38580 FAAAAPR 2588
702.39120 AVALSDK 629
702.39120 KALEDK 3040
702.39120 NETVLK 1644
702.39120 SLNELK 2603
702.39120 LNELSK 287 928 3076 2347 2341
702.39120 EKELGK 2310
702.39120 DLAEKK 1375
702.39120 ADKLEK 1849
702.39120 DLEAKK 604
702.39120 EKLGEK 1669 1562 771
702.39120 LASDGLK 477
702.39120 LAKEDK 659
702.39120 GKLEEK 1001
702.39120 EVKEAK 624
702.39120 TDLLNK 3039
702.39120 SNLELK 430
702.39120 NLTDLK 2539
702.39120 TVNLEK 388
702.39120 TVLNEK 403
702.39120 EKLEGK 803
702.39120 LEKEGK 270
702.39570 LSTSAPK 631
702.39570 TTGSLPK 2781
702.39704 FRAPGR 1591
702.39704 AGPFRR 1451
702.39704 FAPRGR 772
702.40243 GNKKEK 1891
702.40243 LGSLSAR 1715
702.40243 SAVSLAR 2841
702.40243 SGTALVR 1246 1470
702.40243 LNLSTR 1675
702.40243 AKELSR 2117 2088 2453
702.40243 TREAVK 2895 787
702.40243 TKEGLR 1545
702.40243 GVSSVVR 1107
702.40243 GKLETR 2565
702.40243 ETLKGR 55
702.40243 GKKNEK 2539
702.40243 SEALKR 2324 1824
702.40243 SAKLER 518
702.40243 KLEASR 1778
702.40243 KADKNK 780
702.40243 AELSRK 343
702.40243 RSELAK 1514
702.40243 KATGGAAK 624
702.40243 LRTGEK 279
702.40243 KETGLR 940
702.40243 DTLAKR 2424 1904
702.40243 LTADKR 396
702.40243 VTKAER 2967 1852
702.40243 LTVNTR 578
702.40243 KLGTER 1228
702.40243 NLLSTR 2730 3094
702.40243 SNTLLR 872
702.40243 ALSSAVR 1698
702.40244 NKNLSK 2720 2792
702.40244 ELRTGK 355
702.40244 TNKNVK 1197
702.40244 VRSDVK 2968
702.40244 GDKAKGK 1782
702.41096 FLGAPAK 468 1019
702.41096 FVNVPK 959
702.41367 KNSARK 1067
702.41367 KRASNK 1175
702.41367 LSRATR 1345
702.41367 ARLSTR 2839 2706 2743 45
702.41367 ARVTTR 2289
702.41367 LSATRR 2955 2000
702.41367 NKASKR 823 1161
702.41367 ANSRKK 1181
702.41367 ATTVRR 2396
702.41367 TSLARR 832
702.41367 KGTRNK 1001
702.41367 NKTRGK 1832
702.41367 SRAKGGK 79
702.42219 KVPFGR 2155 2113
702.42759 ELVKSK 439
702.42759 ELKVSK 215
702.42759 SLDKLK 1196 1307
702.42759 SVKELK 435
702.42759 GTTLLAK 1063
702.42759 KDSLLK 2536 2548
702.42759 EVLKSK 2917
702.42759 KTVLDK 1951
702.42759 LAASTLK 1523
702.42759 VLDKTK 549
702.42759 TGTALLK 158
702.42759 KLDLSK 889
702.42759 VTSGLVK 602 612
702.42759 KVLESK 1996
702.42759 LDKSLK 2191
702.42759 VTLDKK 389
702.42759 TKVVEK 694
702.42759 LLSDKK 892
702.43882 VTRTVK 1973
702.43882 KLSSLR 2652
702.43882 TSLVKR 1145
702.43882 SKLTVR 50
702.43882 SLTKVR 30
702.43882 TVSLRK 2369
702.43882 KSLLSR 1935
702.43882 SSLLRK 415
702.43882 SLKSLR 3100
702.44734 FPKALK 729
702.44734 PFAKLK 1008
702.46397 TLKTLK 2425
703.30378 HGDGYR 1932 1970 1882
703.30695 DPEESK 1388
703.30695 ESEDPK 423
703.31166 NPSACR 2630
703.31368 EEEAAR 1500
703.31368 AEEEAR 2930
703.32491 DGGRGDK 456
703.32491 NDDGKR 575
703.32894 FHSGEK 200
703.32894 GHYEAK 409
703.32894 WAGNEK 1781
703.33883 EAELDK 1225
703.33883 ALEDEK 1573
703.33883 EELDAK 2499 201
703.33883 LEDAEK 897 99
703.33883 DAAVDTL 2242
703.33883 EALDEK 1347
703.33883 VEEAEK 2368
703.33883 EEGLEK 678
703.34017 AASYHR 2148
703.34017 FGTHSR 193
703.34804 SPGCRK 1673
703.35007 LESAER 1748 1755
703.35007 LEESAR 1614
703.35007 LGDASNK 3029
703.35007 KGNEEK 2382
703.35007 DDKGAAK 1794
703.35007 SVEDVR 2310
703.35007 NSENLK 3036
703.35007 EGNKEK 1045
703.35007 NGKEEK 572 306
703.35746 EGLLLC 451
703.36130 AADKGSR 1828
703.36130 GSRAADK 1403
703.36130 GSGNTLR 2029
703.36130 ESNARK 3059
703.36130 RTENGK 1443
703.36309 DPPFTK 2272
703.36309 PTPDFK 94
703.36532 SYGLHK 3040
703.36532 LWNSGK 3032
703.36869 VNKCAL 908
703.36869 NCLLGK 609
703.36982 FPAVDR 1911
703.36982 VFPGER 620
703.37319 KPATCK 1838
703.37432 PTSFPR 1730
703.37522 DLESLK 1772 2311
703.37522 SVELEK 1797
703.37522 ELSEVK 625
703.37522 KLELDS 2468
703.37522 ELDVTK 2503 816
703.37522 LDTDLK 138
703.37522 LESLDK 2217
703.38105 VHSPHK 2821 2758
703.38645 AEKSAKA 2863
703.38645 DSLKNK 3027
703.38645 ASALNTK 1532
703.38645 SGKDGLK 1912
703.38645 DLSKNK 1579
703.38645 KEGKDK 997
703.38645 KDNSLK 135 1595
703.38645 SLDLTR 1337
703.38645 DTLSLR 2667
703.38645 KDDAKK 1763 1807
703.38645 NLDKSK 3011
703.38645 AKDDKK 1996
703.38645 TEVSLR 3134
703.38645 SLLTDR 1674 728
703.38645 GLTGTAGK 1033
703.38645 TSLDLR 1503
703.38645 LTSVER 1218
703.38645 DKKGEK 803
703.38645 EKGDKK 1686
703.38645 DLKNSK 729
703.39095 KSAPSSK 2403
703.39497 EPAFLK 933
703.39768 VTRNSK 136
703.39768 GSEKRK 1679
703.39768 GDTRKK 1503 2713
703.39768 GSSRVAK 671
703.39768 SVAKGSR 2891
703.39768 ESGKKR 744
703.39768 LKSNSR 1100
703.39768 KSGLSGR 458
703.39768 KDGTRK 258
703.39768 GRDKTK 544
703.39947 PVYPTK 1524
703.40508 AVCKVK 1567
703.40508 CLVKGK 730
703.40621 APFKNK 743
703.40621 ATLFPR 529
703.40892 GSRKTR 93
703.41160 TSTALVL 1910
703.41160 TETLLK 225 195
703.41160 LTELTK 1946
703.41294 HLGLHK 303
703.42284 AKTEKK 2781
703.42284 SKALASK 2737
703.42284 TVAKGTK 1549
703.42284 ASGTLKK 1968
703.42284 KSDVKK 1902
703.42284 KAKETK 1430
703.42284 AKATVSK 2981
703.43136 SPLLFK 46
703.43136 FSLLPK 669
703.43407 ATTKKR 1422
703.43809 GFVLLR 1831
703.43809 GLFLVR 1370
703.43809 VRLLFG 114
703.44259 KGKFPK 2289
703.44259 FKPGKK 549
703.44709 PLLHPK 2514 2241
703.44709 PLPLHK 2610
703.45922 TKKLSK 1557
703.45922 SKTLKK 1443
703.45922 LSKTKK 2841
703.45922 KTSLKK 845
703.45922 TSKLKK 1654
703.45922 KSKTLK 108
703.45922 KKSTLK 813
703.46324 FLLALK 1083
703.46324 LFVVVK 877
703.46324 LALLFK 240
703.46324 LFLALK 1876
704.29567 GPCSER 1797
704.29770 EANEDK 28
704.29770 DAEENK 2745 2282
704.30893 NSNNEK 897
704.30893 EAENSR 2488 2421 1855 2484
704.31295 WDAEGK 2967 2627 2248
704.31343 SSGSDPR 2300 2174
704.32418 ASWEGR 364
704.32418 WAESGR 1591
704.32756 GELACR 1632
704.33408 LENSDK 1938
704.33408 DETNVK 998 826
704.33408 DKEEGK 2012 2203
704.33408 NVTEDK 1726
704.33408 DAASVDK 2380
704.33408 EKEDGK 1686
704.33858 SPSAESK 318
704.33858 SESPTGK 2489
704.34532 SGTEVGR 533
704.34532 RSEGEK 977
704.34532 SDEAKR 571
704.34532 GERSEK 1629
704.34532 ESKGER 2763
704.34532 TKADDR 459
704.34532 KEESGR 2433 2567
704.34532 RSDAEK 1220
704.34532 TNDSLR 529
704.34532 DGATVSR 643
704.34532 SEADKR 479
704.34532 TEDGKR 1902
704.34532 KGEESR 329
704.34532 ADKESR 1034
704.34532 EEGKSR 793
704.34532 DSSVAAR 1071
704.34532 DTNLSR 2354
704.35271 EGLVCK 2622
704.35271 LLDCGK 1754 2363
704.35271 DCLLGK 2495
704.35384 FAENPK 1429
704.35655 DGTTRR 3045 1559 2872
704.35655 GSKSGNR 2973
704.35655 GRSTER 1530
704.35655 SESARR 772
704.35655 ETGSRR 3050
704.35655 DSTARR 679
704.35655 RDSTAR 679
704.36057 WTVGSR 2785
704.36394 LVACSR 1950 1492
704.36394 GVCTLR 2865
704.36507 AGTPGFR 1072
704.36909 GAPWFK 2275
704.36909 GWFPAK 2119 2440
704.36909 PFWGAK 1909
704.37047 AAVEKST 69
704.37047 SDVLGSK 29
704.37047 VKESDK 1415
704.37047 KDESVK 248
704.37047 VSDKEK 657 926
704.37047 ATEEKK 3093
704.37047 EKSDVK 1615
704.37047 KDLDSK 1145
704.37047 VEKDSK 338
704.37047 EKTEAK 1194
704.37497 TSVPSSK 329
704.37630 GYGRPR 1906
704.38170 LSDKSR 557 232
704.38170 DTKSVR 2003
704.38170 VSSKER 3100
704.38170 VTVSGSR 2662
704.38170 DSSLKR 1500
704.38170 ASATLSR 340 1555
704.38170 STGKANK 1081
704.38170 VSTDKR 1100
704.38170 VSKSER 2985
704.38170 SKTDVR 1480
704.38170 SSDLKR 2065
704.38170 SLSRDK 2320 413
704.38170 TKATER 2060
704.38909 LACLTK 384
704.39022 PEKFGK 1019 468
704.39022 FSLNPK 1468
704.39022 SGFAPVK 2254 1753
704.39022 FPSNLK 2186 2845
704.39022 NPAYLK 2791
704.39695 VVFANR 49
704.40145 KFSAPR 1184
704.40145 FAPKSR 643
704.40145 FPGTKR 656
704.40145 KSPAFR 187
704.40685 TTKDLK 320
704.40685 TVTGTVK 2338
704.40685 ELSTKK 1935 2007
704.40685 ELTSKK 579
704.40685 ETLKSK 1243
704.40685 KLSETK 2327
704.40685 ETLSKK 2949
704.40685 GTVSLTK 609
704.40819 FRGGLR 1616
704.40819 GRLGFR 3150 3147
704.40819 RFGGLR 2717
704.40819 GHKVHK 1933
704.40819 GGRLFR 923
704.41809 KSGKSAK 1200
704.41809 AKKSGSK 1852
704.41809 LTKTSR 1224 774 126
704.41809 TLKSTR 1170
704.41809 TSLRTK 1326
704.42211 FLNLAK 2053
704.42211 FANLLK 354
704.42211 NAFLLK 729
704.42661 KPFSVK 2921
704.42661 VKSFPK 1844
704.42661 PGYKLK 2574
704.42661 PGLKYK 507
704.42661 PKVAYK 2866
704.42661 YKPLGK 367
704.43334 KFALAR 561
704.43334 GVKVFR 3151
704.43334 KLFAAR 759
704.45849 KVFALK 2421 1855 2484 2488
704.45849 AKFLVK 784
704.45849 ALFVKK 1896
704.45849 FLLGKK 1347
704.45849 FLAKVK 985 2027
704.45849 AFLVKK 619
704.45849 KGLFLK 1668
704.45849 KLLFGK 2142 2264
705.29295 DSGENGK 1090 1288
705.29295 SEEGER 735 1149
705.29295 EGNSGDK 811
705.29295 EEDTGR 744
705.31270 DPGFDR 2047
705.31810 DSLDEK 2335 2608 805
705.31810 DSELDK 509
705.31810 VSDEEK 183
705.32281 CVNASR 1478
705.32281 CSGLNR 2170
705.32933 SDVTER 2093 1981 1747
705.32933 SDELSR 1606
705.32933 SSELDR 1160
705.32933 ETSANGK 508
705.33067 DAAHHR 2135
705.33404 SCGARR 415
705.34056 KSSGDGR 70
705.34459 SFTHSK 2236 2733
705.34459 STFHSK 1935 2007
705.34796 GCLAGTK 1184
705.34796 CGDKVK 3039
705.34796 KAAECK 2974
705.34909 FSPAER 1764 2225
705.34909 FEAPSR 2751
705.35180 SRSNSR 226
705.35180 SNSRSR 226
705.35246 SCKSPK 1228
705.35448 LSTEEK 637
705.35448 TLSEEK 816 2503
705.35448 TSLEEK 1413
705.35448 ESETLK 339
705.36572 TTLSER 2715
705.36572 STTELR 1484
705.36572 SKETNK 839
705.36572 TLTESR 2674
705.36705 RGFGNR 2496
705.36705 GGFRGGR 446
705.37424 DFPSLK 1194
705.37424 LPYDAK 2425
705.37695 SSSARAK 2221 2395
705.38097 FVEVGR 700 382
705.38097 VGFLDR 2548 2536
705.38097 LAEAFR 277
705.38097 LEAAFR 2064
705.38097 DVFGLR 1516
705.38434 GLKTCK 142
705.38434 CASLKK 854 1513
705.38434 TKCLGK 185 799
705.38434 ASKCLK 1426
705.38434 SLKACK 2772
705.38547 SLSPFR 930
705.38547 PTAYVR 329
705.38547 PFLSSR 1191
705.38547 FSSLPR 723
705.39220 NFARAK 2222 2125
705.39220 AFKANR 2107
705.39399 APFPFK 762
705.40210 SEKKSK 2622
705.40210 SKESKK 2329
705.40210 STKAATK 1955
705.40210 GTSVSKK 1584
705.40612 VALFEK 2040 2067
705.40612 LELGFK 1718
705.40612 AEVFLK 1378 2103
705.40612 LVEFAK 697
705.40612 EFGLLK 2981
705.40612 FLEGLK 2030
705.40612 FLALDK 1865
705.40612 LFVEAK 3145
705.41062 SPVYLK 1103
705.41062 LTTFPK 2077
705.41333 TSRSKK 2485
705.41333 KSSTKR 892
705.41333 SKTSKR 243
705.41736 LVATFR 468 1019
705.41736 ALTVFR 2081
705.41736 FASLLR 2599
705.41736 LSFLAR 1418
705.41736 LSALFR 916
705.41736 YLALAR 168
705.41736 AFTVLR 918
705.41736 YLLAAR 805
705.41736 TLFVAR 924
705.42859 GFARKK 1673
705.43309 APLLHR 822
705.43849 TKTKTK 3037
705.44251 VLLSFK 314
705.44251 LYVALK 775
705.44251 LLFVSK 2702
705.45374 FGVKKK 80
706.30682 LSGCDR 1683
706.30682 GDCLSR 2950
706.30682 AATCER 1170
706.31335 KSDDDK 2495
706.32458 KDSSDR 511
706.32458 TTDGTGR 1123
706.32458 DSTAASR 559
706.32458 SGNNTSK 3037
706.32860 SWEGTK 1950 1492
706.33197 EASLCK 1557
706.33197 ASECLK 2185
706.33310 PGENYK 347
706.33581 SSDRSR 793
706.33983 NAEFAR 421
706.34321 TACLSR 1281
706.34321 TLCGTR 2299
706.34321 CKNGTK 3025
706.34434 ASPYNR 1328
706.34973 EKSSEK 2896
706.34973 ESESKK 1220
706.34973 SSEKEK 2896
706.36096 SSASLSR 846
706.36097 SKSETR 2310
706.36499 VFAENK 1133
706.36499 VEAFNK 1660
706.36499 DFGAGLK 1383
706.36499 GENLFK 2742
706.36836 SLLCSK 1072
706.36836 LSCLSK 2455 2287
706.36949 KDPYGK 616
706.36949 SNPYVK 1161 823
706.37622 AKFGER 2829 2214
706.37622 LNSAFR 1926
706.37622 GREFAK 1052
706.37622 KAEFGR 600
706.38024 LFWGGK 1113 239 1005
706.38072 PSKGYR 994
706.38072 YGSPKR 239 1005
706.38072 YKSPGR 834
706.38745 FAASRR 481
706.38745 HHSAKK 1998 1842
706.38745 TFAGRR 2892 1803
706.38745 RFATGR 2929 2105
706.38745 GTAFRR 2814
706.40137 SFAGVVK 3015
706.40137 GDLFKK 750
706.40137 VFKEGK 2698
706.40137 KDLFGK 1618 761
706.40137 LNYLGK 875
706.40137 GKFEVK 3120 3152
706.40137 FKEVGK 606
706.40587 FTKPSK 2968
706.40587 KTAPYK 3072
706.41260 KFLGSR 2510
706.41260 FVGRTK 17
706.41260 LFSGRK 1407
706.41260 ASRFVK 1333
706.41260 GRYLAK 16
706.41260 RLFSGK 1178 1270
706.41260 FKLGSR 2216
706.41260 GLRSFK 1184
706.41260 GSRFLK 1455
706.41260 SGKLFR 3105
706.41260 SRGFLK 2353
706.41260 GTRVFK 194
706.41260 FGRSLK 1846
706.41261 FSLRGK 485
706.42834 LKGHPR 62
706.42834 KGPHLR 249
706.42834 PRAVHK 1952
706.43776 YGLKVK 821
706.43776 FLKTAK 510
706.43776 AFLKTK 599
706.45126 GVPLPPK 1691
706.46249 PLPKPR 2904 2101 2140 2072
707.26098 DSDDEK 1739
707.26569 DCNGSR 910
707.28431 GCGVCR 2417 577
707.29084 CGSGEAK 1351
707.29736 TEEDSK 2350
707.29736 SSEEEK 2651
707.30207 GCATGSR 807
707.30207 SGATCGR 2417
707.31599 CSLLDT 367
707.31712 DGYKPE 91
707.31712 YGDPEK 1003
707.32385 FAEADR 1455
707.32385 FAEGER 2207
707.32835 PDYASR 2069 2123
707.32835 YSPADR 2986
707.32835 PDSAYR 1462
707.33846 CSGKTR 74
707.33846 GSTCKR 3034
707.34900 AVFDEK 2081
707.34900 FLGDEK 897
707.34900 DLEGFK 541 3084
707.34900 FALDDK 318
707.35350 SDPYVK 904
707.35350 SPETFK 1108
707.35621 GSSSRSK 3085
707.36024 FLESGR 3117
707.36024 FDKGNK 1001
707.36024 FTVEGR 1377
707.36024 LEFSGR 3007
707.36024 FAVSER 680
707.36024 VDVYGR 1176
707.36024 LDAAYR 3120 3152
707.36024 SAVFER 2759
707.36024 AVSEFR 2468
707.36024 FELGSR 2208
707.36024 SDLAFR 3134
707.36024 FSGLER 1965
707.36024 FSAEVR 2541
707.36024 NSVNFK 1660
707.36024 EAGLYR 1463
707.36024 LDFSAR 2899
707.36024 DVYVGR 716
707.36024 GTFVER 1188
707.36474 SSYVPR 414
707.36474 FTSPTR 2008
707.37147 LHSHSK 2445 2035 1887 1665 2224
707.38137 AKSTSSK 1878
707.38539 VLDFSK 678 2665
707.38539 LDSFVK 1784 2644 2641
707.38539 VLYDAK 200
707.38539 LTFAEK 623
707.38539 AFLETK 956
707.38539 VLSDFK 1882 1932 1970
707.38539 DVYALK 729
707.38539 ELAFTK 2228
707.38539 VAYLDK 725
707.38720 KPHGNR 338
707.39662 VSSFLR 3122
707.39662 VLSFSR 474
707.39662 KNGVYK 2546
707.39662 YSVALR 2361
707.39662 LSLYGR 1438
707.40112 HPDLVK 2073 605
707.40112 DPLHVK 3133
707.40112 LHPVDK 1519
707.41012 LPEPPR 622
707.41012 EPLPPR 762
707.42177 VLVSYK 1579
707.42177 VTTLFK 2125 2222
707.42177 LSTLFK 1962 2537
707.43301 TFKGKK 499
707.43301 YKKAAK 138
707.43301 SFKKAK 3115
707.44424 LRLGLH 2218 1100
707.44424 VLAHLR 210
707.44874 HKAKPK 1665 2035 1887 2445 2224
707.47839 LPLLPR 1612
707.47839 LLPPLR 3103
708.26833 CAGCGGK 2888
708.29261 SSGDESK 2715
708.30787 GNFDEK 2981
708.31910 EAGGGYR 1010 590
708.31910 GAEYNR 787 2895
708.32247 SSSLCR 2859
708.32312 GWGFVSG 2591
708.33302 EETLFA 887
708.33773 CGGFLR 1049
708.34425 GFKDDK 194
708.34425 DLYGNK 2960
708.34425 SFDVNK 982 311
708.34425 VFSGDGK 1076
708.34425 SAEAFGK 1256
708.34425 DLGNYK 3025
708.35549 GGSVSFR 542
708.35549 GSFRDK 1125 1888
708.35549 GKDFSR 515
708.35549 YSLNGR 833
708.36448 GPSPSHK 1893 2316
708.36672 SSGFRR 1794
708.36899 NPPPER 1419
708.37122 DGKHPR 2483 2664
708.37122 HPKDGR 569
708.38064 KFAESK 2907 2847
708.38064 FASVTGK 240
708.38064 FADTKK 2213 1377 2913 2349 2880
708.38064 SFEKAK 1344
708.38064 TYLANK 2283
708.38064 KETGKF 1402
708.38064 GLGTAYK 2899
708.38064 TDKAFK 2738
708.38064 EKFSAK 1644
708.38064 AGFSSLK 1326
708.38064 FAKTDK 2766
708.38064 YVDKGK 1365
708.38245 SRPGHR 30
708.38514 KPSSYK 442
708.39187 ATAKYR 1106
708.39187 KSTFAR 1565
708.39187 FTAKSR 335
708.39187 FSRATK 1407
708.39637 TLPNHK 1069
708.40310 VNLAHR 1671
708.41434 RLGHAR 9
708.41434 LGHARR 9
708.41702 AYLKSK 2374
708.41702 STVFKK 467
708.41702 FSKSLK 137 2280
708.41702 KATVYK 2586
708.41702 YTLKGK 614 1535
708.42826 NVHVLK 2423
708.43275 SLPHKK 1597
708.43726 PLGAVPR 1484 2359
708.43726 LPNPLR 887
708.43949 GHVLRK 2986
708.43949 HLVGKR 2713
708.43949 VGLRHK 910
708.44849 PARPLR 524
708.44849 PALRPR 1591
708.46464 HLKLAK 2097 2773 2570 2327
708.46464 LLAHKK 838
708.46464 LKALHK 1912 2526
708.46464 ALKLHK 1675
708.46464 KLLAHK 2382
708.46464 HKALLK 193
708.46464 AKHLLK 529
708.46464 HLLAKK 2977
708.47364 KPPVLR 922
709.25235 CGECGK 691 1292 1449 548
709.25235 CADCGK 548
709.25235 CDACGK 1449
709.29188 DFDDAK 2563
709.29659 FGNCGR 1336
709.30312 ESFDGR 2713
709.30312 EADYGR 2286 464
709.30312 DEFSGR 420
709.31885 DHAPDR 838
709.32558 HSSSHR 568
709.32827 FSEEAK 1146
709.32827 LNETSF 2192 1078
709.32827 ATDEFK 467
709.32827 SAEFEK 1451
709.33277 PTYSDK 897
709.33950 SLDYGR 2226
709.33950 FSSGNAK 952
709.33950 YEGSVR 1114
709.34400 YTPSSR 2283
709.34802 FDGPFK 1007
709.34802 FFGPDK 1601
709.35813 CGKAFK 526
709.36465 YTALDK 1055
709.36465 LDTSFK 1058
709.36465 LYSEAK 2032 1271
709.36465 LSFSEK 1978
709.36465 YLAESK 2525
709.36465 EFVTSK 829
709.36465 LYTGEK 379
709.36465 DLATYK 562
709.37320 GRAHNR 1619
709.37589 KSSNFK 197
709.37589 TSSFLR 2688 3009
709.37589 TGLTYR 246
709.38039 TDPHLK 544
709.38039 PHTVEK 1704
709.38039 SPHLEK 494
709.38039 ELSPHK 1915 794
709.38039 PEVHTK 512
709.38039 HPSELK 2353
709.38712 LHVGER 1554
709.38712 HEAVVR 2732 2699 2851 1089
709.38712 VEAHVR 1120
709.38712 LHEVGR 1175
709.39114 FAFGLR 1411
709.39114 FLGFAR 818
709.39612 GPAPAAAR 1505
709.40104 SLSLYK 3040
709.40959 GRGKHR 994
709.40959 GGRHKR 2361
709.41227 ELHALK 887
709.41629 FVFVAK 840
709.42127 EPPVLR 2127 2052
709.42127 DLPLPR 1132
709.42350 KLANHK 1972
709.43250 PGGRVPK 845
709.43250 PARAAPK 1417
709.43474 KHAAKR 1230 2748
709.43474 AAHKRK 1646
709.44374 PPKGRR 1939
709.44374 PRPKGR 679
709.44374 KPRPGR 1501
709.44374 GPKPRR 2654
709.44866 SLLLHK 117 1858
709.44866 LSLHLK 3025
709.45766 LPAKPGK 2000 2955
709.45989 LKHKGK 2897
709.48954 LVPLLR 1875 2087
709.48954 LLLVPR 2069 2123
709.49404 PKPKLK 3152 3120
710.30174 TSSTCR 2775
710.30576 ACFGEK 2812
710.30826 SSSDTSK 2141
710.31026 GPSCYK 2383
710.31699 YVCGGR 923
710.31699 YCGGVR 117 1858
710.33475 FSTGGSR 1583
710.33925 AGSHDPK 803
710.34214 CLSFGK 812
710.35722 DHRAGR 1933
710.35990 SKSFDK 2481
710.35990 GSGYSLK 1033
710.35990 AGSFTTK 2210
710.35990 GGSYSLK 1116
710.37113 VHAAADK 459
710.37113 RGYTSK 515
710.37114 HENALK 1647
710.37516 FNFVGK 1125 1888
710.38014 DNLPPR 653
710.38237 HDGRVK 1356
710.38237 AKAEHR 771 1669 1562
710.38237 NVVSHR 232
710.38639 GHAWLK 674
710.38687 HSKSPR 2567 2433
710.39137 PRPEGR 167
710.39360 AARTHR 1933
710.39629 KAYTTK 83
710.39629 FTTSKK 960
710.40752 LATAHAK 1128
710.40752 LHKGEK 1305
710.40752 LHAKDK 279
710.40752 KKHGLE 1
710.40752 KGLEHK 1965
710.40752 LLHGSGK 693
710.40979 SVSPPPK 506
710.41154 KAFAFK 2889
710.41154 AFAFKK 2889
710.41652 AAPSPLR 1808
710.41652 PAVTAPR 838
710.41875 NKHGKK 101
710.41875 THKGLR 1184
710.41875 LRHTGK 334
710.41875 RLHTGK 3123
710.42775 PVSPRR 1939
710.44167 PELPKK 2955
710.44390 LKSHVK 979
710.44390 VSHLKK 283
710.44391 SLHVKK 1840 2025 2501
710.45290 TPRLPK 1045
710.45291 PGKPKGK 451
710.45291 TPKLPR 766
710.45291 PTPKLR 2103 2833 1378
710.45291 KPPNKK 2332
710.45964 VALRPR 284
710.45964 PLRGLR 2195 2171
710.45964 RPGLLR 575
710.45964 PLGRLR 2078 331 830
710.50994 KLPLLK 756
710.50994 PLLLKK 2317 2955
710.50994 KPLLLK 2931
711.28238 DGDSYR 1171
711.30753 DTFDSK 1483
711.31877 AYESSR 737
711.33000 HGDDLR 1202 276
711.33000 EHVGDR 1245
711.33000 GDHLDR 2223
711.33402 EFFGGR 901
711.33629 SPPWEP 630
711.34392 YSESVK 2642
711.34392 STTFEK 138
711.35515 LGEHEK 1721
711.35515 AEVHEK 797
711.35917 AEFFAK 1737
711.35965 PETHTK 205
711.36638 LHTGER 379 548 515 205 2473 1842 1998 786 838 520 896 1305 1292 3123 1620
711.36638 SLAEHR 585
711.36638 HGETLR 751
711.36638 LHTADR 1201
711.37041 AFVGYR 173
711.37041 LGYFGR 1132
711.37041 GSVFFR 1034
711.37041 GVYFAR 2001 2867
711.37762 THNRGK 2862
711.38930 PPLEEK 2866
711.38930 ELPPEK 1333
711.39154 SELVHK 2910
711.39154 SHLLDK 631
711.39154 SLHDLK 1310
711.39154 HLLSDK 914
711.39556 AFALYK 386
711.40054 AVPGGSPK 1983 1942
711.40054 PELTPR 2955
711.40277 HNSKVK 1316
711.40277 KSVHNK 1955
711.40277 SLVTHR 1775 1821 2725 2724 2727 2782 1836
711.40277 VHTVTR 57
711.40727 NPLNVR 3124
711.40727 LGVPNGR 919
711.41177 KPASPGR 392
711.41177 SAPGKPR 2428
711.41177 PRSAPGK 2428
711.41850 PGVAGRR 1687 361
711.42792 TLTHLK 2420
711.42792 HLTTLK 1706
711.43242 LLVPDR 1377
711.44365 PGLKAAR 2154
711.44365 AAPAKVR 2686 2851 2697 1089 2732
711.44365 GVGKVPR 1696 709
711.44365 AAVPAKR 1417
711.44815 KPSPKR 1488
711.44815 RPKSPK 1942 1983
711.44815 RKSPPK 1837
711.45489 PRGVKR 937
711.45757 PLLELK 2639
711.46881 PVVAAKK 2719
711.46881 KLNPLK 1065
711.46881 TLLPLR 2494 2490
711.46881 NLKLPK 1627
711.48004 LARPKK 866 1003
711.48004 KAPRLK 26
711.48004 APLRKK 2759
711.48004 PKKALR 1395
711.48004 LPKKAR 1352
711.48004 RPLKAK 56
711.48004 RALPKK 2731
711.48004 LKPKAR 2277
711.48004 LKPAKR 1629
711.48004 APKRLK 1290
711.50069 VVLLLR 113
711.50519 LPKVKK 1081
711.50519 LVPKKK 913
711.50519 KLVPKK 913
712.28502 GFDSCK 285
712.28753 SSGTSSTS 2775
712.31199 PSHGCR 1378
712.32141 AACYTK 585
712.32141 TFTGCK 2582
712.32141 SGYCVK 2866
712.32525 GGNSHGGK 2382
712.32927 DWGHAK 1349
712.33917 ASSSSFK 1415
712.34388 CAGLHR 321 1652
712.34817 PPENEK 2608 2335
712.35040 GGVDHTK 793
712.35940 SAEGPPR 87
712.36163 SSHLNR 2035 2224 2445 1665 1887
712.36163 KEGHSR 618
712.36163 KEHSGR 590 1010
712.36163 TDGHKR 2458
712.36342 AWPPDK 2576
712.36903 HCVLGK 2141
712.37287 HTGRSR 2622
712.37555 SYTSKK 886
712.37555 YKTSSK 336
712.37737 GGGGGPRR 762
712.38678 DKSHVK 1124
712.38679 TLTNHK 3123
712.38679 ATHKEK 661
712.39128 VLPDNR 1246
712.39128 EVPAAAR 3141
712.39128 EAGPALR 2816
712.39129 GGLVDPR 63
712.39129 DVNLPR 508
712.39579 PPRESK 2078 331 830
712.39579 PRDPTK 627
712.40252 RAVPDR 686
712.41644 LPELNK 623
712.41644 NEPLLK 231 912
712.41644 LPAADVK 1645
712.41644 GAPVLEK 2245
712.41644 NLPELK 674
712.42094 PPSLTAK 934
712.42317 KHSLTK 1939
712.42317 THLSKK 1459
712.42317 HTLSKK 966
712.42317 THLKSK 2353
712.42767 PLAASVR 1103
712.42767 GPAKAAAK 648
712.42767 VVPDKR 650
712.42767 LGTGPLR 709 1696
712.42767 LAKPER 3072
712.42767 LKPEAR 863
712.42767 PASLVAR 1729
712.42767 RPALEK 2202
712.43890 TAPLRR 2401
712.43890 ARPLTR 3160
712.45282 PKELVK 267
712.45282 LLKPDK 2039
712.45282 DPLLKK 202
712.45282 PGSLVLK 2896
712.45282 LEVKPK 833
712.45282 KELVPK 2645 2611
712.45282 VEKLPK 87
712.45955 VLVLGGR 822
712.46405 KPTVLR 2000 2955
712.46405 KLPVTR 183
712.46405 KSLPLR 869
712.46405 PKKAAAK 1296
712.46405 KSLLPR 2781
712.46405 KPLTVR 1631
712.46406 PKAKAAK 1417
712.46406 SRPLLK 1815
712.46406 AKAAKPK 1296
712.46406 VTRLPK 2191
712.46406 PSLLRK 1837
712.46406 NPKKVK 1257
712.46406 PVKNKK 1083
712.46406 KLLSPR 2524
712.47079 LVRAVR 723
712.47079 VVRLAR 2832 2683
712.47079 RLLGVR 982 311
712.47079 RVLLGR 2902
712.47079 LGRVLR 333
712.47529 GPKRKK 1597
712.48471 LLLNLK 875
712.49594 LKALLR 615
712.49594 ALKLLR 1190 2269 2270
712.49594 LLKALR 648
712.49594 ARLLLK 1411
712.49594 LLALKR 3000
712.52109 LLKVLK 596
712.52109 LVLKLK 2144 2599 2430
712.52109 LVKLLK 1987
713.33442 SVEHDK 471
713.33442 AHTEEK 691
713.33442 EHDSVK 59
713.33844 FFDASK 1130
713.33844 FGFSEK 529
713.33844 SFGEFK 1120
713.33912 CGRGHK 1099
713.34342 DPETPR 1104
713.34565 GHTNGTK 429
713.34967 ARYSAF 864
713.34967 AFFSSR 3123
713.36540 PFTGHR 510
713.37080 THTVEK 512 396
713.37328 GCPPKR 762
713.37482 GTVYFK 1344
713.37482 VAYYAK 609
713.37482 FFSVSK 1412
713.37530 EELPAR 2717 2795
713.38203 KHASSGK 1727
713.38653 GGPLNTR 1814 794
713.38653 ANREPK 37
713.38653 NEAPKR 14
713.38653 GAPNLSR 1401
713.38653 ANPKER 840
713.39056 YLPGHK 1028
713.39729 FLHAAR 1163
713.39777 AGPSRAR 2339
713.40045 LPLEDK 629
713.40045 DLPELK 177
713.40179 PWAGRK 591
713.41169 ELTPVR 695
713.41169 LTPDLR 683
713.41169 PELLSR 1305
713.41169 LSPELR 357
713.41169 PNLKDK 2651
713.41169 EVNPKK 1902
713.41169 KVNPEK 2244
713.41169 LDLTPR 1830
713.41169 ELLSPR 1008
713.41619 SASPPKK 919
713.41842 KSSKHK 1096 1231
713.41842 AALNAVR 1868 1024
713.41842 NVVVAGR 2917
713.42244 FVHALK 383 1659
713.42244 LGHFLK 835
713.42244 GHFLLK 2099
713.42292 TRNPVK 22
713.42292 LPNSKR 1392
713.42292 VRNPTK 1122
713.42292 TNVKPR 926 657
713.42292 ERPKGK 2221 2395
713.42292 KPGKER 2476
713.42292 LSKGGPR 1717
713.42292 DKPKAR 2391
713.42292 EKRPGK 813
713.42965 VNARVR 1347
713.43415 TGRKPR 1803 1712 2892 1947
713.43415 KGPRTR 850
713.43415 KPARSR 1089 2697 2851 2699 2732 2686
713.43415 GPTRKR 251
713.44088 RAGVRR 825
713.44357 AELLLR 919
713.44357 LAGVNLK 1360
713.44357 LLAELR 3049 1639
713.44357 LLVVDR 1024
713.44357 NAVLVAK 1162
713.44357 LALVNGK 2779
713.44357 LVLVDR 1546
713.44357 LVDVLR 659
713.44357 ALVLNGK 3095
713.44357 LLEALR 779
713.44357 ELALLR 783
713.44357 VAVNLAK 680
713.44807 AKTPVAK 1467 390
713.44807 KDPVKK 2889
713.44807 PALGTKK 2582 2079
713.44807 AKGLTPK 1620
713.44807 VSGVKPK 1646
713.45480 NLAKLR 462
713.45480 RALNLK 3160
713.45480 LAKLNR 817 2529
713.45480 VVRNVK 129 1456
713.45480 RNALLK 2459 2130
713.45480 RLNALK 1046
713.45659 FPLPLK 578
713.45930 KSPKVR 1827
713.45930 SPKVRK 1827
713.45930 KPVRSK 3093
713.46604 AARKLR 582
713.46604 ARKALR 3014
713.46604 RALKAR 80
713.46604 RARLAK 829
713.46872 LLLDLK 3040
713.46872 LLDLLK 2918
713.46872 LDLLLK 1222
713.46872 ELLVLK 803
713.47996 NVLKLK 2657 2663
713.47996 VLLNKK 2885
713.47996 VKALGVK 1340
713.47996 KALVVGK 2991
713.47996 NLLVKK 898
713.47996 LVTLLR 2885
713.47996 LTLVLR 2513
713.47996 LLSLLR 2894
713.48446 KPTLKK 1799
713.49119 VAKRLK 2553
713.49119 GLRKLK 635
713.49119 VLRAKK 333
713.49119 KVARLK 3128
713.49119 LRKAVK 813
713.49119 VLKARK 1827
713.49119 GKKLLR 528
713.49119 GLKKLR 793
713.49119 KGLLKR 1146
713.49119 KKLLGR 2367
713.49119 RVALKK 1286
713.49119 AVLKKR 1101
713.49119 LGLKKR 45
713.51634 VLKKVK 2489
713.51634 VKKVLK 3120
714.28676 ECGHGR 620
714.32091 ECPPGR 602 612
714.32966 ENTSHK 673
714.32966 NHTSEK 3127
714.33416 PAEADGR 2245
714.33416 DPNDVR 819
714.33819 DGAPAWV 187
714.34942 ADPWAR 294
714.35932 PEGDLGK 1522
714.37007 EFLGLH 1094
714.37055 ADAPSVR 2461 857
714.37055 SDALGPR 3149
714.37055 LTPDNR 51
714.37055 PEKDAR 849
714.37055 LESPNR 1780
714.37055 AKDPER 1942 1983
714.37055 TPNLDR 1163
714.37457 ADVWPK 1649 1862 1966 1918 2474
714.37457 LPGWDK 2602
714.37505 TSAPPSR 2744 1408
714.37907 SWPPTK 1569
714.38178 SAPRER 2819 2651 1786
714.38178 RSAEPR 2012 2203
714.38178 REASPR 2995
714.38178 PEGRTR 525
714.38178 NSKPNR 1328
714.38580 PVWASR 2287 2455
714.38918 GCPLLR 2490
714.38918 CVPLAR 1740 2166
714.38918 LCAPVR 1366
714.39254 HARFGK 2629 2624 161
714.39570 EKVDPK 1034
714.39570 GDSPLVK 2993 2703 3004
714.39570 VGDLSPK 1421
714.39570 DPKDLK 1013
714.39570 TELAPGK 799
714.39975 GNRRGR 797
714.39975 GRGRGGR 1270
714.40243 VNEVVR 1207
714.40243 NLALER 258
714.40243 LNVDVR 2513
714.40244 NNLNLK 3041
714.40693 KPVSER 343
714.40693 LSKDPR 1214
714.40693 RPSDLK 578
714.40693 ALPTTGR 1128
714.41367 AREALR 2641 461 1691 2644
714.41367 LRVGDR 992
714.41367 AARLER 2028 2266
714.41367 RLEAAR 97
714.41367 VLRDGR 1864 2544
714.41367 DGRLVR 2992
714.41367 RVVDAR 2834 1705
714.41769 GLLWAR 1790 1769
714.41769 VHFKGK 1973
714.41817 SSRPLR 1536 2287 2455
714.41817 LPRSSR 824
714.41817 LSPRSR 2279
714.42490 RNARAK 2371 1101
714.42490 GAAGRRK 1509
714.42490 KGAAGRR 1509
714.42669 FPRAPK 1381
714.42669 FAKPPR 2115
714.42759 LNDLLK 302 829
714.42759 DGLLVAK 1494
714.42759 VVVVDGK 210
714.42759 LLNEVK 1349
714.42759 LLDNLK 3031
714.42759 GELVAVK 1648
714.42759 LNVLEK 1410
714.43209 VSLATPK 2866
714.43209 EPLTKK 2008
714.43209 LKPTEK 155
714.43209 LPKETK 1624
714.43882 GNKVAVK 348
714.43882 LREAVK 1883 2689
714.43882 AVERLK 1100
714.43882 AELRVK 1327
714.43882 VGKNGLK 2235
714.43882 NKLAAAK 1300
714.43882 RALLDK 2158
714.43882 LKLDAR 2182
714.43882 KGLLER 1578 1636
714.43882 ELARVK 203
714.43882 RGLLEK 2401 316 230
714.43882 VLERAK 2738
714.43882 ALALTAR 669
714.43882 VAELRK 704
714.43882 LLADKR 2397
714.43882 NLVKNK 2883 1463
714.43882 AVEKLR 1088 261
714.43882 LKELGR 662
714.43882 KVAELR 704
714.43882 LLGKER 1771 2351
714.43882 GLLEKR 2401 230
714.43882 LNVTLR 2369
714.43882 LLDKAR 2706 2839 2743
714.43882 LEGLRK 1642
714.43882 VNLLTR 1632
714.43882 AVVLSAR 2549
714.43882 VEAKLR 2324 1824
714.43882 LVKAER 1326
714.43882 LGLEKR 2429
714.43882 LLKEGR 1301
714.43882 VNLTLR 453
714.43882 LAAVVSR 2755
714.43882 AVKELR 1228
714.43882 ALVLSGR 2719
714.43882 VLSGLAR 1165
714.43882 EGKLLR 3141
714.43882 DKLALR 647
714.43882 LSLLNR 3119
714.43882 LEAVKR 553
714.45005 KGRLNK 2802
714.45005 GKKNLR 1343
714.45005 RLKGNK 2350
714.45005 RGLLTR 1655
714.45005 LSRALR 1265
714.45005 VTRALR 1858 117
714.45005 LALSRR 311 982
714.45005 GTLRLR 277
714.45005 ASLRLR 167
714.45005 GKAGVKR 826 998
714.45005 AARKAAK 65
714.45005 LSARLR 1808 197
714.45005 RLLGTR 1462
714.45184 VPPKFK 563
714.46129 RKKAGR 670
714.46397 VKEVLK 656
714.46397 KLEVVK 1982
714.46397 DKVLLK 1386
714.46397 TGLVVVK 1100
714.46397 LLVKDK 408
714.46397 KVEVLK 1011 883
714.46397 KVLEVK 1781
714.47520 LRSVLK 305 1603
714.47520 VLRSLK 1924
714.47520 VNVKKK 1695
714.47520 VKLTVR 1164
714.47520 LKLSVR 194
714.47520 KVVTLR 2976
714.47520 LSVLKR 2407 2153
714.47520 VLKSLR 694
714.47520 LRSLVK 1002
714.47520 LSLVKR 3100
714.47521 AKALKGK 2380
714.47521 KKVNVK 709 1696
714.47521 VRLSLK 1561
714.47521 RVTVLK 2651
714.47970 SPKKKK 779
714.50036 LKTLLK 2254 1753
714.50036 LTLKLK 511
714.50036 KLTLLK 1198
714.51159 KKKLAK 1664
714.51159 KKAKLK 239 1113 1005
714.51159 KALKKK 1277
714.51159 LKKAKK 2565
715.30716 NTHGCK 747
715.31368 SSEEHK 1978
715.31368 EEHSSK 1129 644
715.31770 GSFDYK 2262
715.31818 DPDANGK 474
715.34017 DFAAHR 1082
715.34131 NPTCPK 631
715.35457 SVEEPR 3105
715.35457 LDSPER 601
715.35457 TLDDPR 22
715.35457 LESDPR 585
715.35457 SPLDER 1478
715.35457 VEEPSR 508
715.35907 SGGPSSPK 203
715.36130 ALDRAGN 1404
715.36130 GDVVNGR 2855
715.36532 LHFDGK 1420
715.36532 VHFGEK 811
715.36532 VFGEHK 1048
715.37253 EANARR 370
715.37253 NARAER 1278
715.37253 NREAAR 1240
715.37703 PSSGGRR 1673
715.37703 PSSNRR 2310
715.37769 CPPSKK 671
715.38377 DRRGGR 900
715.38443 VKCGPR 489
715.38645 ALELDR 320
715.38645 LEDALR 2427
715.38645 LNEVNK 2279
715.38645 NDLLNK 979
715.38645 EELVAR 980
715.38645 NLNDLK 3027
715.38645 EVNLNK 1832
715.38645 GELLER 1127
715.38645 ENLNVK 1264
715.38779 WAARGR 1872
715.39095 PKTAGDK 88
715.39095 EPTKNK 636 890
715.39095 TENPKK 942
715.39095 TPNKEK 1194
715.39095 TGPKGEK 189
715.39095 TNEPKK 1041
715.39768 NGVLSAR 2713
715.39768 NAEVKR 1186 702
715.39768 ANLDKR 2708 1708
715.39768 NERLGK 1379
715.39768 NLNTVR 1846
715.39768 ENVAKR 1443
715.39768 NLKGER 1415
715.39768 NLSLNR 3033
715.39768 ELNGRK 3085
715.39768 RANLDK 1708
715.39768 NVNTLR 2731
715.39947 VEPPFK 1115
715.39947 LPFDPK 442
715.40171 YLHVGK 1591
715.40218 PTASGRK 549
715.40218 SPASAKR 1162
715.40892 GEAKRR 620
715.40892 SGALGRR 848
715.40892 TAVGRGR 674
715.40892 RLGNTR 2603
715.40892 RSGLAGR 2052 2127
715.40892 RSAVGAR 2731
715.40892 AKARDR 167
715.41071 PVTPFR 1617
715.41071 PPFSLR 2635
715.41160 VVLEEK 1649 1966 2474 1862
715.41160 ELVEVK 1686
715.41160 LDELVK 2910
715.41294 KGWGLR 2514
715.42015 ARGRTR 2078 331 830
715.42015 RRGATR 2464
715.42284 LGKGDVK 2930
715.42284 LLDSLR 747 1891
715.42284 EVVTLR 232
715.42284 LESVLR 282
715.42284 VAKEAAK 1557
715.42284 LSLEVR 775
715.42284 LLLDSR 90
715.42284 AAGLKEK 1501
715.42644 PLPHPR 1730
715.42734 DPTKKK 627
715.42734 KTDPKK 1084
715.42734 KSKPEK 2973
715.43407 KSNVLR 261 1088
715.43407 VKGKER 1503
715.43407 VAAKTAR 736
715.43407 LKNSVR 266
715.43407 KLGKDR 2086
715.43407 AVKDKR 1518 342
715.43407 VKEGKR 56
715.43407 GKEKVR 661
715.43407 SNVLRK 1088 261
715.43407 SRLVNK 3147
715.43407 EVRGKK 2656
715.43407 GARVVSK 1470
715.43407 DRLGKK 1077
715.43407 VKNLSR 2105 2929
715.43407 DGKLKR 3134
715.43407 NLKVSR 1526
715.43407 LNKVSR 1281
715.43857 TPKKSR 1677
715.43857 RSTPKK 1936 1447
715.43857 SKRPTK 27
715.44530 KRASVR 1657
715.44530 LRGRSK 902
715.44530 LGSRKR 1310
715.44530 GLRSKR 2230
715.44530 SAVRKR 1293
715.44530 RKLGSR 2431
715.44530 SLRKGR 1848
715.44530 GSRLKR 802
715.44799 TLELLK 2715 326
715.44799 LLKTEL 1133
715.45922 SLGALKK 1439
715.45922 LSGALKK 2119 2440
715.45922 ALKKEK 1938
715.45922 LTLLTR 1906
715.45922 EKLAKK 2707 2656
715.45922 KALKEK 2405 585
715.45922 LLNTKK 616
715.45922 LKAEKK 1797
715.45922 LTLKNK 1764 2225
715.45922 ELKAKK 427
715.45922 VDKVKK 1250
715.45922 KAGLSLK 1434
715.45922 AEKKLK 997
715.45922 KLKAEK 1797
715.45922 GGLLKTK 1266
715.45922 AELKKK 525
715.45922 LKEAKK 249
715.45922 LSALKGK 2981
715.45922 KELAKK 388
715.45922 KAKLEK 343
715.45922 GALSKLK 1547
715.46774 LFVPLK 2976
715.46774 LVPFLK 1585 2308 304
715.47045 TRKLAK 878 300
715.47045 KLTKAR 3110 2990
715.47045 KGKGAKK 1922
715.47045 NAKKKK 1655
715.47045 KATLRK 2535
715.49561 KSLLKK 170
715.49561 SLKLKK 1464
715.49561 SLLKKK 170
715.49561 KLLSKK 1011 883
715.49561 KLSKLK 1505 1042
715.49561 LKKVTK 612 602
715.49561 KKLLSK 766
715.49561 KTKLVK 320
715.49561 LVKTKK 2141
715.49561 KVKLTK 2896
715.49561 LKLSKK 567
715.49561 LKSLKK 1713
715.49561 TVKKLK 194 448
715.49561 VTKLKK 3037
715.49561 KVTKLK 3037
715.49561 KSKLLK 387
715.49561 LSKLKK 722
715.49561 LKKSLK 1234
716.30690 PCGNNR 329
716.31343 DPNTDR 535
716.31745 PGDDWK 2918
716.32868 WGSDPR 2359 1484
716.33206 LGCDPR 1015
716.33542 GWANNR 32
716.34532 NLAEDR 1651
716.34532 ENALDR 2642
716.34532 EGENLR 1003
716.34982 DPSDRK 2535
716.34982 PDSDKR 1394
716.35655 RGEAER 38
716.35655 DRDGVR 1309
716.36057 WEAGVR 2655
716.36957 GGAYPPR 570
716.36957 PSFPNR 898
716.37047 VDELNK 2048
716.37047 EAEAAVK 904
716.37047 DVLENK 211
716.37047 LAKEEGA 1844
716.37047 ENLVDK 139
716.37047 EDLVNK 2926
716.37180 GGGGRWK 1609
716.37497 KPEKTD 1457
716.37497 DSLGPTK 2564 2355
716.37497 PSDLGTK 585
716.37497 VSPESAK 1301
716.37497 ESLSPGK 2930
716.38170 TNDLVR 471
716.38170 EKGEVR 1611
716.38170 EGDLKR 1567
716.38170 GDKELR 355
716.38170 DKLGER 1562 1669 771
716.38170 ELVSGGR 1455
716.38170 ELGSVGR 2504
716.38170 LSNVER 2955 2000
716.38170 ENLSVR 603
716.38170 EGVEKR 2260
716.38170 VSENLR 3032
716.38170 VAEKDR 748
716.38170 RLEDGK 956
716.38170 ERDAVK 1138
716.38170 REGVEK 2260
716.38170 LDTVNR 1277
716.38170 ELVNSR 2404
716.38572 WVVGEK 94
716.38572 WEVVGK 1911
716.38620 SSAPTVR 2435
716.38620 TPDRTK 1505 1042
716.38620 TERPSK 727
716.38620 RTTDPK 631
716.38620 AATTPTR 1417
716.39022 PLSSWK 2156
716.39293 ESRGLR 838
716.39293 SRGLER 2622
716.39293 GRELSR 2500 2298
716.39293 EVARSR 2175
716.39293 RGLDTR 536 632
716.39293 DLRTGR 991
716.39293 SGRLER 457
716.39293 LRGDTR 1503
716.39293 RGDLTR 637
716.39293 EGRSLR 1279
716.39293 ALRDSR 1539
716.39293 NDKGKR 1567
716.39359 LLCSPK 1469
716.39695 SLGWVR 2242
716.39696 KGHTFK 2106
716.39743 TTPSRR 1568 1728
716.40033 LLVCGR 804
716.40033 LVAVCR 726 387
716.40145 FAPGVAR 259
716.40145 FAAVGPR 1525
716.40417 KNRSGR 2317
716.40417 GRKNSR 2845 2186
716.40417 SNGRRK 1027
716.40685 TGAEVLK 1757
716.40685 ALDLASK 521 444
716.40685 VVLGDSK 2185
716.40685 VVESVGK 3011
716.40685 KALEEK 2973
716.40685 ALSDALK 1413
716.40685 LAEEKK 2515 2587
716.40685 VGSVLDK 1342
716.40685 NELLTK 531
716.40685 EAEKLK 2841
716.40685 EEKALK 2387 2382
716.40685 TAADVLK 41
716.40685 LAEKEK 662
716.40685 LTNELK 302
716.40685 EELAKK 560
716.40685 NLTELK 483 385
716.40685 ENTLLK 945
716.40685 LEKAEK 2642
716.40685 KELKEA 343
716.40685 ELKEAK 384
716.40685 SLDVVGK 1356
716.40685 ELEKAK 76
716.40685 LEEAKK 1127
716.40685 EAELKK 450
716.40685 EALEKK 850
716.41808 SLKGNAK 2704
716.41809 ALEKTR 2529 817
716.41809 KTEALR 431
716.41809 KTLEAR 499
716.41809 VVESKR 814
716.41809 TLAEKR 1840 2501
716.41809 SVDLRK 1767
716.41809 AVTKNGK 1928 2511
716.41809 TAEKLR 158
716.41809 LGTGTLR 523
716.41809 SEVRVK 914
716.41809 EKTLAR 1931
716.41809 NKLTNK 911
716.41809 TLKEAR 16
716.41809 TEALKR 1632
716.41809 RAETLK 866
716.41809 TTLLNR 1987
716.41809 SLAALSR 501
716.41809 LTAEKR 1120
716.41809 TTNLLR 720
716.41809 VDKLSR 1007
716.41809 ANEKKK 1025
716.41809 ARETLK 347
716.41809 EKKNAK 1430
716.42548 ALLLCK 1218
716.42548 CLALLK 294
716.42661 GLGVFPK 859
716.42932 ARLTTR 174
716.42932 KARGSAK 2733
716.43334 GKWKKA 2411
716.43784 FRGLPK 2495
716.43784 FPGLKR 2893
716.43784 PGKFLR 1024 1868
716.43784 VFPKAR 597
716.43784 RGLFPK 1541
716.43784 PGLRFK 2770
716.44324 SLELKK 2148 1827
716.44324 LSVGTLK 2415
716.44324 GLSLLSK 2797 2679
716.44324 KSLELK 2148
716.44324 SLLKEK 1628
716.44324 TVKELK 1683 3024
716.44324 LLKSEK 2622
716.44324 LTATLAK 1278
716.44324 LSEKLK 725
716.44324 TELVKK 2858
716.44324 LLESKK 801
716.44324 LLSKEK 631
716.44324 LGSLSLK 258
716.44324 LLEKSK 1203 503
716.44324 VTKELK 1008
716.44324 SEKLLK 87
716.44324 EKLVTK 1848
716.44324 EVKLKT 1467 390
716.44324 DLTLKK 3028
716.44324 LDLTKK 1027
716.44324 LTLKDK 1415
716.44324 LLSLSGK 3147
716.44324 KLLTDK 1951
716.45447 TSLLKR 976
716.45447 SLKTLR 1531
716.45447 KKAKDK 2622
716.45447 KNLSKK 1935 2007
716.45447 LRLSTK 1952
716.45447 SKLKNK 2228
716.45447 KTLSLR 545
716.45447 KLLTSR 1483
716.46570 KGKRTK 2620 1941
716.46570 KGKKTR 2271 1830
716.46570 SKKKAR 1679
716.46570 KKRTGK 797
716.46570 KAKKSR 2742
716.46570 TKGKKR 1348
716.49086 KVSKKK 947
716.49086 VKKSKK 111
717.26866 CGHCGK 379
717.31810 ELVEDN 2419 808
717.32731 PGATCGR 577
717.32933 EVEGER 1633
717.32933 EEDGLR 2982 2875
717.32933 DGNGDLK 1182
717.32933 AEGAENK 2910
717.32933 DNLNDK 462
717.32933 ELDEGR 1509
717.33335 SSSYFK 1415
717.33383 TDPTER 454 1267
717.34056 GDGSVGAR 3131
717.34056 DAKNDR 1055
717.34056 DANGVSR 860
717.34459 FHTGEK 526 520 1556 1305 3127
717.34909 SPWSNK 1171
717.35180 DSNRAR 873
717.35180 NRSEGR 1258
717.35180 TGGRGDR 2180
717.35246 GGTPVCK 2731
717.35448 DDVLEK 2526
717.35448 LEEAEK 2642 1633
717.35448 LEEEAK 1933 1978
717.35448 EDDVLK 2537 1962
717.35448 AEELEK 1348
717.35582 YHVGSR 846 699
717.36369 APRSCK 3046
717.36369 CAKPSR 1136
717.36572 EGKADAK 804
717.36572 LANSADK 563
717.36572 TLAEER 2025
717.36572 LEEATR 8
717.36572 DSLVER 2421 1855 2488 2484
717.36572 LEETAR 638
717.36572 DDLSLR 1450
717.36572 LDNSAAK 2528
717.36572 NAEKEK 1463
717.36572 NAEEKK 631
717.36572 NVSDGVK 2763
717.36572 VSEDLR 355
717.36572 EGAGEKK 507
717.36572 ATLEER 1978
717.37022 PDGSKSK 1623
717.37022 GKDSPSK 274
717.37042 GARCVR 522 2951
717.37695 GAASASVR 166
717.37695 DRKGDK 675
717.37695 SATNLGR 1683
717.37695 GNSLATR 694
717.37695 LTNTNR 1456 129
717.37695 KRGDDK 1443
717.37695 KAENTR 1489
717.37695 AKASGER 461
717.37695 TGRAGEK 1970 1932
717.37695 KETGAGR 2303
717.37695 KDGSGVR 282
717.37695 TAADGKR 1832
717.37695 KGDRDK 1855
717.37695 SLGTANR 507
717.37695 AGTREGK 2417
717.37695 VRSNDK 1210
717.37695 ASEARGK 2144
717.38097 YTGLHK 2357
717.38547 FLPGER 2121
717.38547 GEPFLR 1076
717.38547 APLDFR 2039
717.38547 GLFPER 2114
717.38547 PAEVFR 511
717.38818 RSDGRK 870
717.38818 GRVSGSR 240
717.38818 KRSDGR 870
717.38818 GSRDRK 1828
717.39087 ESLLEK 1454
717.39087 TLEDLK 79
717.39087 LLTDEK 2970
717.39087 VEETLK 670
717.39087 LDLTEK 322
717.39087 LLTEDK 892
717.39087 LETLDK 2430
717.39220 GWKATR 1630
717.39558 KGVCVR 1395
717.39558 VVKCGR 1584
717.39941 SRSRGR 1679 819
717.39942 GRSRSR 506
717.39942 RRSSGR 1937
717.40210 SLETLR 1637
717.40210 VLNSSAK 1265
717.40210 TLTDLR 2976
717.40210 TSLELR 29
717.40210 KNLSEK 2981
717.40210 NKTDLK 756
717.40210 EKGKEK 661
717.40210 EKEKGK 661
717.40210 KLDNTK 226
717.40210 KEGKEK 1615
717.40210 KKDEAK 2680 1408 2744 2752
717.40210 NLEKSK 2263
717.40210 VKDASAK 755
717.40210 NLSEKK 2981
717.40210 KNESLK 1432
717.40210 EGEKKK 661
717.40210 KEEGKK 1085
717.40210 EAKKDK 1938
717.40210 KKEGEK 1622
717.41062 PVFDLK 433
717.41333 KSLGASR 1746
717.41333 EKRGTK 1896
717.41333 KRGETK 1294
717.41333 ERAKSK 2645 2611
717.41333 ARKESK 642
717.41333 NSKLTR 1038
717.41333 SAGLKSR 1312
717.41333 KETRGK 1191
717.41333 KSAEKR 725
717.41333 SAEKRK 725
717.41333 TEKKGR 2228
717.41333 KATKDR 2286 464
717.41333 LKGTGSR 3000
717.41333 NTLKSR 911
717.41333 SKATVGR 1070 328
717.41333 NNSKKK 2418
717.41333 KSGLASR 527
717.41512 PPLTYK 522 2951
717.41512 TYLPPK 3010
717.41736 ASVWKK 733
717.42073 CLLGKK 1664
717.42186 FVSPLR 1894
717.42457 SAKTRR 745
717.42457 RTRGTK 2736
717.43759 PVPHLR 2020
717.43849 KKLDSK 3143
717.43849 KLTAASK 700 382
717.43849 SKDLKK 577
717.43849 SLDKKK 543
717.43849 ALASKTK 2737
717.43849 TVGVSKK 112
717.43849 SDKKLK 1124
717.43849 VLSGSKK 2526
717.43849 LSVGKSK 756
717.43849 KVSEKK 2905
717.43849 KTVDKK 1102
717.43849 LTAASKK 700 382
717.43849 LGKTATK 1330
717.43849 KVLSGSK 2526
717.43849 KKSLDK 1443
717.43849 KSDLKK 2094
717.43849 KLSKDK 3031
717.43849 AVKTATK 286
717.44701 FLTPLK 1463
717.44972 KKSLSR 413 2320
717.44972 LSRKSK 2778
717.44972 STVRKK 369
717.44972 KLKSSR 1048
717.44972 KVSKTR 629
717.44972 RSSKLK 1597
717.44972 LKSSRK 566
717.45374 LVLAFR 1814 794
717.45374 FLLGLR 1019 468
717.45374 LGLFLR 911
717.45374 VFLALR 1041
717.45824 FAKPKK 1375
717.47487 TTKLKK 2360
718.28820 NEDGER 2466 2963 2558
718.29624 FYGDFA 1576
718.30345 GGDWER 3017
718.31132 GTPCER 1250
718.31335 EDAGAEK 2545 2189
718.32458 DLNDSR 45
718.32458 DVTDNR 1418
718.32458 GDETAAR 1752
718.32458 ENNNTK 3107
718.32908 SGSPESR 2620 1941
718.33581 SRDGER 1256
718.33581 RADSDR 2953
718.33983 ASAWER 466
718.33983 GTYHNK 941
718.34321 ALACER 1207
718.34771 LPCSSR 2487
718.34771 SCTVPR 3125
718.34973 KEGEEK 2673
718.34973 VTEENK 2998
718.34973 LNSEEK 2044
718.34973 EEKEGK 142
718.34973 SLEENK 582
718.34973 EEEGKK 518
718.34973 AGLEDSK 144
718.34973 GEEEKK 1574
718.34973 EGKEEK 2411
718.34973 DAASVEK 2889
718.35423 PDTTTGK 1255
718.36096 ELGSSAR 2674
718.36097 EEASKR 673
718.36097 ASEAVSR 532
718.36097 EEGTKR 876
718.36097 TESLNR 280
718.36499 VTWGEK 3014
718.36499 LSGWEK 177
718.36499 WLGESK 2728
718.36546 TPTSASR 2419 808
718.36836 CLADLK 478
718.36836 LDLCAK 279
718.37220 AGKGSGSR 2636
718.37220 ERASTR 1255
718.37220 RAESTR 398
718.37220 AGGSSGKR 1346
718.37220 TREGTR 258
718.37220 RATESR 1902 814
718.37220 ETRSAR 792
718.37220 AESTRR 398
718.37622 SHGKYK 1504
718.37959 NCLGKK 1485
718.37959 LCNGKK 3156
718.37959 ALSCLR 770
718.38072 GYGPGLR 2974
718.38072 FKDPGR 2396
718.38612 ETGATLK 567
718.38612 DKESLK 1855 2421 2488 2484
718.38612 EESVKK 118 1860
718.38612 KLDDTK 377
718.38612 LSGKSDL 2720
718.38612 EVSKEK 387
718.38612 KSELDK 3026
718.38612 GTLDVSK 993
718.38612 EKVESK 2594
718.38612 KTVDEK 2973
718.38612 LSSVEGK 320
718.38745 AHLHNK 359
718.39062 PTSLSSK 934
718.39062 SPSTSLK 1848
718.39195 FGPRSR 822
718.39735 ESKVTR 2078 830 331
718.39735 SLSEKR 299
718.39735 SSALVSR 2715
718.39735 TVTKDR 1006
718.39735 SSKELR 326
718.39735 LSSREK 2306 812 2206
718.39735 KELSSR 24
718.39735 STKEVR 1256
718.39735 TDSLKR 1978
718.39735 KLSSER 1006
718.39735 LSSEKR 2379
718.39735 SLSGSLR 2581
718.39735 KDSKNK 1450
718.40137 WSLSVK 322
718.40137 TTWALK 399 632 536
718.40587 ASPFGLK 2528
718.40587 AVSPFAK 1825
718.40587 LNPFTK 3013
718.40858 RKSSNK 224
718.40858 TVSRTR 23
718.40858 NRSSKK 1027
718.40858 KNRSSK 1027
718.40858 SSGKKGR 182
718.40858 TTRVSR 1835
718.41037 YKPPSK 1144
718.41260 FLNLGR 1531
718.41260 FAAAALR 1998 1842
718.41710 FAPTKR 2911 3088
718.42250 GLSLTTK 2509
718.42384 RVAAFR 755
718.42384 HHGKLK 768
718.42387 PPSPPPK 893 502
718.43373 SKAASKK 704
718.43776 VVFLNK 896
718.44226 FLPSKK 2365
718.44226 KTPVFK 1161 823
718.44226 TPVFKK 1161 823
718.44226 LSKFKP 1348
718.44226 PKFLSK 887
718.44899 VFLRGK 221
718.44899 FGLVKR 407
718.45799 LHKPPK 3072
718.47414 ALLKFK 630
718.47414 ALFKLK 1555
718.47414 LKLAFK 2597
718.47414 FLLKAK 703
718.47414 LALFKK 2983
719.29736 ADGTEEV 1976
719.29736 GEEEEK 2003
719.29736 EEEEGK 1686
719.30207 CAADAGR 2289
719.30860 ENSENK 2773 2097
719.30860 LDSDDR 2965 2201
719.30860 LDDSDR 1000
719.30860 GETEER 1739
719.31599 CLEAEV 2426
719.31733 ACGWAR 1992
719.33375 SELDEK 1381
719.33375 SELEDK 631
719.33375 LDTEDK 990
719.33375 VEEDTK 2434
719.33508 WTGNSR 1913
719.33846 CKGAER 1469
719.33846 TVACNR 2395 2221
719.33846 GACVASR 1539
719.34498 SSLEER 197
719.34498 SDELTR 1253
719.34498 AAAGSTDK 2386
719.34498 SNEDKK 3026
719.34498 ENGVSSK 3027
719.34498 EDLSTR 2864
719.34498 DSTGNVK 3145
719.34498 LETDSR 2493
719.34498 SSDNLGK 2366
719.34948 GSSSGTPK 1648
719.34969 CGTARR 3150
719.34969 CGRTAR 2441
719.35082 HSHSPR 3115
719.35350 FAEPEK 1744
719.35621 VSGNTSR 998 826
719.35621 DGTGSRK 2996
719.36361 GCVVGTK 1844
719.36361 LDCGKK 2487
719.36474 AFPETR 1185
719.36745 STSRNR 794
719.37013 ETLTEK 1139
719.37013 TELTEK 2865
719.37484 GVCRTK 1565
719.37484 CAKVSR 1049
719.37484 SGCLKR 1985
719.38137 TGTLGSGK 60
719.38137 NSSALTK 2104 2208
719.38270 HLHSAR 2200 1623
719.38270 HGKNHK 445
719.38989 TDFPLK 2410 1559
719.38989 DFTPLK 1625
719.38989 TVPEFK 523
719.38989 PESLFK 467
719.38989 TEFVPK 3100
719.38989 FSLEPK 1115
719.39260 TSASKAR 1884 1885
719.39260 KSKDSR 1410
719.39260 SKDSRK 1410
719.39260 SDSKRK 2078
719.39260 KSSDRK 1174
719.39260 KSDSKR 2078
719.39662 FVADLR 1030
719.39662 GLLFDR 253
719.39662 FLEGVR 485
719.39662 LNFAGAK 136
719.39662 FADVLR 1625
719.39662 GLDFLR 1119
719.39662 GVELFR 1383
719.39662 FDVALR 255
719.39662 GDFLLR 2542
719.39999 LAKTCK 1159
719.40112 SLPTFR 2060
719.40112 LTPSFR 648
719.40112 LTSFPR 3069
719.40112 FPLTSR 169
719.40112 SFPLTR 2794
719.40383 SRSRSK 506 3085 2273 887 2187
719.40383 SRSKSR 506 3085 2187 2273 1662
719.40383 RKSSSR 639
719.40383 SKSRSR 2187 1662 506 94 2273
719.40785 FVNGRK 901
719.41775 TSKSAVK 1417
719.41775 TDKTKK 1557
719.41775 GKSLTSK 1012
719.41775 KTDKTK 2879
719.41775 KTSEKK 657 926
719.41775 KKETSK 697
719.41775 KSKETK 2731
719.41775 SKEKTK 1545
719.42177 DVFLVK 630
719.42177 EFLALK 579
719.42177 FLLEAK 1182
719.42177 ELFALK 1675
719.42177 LEFALK 2116
719.42177 FELLAK 537
719.42627 TLVPYK 2267
719.42898 STTKKR 2457
719.42898 SKTKTR 819
719.42898 STKTRK 813
719.42898 KKTTSR 3095
719.43301 LFTALR 1910
719.43301 FVVVTR 2392 1791
719.43301 LVSVFR 2484 2488
719.43301 KLNFAK 3036
719.43301 NAKLFK 840
719.43301 FKNALK 2701
719.44424 FRAAKK 2407 2153
719.44424 AAFKRK 1849
719.44424 AKAFKR 2947
719.44424 AKFAKR 1120
719.44874 PVLVHR 1675
719.45816 LFVLTK 649 1268
719.45816 VLLTFK 3022
719.46939 KKFAVK 677 2518 2777
719.46939 VFKAKK 382 700
719.46939 GFKKLK 418
719.46939 KFKGLK 729
719.46939 KFKVAK 347
719.46939 VKFKAK 999
719.46939 FKKVAK 631
719.46939 KLFKGK 215
719.46939 KFLGKK 2358
719.46939 KFAVKK 677
719.46939 FKGLKK 729
720.28609 VGDDCR 1511
720.29261 NTDEDK 365
720.29261 DDNTEK 1612
720.30384 GTGDSER 2085
720.32247 ESACVR 1281
720.32247 DAVCTR 715
720.32247 VCNNSK 398
720.32247 TCLGDR 50
720.32360 GYDPNR 3 2921
720.32697 TPTCSR 1995
720.32900 TTAEDGK 2698
720.32900 DDEKSK 1177
720.33371 NGSCKR 199
720.33371 KSCGNR 192
720.34023 DTKDSR 1133
720.34023 STDVGSR 1715
720.34023 TDATGTR 1929
720.34023 SKEDSR 1662
720.34473 TSSPSSR 2378
720.34762 LSCDVK 1651
720.34875 NFEPSK 1093
720.35146 SRSESR 1662
720.35146 SSRSER 819
720.35146 SESRSR 1662
720.35549 FGDGLGR 232
720.35549 GADGVFR 559
720.35998 SSAFGPR 2910
720.35999 FAGSPSR 2801
720.35999 NTSPFR 1249
720.35999 SGSPFAR 220
720.36401 WPFSGK 1250
720.36538 TSKEEK 2496 2491 2504
720.36538 ESTKEK 1449
720.36538 STGEVTK 835
720.36538 LGSESTK 1727
720.36538 DTTLSGK 2513
720.36538 ETKSEK 2457
720.36538 SEEKTK 661
720.36672 AFRDGR 814
720.36738 GFPCLK 1254
720.37661 TLTSGSR 804
720.37662 TESTKR 1938
720.38064 VSTTWK 1432
720.38064 NLAFEK 1335
720.38064 AEFLNK 2282 2745
720.38064 ENALFK 1463
720.38064 NVDFVK 1948
720.38064 LFNEAK 384
720.38064 ALENFK 1297
720.38514 KPSDFK 1546
720.39187 RFEAAK 1804 2608 1749 2335
720.39187 VYGNLR 1193
720.39187 VGFDKR 1879
720.39187 FALGSAR 122
720.39187 AFASVAR 604
720.39187 NAKFNK 1521
720.39187 NFKNAK 3031
720.39524 TCKGKK 817
720.39524 KGKCTK 2719
720.39589 AWAVFK 1263
720.39589 GWFALK 1082
720.39637 SKSPFR 1659 383
720.39637 KSAPYR 498 434 622 1105
720.39637 RSFPSK 2796 2800
720.40177 LSSTSVK 1393
720.40177 STSVLSK 2185
720.40310 GFRSVR 2651
720.40310 TFARAR 1516
720.40579 VTLFEL 876
720.41702 NLFLSK 814
720.41702 ELKGFK 1281
720.41702 KAVEFK 826 998
720.41702 FDALKK 2642
720.41702 LAFKDK 3011
720.41702 FDKLAK 2894
720.41702 LDAKFK 1964
720.41702 SFLNLK 3028 758
720.41702 ELGFKK 2343
720.41702 KGLFEK 2739 1979
720.41702 DKLFAK 1155
720.41702 LADFKK 65
720.41702 KLADFK 65
720.41702 FEGLKK 2905
720.41702 LFKEGK 2016
720.42152 PVYSKK 1965
720.42825 FRSLAK 457
720.42826 KGLFTR 1079
720.42826 FKGGKGK 1882 1932
720.42826 AFSLRK 720
720.42826 LTGFRK 3130
720.42826 KLSRFA 1289
720.42826 FALSKR 1120
720.42826 FKAVTR 1186 702
720.42826 FALKSR 1228
720.42826 GFKLTR 1607
720.42826 VATFRK 294
720.42826 FKTGLR 1019 468
720.42826 KFAVTR 2623
720.42826 KATVFR 1849
720.42826 KALSFR 320
720.42826 VFKATR 342 1518
720.42826 GLRTFK 1844
720.42826 VTAFKR 29
720.44399 ARHLPK 495
720.44399 KLPAHR 2784
720.44399 KHLPAR 2388
720.45341 LLGKYK 3097 2184
720.45341 FLKVSK 3023
720.45341 KFSLVK 1238
720.45341 YALKVK 1782
720.45341 VKLYAK 965
720.45341 YLKGLK 1514
720.45341 KYVALK 1203 503
720.46914 HKLPVK 1368
721.27010 NGECDK 1124
721.28134 SEGCNR 1413
721.28786 DESDTR 1848
721.29659 SCWGGR 2253
721.29659 WCGGSR 991
721.29659 GCGSWR 2496
721.29996 CAVCGR 3012
721.30649 GDKCDK 427
721.31772 GCRDSK 2572
721.32558 HTDGHR 1970 1932 1882
721.32558 HSGEHR 12
721.32895 GCSSRR 1827 5
721.32895 RGCSSR 1827
721.33277 DFDPTK 2397
721.33277 GYPEEK 2894
721.33950 EGVFDR 1483
721.33950 AEFAER 2479 1633
721.33950 DLDGFR 1396
721.33950 AFEEAR 2930
721.34287 SLGASCK 781
721.34287 SKALSGC 2082 2963
721.34287 CKETGK 1349
721.34287 EASCKK 1614
721.34287 LTNSCK 745
721.35411 SCATKR 2079
721.35750 GPPSPGNP 646
721.36063 TKSSDGK 827
721.36465 ADFLEK 1036
721.36465 LEEFGK 766
721.36915 YDPSLK 1926
721.37589 LNFSNK 2797
721.37589 KNSNFL 698
721.37589 TLDAFR 116
721.37589 SFVVDR 2385 2340
721.37589 FADGGKK 860
721.37589 LGTFER 2850 2604
721.37589 SEAFLR 1421
721.37589 NFNLSK 1915 794
721.37589 AFLESR 530
721.37589 LTAFDR 527
721.37589 EFALSR 795
721.38039 LSSYPR 211
721.38712 FASKNR 958
721.38712 FNRSAK 869
721.38712 FGKGTGR 2436
721.38712 YANRAK 1038
721.39162 RHAPLE 2872
721.39162 APEHLR 1509
721.39162 EHPALR 323
721.39162 VHPDVR 1254
721.40104 LADYLK 674
721.40104 LESFVK 858 1334
721.40104 ELSFVK 236 2857 1152
721.40104 SLFDLK 2114
721.40104 VLSFEK 1211 1214
721.40104 ALEVYK 1442
721.40104 LYAVEK 1631
721.40104 SFEVLK 125
721.40104 SDFLLK 2384 1785
721.40104 LYDLAK 758
721.40104 LLGEYK 207 2098
721.40104 ELGLYK 3003
721.40104 LFSDLK 3025
721.40104 EYVALK 333
721.41227 YLLSAR 2928
721.41227 FVSKNK 2457
721.41227 VSFLTR 813
721.41227 FSSLLR 1729
721.41227 SYLALR 2594
721.41227 LFSSLR 292
721.41227 VKFSNK 672
721.41227 LLYASR 2165
721.41227 LSLSFR 1597
721.41227 FSAKAAK 1598
721.41227 GFDKKK 1120
721.41227 DKGKFK 803
721.41677 HVELPK 1015
721.42350 FGKKSR 161 2624 2629
721.42350 FSKKGR 1953
721.42800 PTLVHR 1978
721.43700 AGPPKPR 1254
721.43742 TTLLFK 867
721.43742 VLYLSK 3132 2844 2767
721.43742 LYSLVK 135 1595
721.44866 KKAFTK 1184
721.45989 AHLLLR 1743
721.47339 KKPPPR 3110 2990
721.48504 VLLHLK 2916 3081
722.29050 ECEASK 2430
722.29050 CTDAEK 1573
722.30174 DSCSVR 1395
722.30174 KSNTCN 1763 1807
722.30307 CHGHGR 1251
722.32036 CAKCGK 257
722.32802 NDSKPY 1377 2349 2913 2880 2213
722.32802 DYSNPK 2846
722.33475 FASDGAR 1682
722.33812 CSNSKK 1631
722.33877 GEWGFK 1055
722.35048 AHAGDPR 413 2320
722.35338 LCAGFR 2028
722.35338 CAGFLR 1154
722.35588 LSSSSSR 1894
722.35990 DAKFDK 1579
722.35990 NFLSDK 338
722.35990 FDADKK 240
722.35990 NVSFEK 2338
722.35990 FKEGDK 1263
722.35990 YLENGK 748 1174
722.35990 FVNDTK 210
722.35990 YNEAVK 269
722.36842 FPAFEL 1002
722.37113 SNLFSR 1667
722.37113 NFSSLR 1900
722.37113 RESFGK 615
722.37113 FSEGRK 1001
722.37113 FESRGK 1143
722.37114 GGSYLAR 424 436
722.37114 SKEGFR 70
722.37114 ANTYVR 1210
722.37114 ERGAYK 2997 1162
722.37114 FKGDTR 2367
722.38103 SLSTSTK 901
722.38103 TTVTSSK 2520
722.38237 SHKHKS 3103
722.39629 EFKTAK 1164
722.39629 VEKGYK 348
722.39629 VLNSYK 612 602
722.39629 VYLNSK 423
722.39629 GGLYVSK 1506
722.39629 TLFTNK 628
722.39810 RHGTPR 1062
722.39810 AHPSRR 1180
722.39810 PRHSAR 2485
722.39810 HGTPRR 1062
722.40752 YGRSLK 1216
722.40752 GYLSKR 258
722.40752 GKSYLR 1519
722.40752 FATTKR 915
722.40752 YTRVGK 1979 2739
722.40752 SYLRGK 177
722.40979 PPVDPAK 1875
722.41429 PPPTSPK 2025 1840
722.42102 PEPPKR 77
722.42325 VKSPHR 2331
722.42325 HSKVPR 2843
722.43267 TKFSLK 19
722.43267 KVTFTK 1020 651
722.43267 TKLSFK 1093
722.43267 LTFSKK 1729
722.43267 AKYLTK 993
722.44390 LLGHGVK 2347 928 287
722.44840 PHLKTK 1634
722.44840 TKPHLK 380
722.44841 HKTLPK 575
722.45291 GLPPALR 812
722.45514 HLLGRK 668
722.47806 LPVPAVK 1407
722.48929 PLKPLR 3150
722.48929 LPPLRK 1235
723.26800 CAECGK 896
723.31877 GDYVDR 2825
723.31877 YDAAER 1410
723.32214 DSCSKK 2314
723.32327 DPYSSR 1873 1984 2063
723.34392 EAETFK 469
723.34392 FEAETK 2354
723.34392 DVFESK 2100 1481 2399
723.34392 DYEGLK 2158
723.34392 DEVFSK 601
723.34392 YVEEGK 50
723.34842 PSEYTK 823 1161
723.35515 VYTDRA 1880
723.35515 VFSSER 1756
723.35515 DLFSSR 731
723.35515 TFETAR 2260
723.35515 YASVER 258
723.35515 DAYSLR 2254 1753
723.35515 DNYGKK 1799
723.35515 ALSDYR 103
723.35515 LGTDYR 1580 397
723.35515 DFSSLR 628
723.35515 SLYGER 2731
723.35515 YNKDGK 105
723.35649 HAHGFR 500 713
723.35965 TTPYSR 2442
723.36638 NGKSYR 254
723.36638 SKGYNR 2217
723.36638 YRSGGGK 1710
723.37088 VSEPHR 2470
723.38030 TLESFK 707
723.38030 ALTYEK 1537 1313
723.38030 YVLSDK 680
723.38030 YTAELK 1521
723.38030 FLDTTK 2347
723.38030 DYVVTK 923
723.38030 LTDTFK 1200
723.38030 YTLAEK 557
723.38030 FSTLEK 1348
723.38030 VTTFEK 539
723.39064 AHFPPR 1892
723.39154 NTFSKK 558
723.39154 SKTFNK 1966 1649 1918 1862 2474
723.39154 FASSKGK 2960
723.39154 KFGSSAK 809
723.39154 AASYKGK 2485
723.39154 TLSTFR 291
723.39154 TKSNFK 2879
723.39604 PELHTK 760 786
723.40277 LAHDLR 535
723.40277 GLHELR 2372
723.40277 LHGELR 2954
723.40277 EAVLHR 38
723.40277 LADHLR 670
723.40277 LELGHR 1124
723.40727 KHPGTGK 1903
723.41400 GAKHGVR 40
723.41400 GAGKHVR 1848
723.41400 NGHLKR 2237
723.41669 LTYLSK 1477
723.42523 GKHARR 577 2417
723.42792 KKSFSK 847
723.42792 VHVLEK 1449
723.42792 KYAKSK 636 890
723.42792 LLDHVK 1970 1882
723.43194 FFLLGK 1861
723.43915 VLTVHR 2794
723.44142 KSPPPAK 1828
723.44815 GPGPKLR 2894
723.45039 HRGKVK 1844 1184
723.45039 HKGVRK 1088 261
723.45939 AKPPRR 1474
723.45939 RPKAPR 1742
723.45939 RAKPPR 1474
723.46431 LHLLTK 483 385
723.47331 APKALPK 1876
723.47554 HLAKKK 1228
723.48454 RKPPVK 2966
723.48454 KPKVPR 881
723.50519 LPLLLR 944
724.26640 GGEGYNE 2803
724.30278 FSDNDK 989
724.31401 NYGTDR 49
724.32927 GGWSYR 2492
724.33264 GFCSVR 2024
724.33264 GVSCFR 1928 2511
724.33648 GGAGNGHR 340 1555
724.33917 FSENTK 2573
724.36566 FFGAAGR 516
724.36613 PSTAGHR 169
724.36613 HTSAGPR 1826
724.37555 DKFSTK 2631 1771 2351
724.37555 FKDTSK 1644
724.37555 YTNLSK 47
724.37555 NYLTSK 1394
724.38253 VPPCPR 1365
724.38678 TKFSSR 2597
724.38905 DPKATPP 989
724.39081 ANVFFK 940
724.39129 PTDKHK 1211
724.39578 PNPELR 284 508
724.39578 PADLGPR 1671
724.39802 DHLRGK 2272
724.39802 NVVTHR 557
724.39802 LSVNHR 1304
724.39802 HGVREK 40
724.39802 VHVSGAR 240
724.39802 DVAKHR 1090
724.40204 FAGFKR 549
724.40252 RTSHPK 417
724.40702 ERAPPR 2737
724.40925 SHRGLR 112
724.40925 THRGVR 2912
724.40925 RGLSHR 169
724.41194 LYSSKK 3041
724.41194 TTKFTK 2664 2483
724.41194 TTTKFK 2973
724.41194 SSYLKK 2168 605
724.41194 LSSYKK 2077
724.42317 AHLEKK 163
724.42317 HLNTLK 56
724.42317 DVHVKK 1383
724.42317 TLLNHK 3123
724.42544 PSLPPSK 2614 2554 2507
724.42719 FGVFKK 1838
724.43217 PEKVPR 351
724.43217 KPDLPR 3079
724.43217 VPSGLPR 2423
724.43217 RPDLPK 1130
724.43217 EPPVKR 1027
724.43440 TKLAHR 926 657
724.43440 TLAKHR 867
724.43440 NKKHAK 3095
724.44340 PSRLPR 2726
724.45956 HLTVKK 1239
724.45956 LSHLKK 391
724.45956 LLSKHK 1647
724.46856 KKGPAPK 1219
724.47529 PVRVVR 129 1456
724.47529 LARLPR 824
724.48921 LALLAPK 1120
724.50044 KVLLPR 1747 1981
724.50044 VLKLPR 1268 649
724.50044 PRVLLK 3131
724.50044 LVPLKR 2320
725.24726 CSDCGK 2099 896 1879 1292
725.25849 GSSCCR 2655
725.32050 HANDGGR 38
725.32318 SFESEK 3027
725.33442 FSETSR 1075
725.33442 ETSFSR 2866
725.33442 DTATYR 3010
725.34565 DHEAVR 435
725.35015 SHTPER 510
725.35688 GVNGSHR 1815
725.35957 FTETTK 555
725.35957 FETTTK 835
725.36811 RGGSHGR 2264 2142
725.36811 GGSHGRR 2142 2264
725.36878 KPGCHK 279
725.37482 AFVFDK 609
725.37932 AFYPTK 885
725.37980 PVEPER 2923
725.38203 ELHTAR 679
725.38606 FVASFR 2830
725.38606 FVSFAR 1743
725.38606 SFVFAR 400
725.38606 FGYLAR 63
725.38606 GYLAFR 1221
725.38606 FASVFR 2977
725.38606 GFFVTR 256
725.39103 PGPSAAAR 505
725.39103 AAPSGPAR 762
725.39103 NKPDPR 1628
725.39327 HATKNR 8
725.39327 KATHNR 1000
725.40179 PFLGHR 1764 2225
725.40179 HGFLPR 220
725.40179 HPFLGR 683
725.40227 PGPRSGR 660
725.40719 SLHLEK 1834
725.40719 LHTDLK 2379
725.40719 EHSLLK 710
725.41121 TLFAFK 1965
725.41121 FLVGYK 545
725.41619 GKPEAPK 563
725.41619 APSAPVGK 1587
725.41619 TPPVNAK 2528
725.41842 VHGTGKK 710
725.42694 PFVHVK 2134 2825
725.42742 ARTPPGK 3122
725.42965 RKHGTK 1666
725.42965 ASKKHR 552 2030
725.42965 AHRSKK 2532
725.42965 AHSRKK 515
725.43415 AVGPARR 2228
725.43415 RAVGPAR 2228
725.43594 FPPPLR 1178
725.44538 RAAPRR 3070
725.44807 LPDLLR 2390
725.44807 DLLPLR 904
725.45257 EKPPKK 2622
725.45257 EKKPPK 142
725.45480 KSVHKK 1194
725.45930 PGVRGLK 1896
725.45930 NLVPRK 93
725.45930 AAPAKLR 2699
725.46380 PKKPTR 2255
725.46380 PTPKKR 894
725.46380 KPTPKR 430
725.46380 PPRTKK 3141
725.47054 PKLGRR 1392
725.47054 KPLGRR 791
725.47054 PLGRRK 100
725.47054 PRKAVR 2885
725.47054 GPLRKR 2861
725.47054 LPGRKR 2574
725.47054 PGRKLR 772
725.47054 RRLPGK 1262
725.47054 VKRAPR 1265
725.48446 PKLGAKL 2404
725.48446 KPALVAK 1410
725.49569 KRVVPK 2030 2589 552
725.49569 VKRVPK 2228
725.49569 RVVPKK 552 2589 2030
725.49569 PVKVRK 338
725.52084 LLKKPK 2772 3025
725.52084 KKLLPK 1983 1942
725.52084 LKLPKK 1030
725.52084 LLPKKK 1595
726.30067 FCSEGK 2493
726.30451 HGGEDGR 2824 2675
726.30451 NDEHGR 3031
726.31191 ASSFCR 2827
726.31843 ASYSDGK 1047
726.33416 SDSHGPK 1946
726.33706 GSCLYK 1376
726.34090 DKDGHR 887
726.34090 NHTEAR 1931
726.35279 HPVSCK 1429
726.36382 PGLGEGTP 949
726.36605 TDNHLK 578
726.36605 AEHKDK 1577
726.36605 NHTVEK 871
726.37728 NSHKNK 1129 644
726.37728 KHTGER 2099 599 838
726.37728 LSHNTR 252
726.37728 SAEHKR 1664
726.37728 THRGEK 1453
726.37728 RHTGEK 3012
726.38131 HASWVK 8
726.40020 VGETPPK 932 935
726.40020 EKEPPK 639
726.40020 PEEKPK 2310
726.40243 VHKSEK 1449
726.40243 AVVSHSK 1546
726.40243 SEHVKK 657 926
726.40243 VKSHEK 2081
726.40243 STALHAK 266
726.40243 DKSHLK 797
726.40243 SLKDHK 241
726.40243 SSHVGLK 2655
726.40243 TVSHGVK 1975
726.40646 KGFTFK 2099
726.40646 AKAYFK 2903
726.40693 PEVLNR 39
726.40693 NVPLER 2482 2133
726.41143 KETPPR 110
726.41143 VPASPTR 1875
726.41143 TPPREK 1742
726.41143 EPKPTR 666
726.41143 PNPGSKK 1099
726.41144 SKPNPGK 38
726.41367 LSRHSK 242
726.41817 APGGKAAR 2527 2637 2615 2129
726.41817 RPLEGR 1764 2225
726.41817 RPDALR 890
726.41817 ELPRGR 277
726.43209 DLAALPK 1937
726.43209 LPLDAAK 987
726.43659 TPVSPVK 1115
726.44332 LVDPKR 658
726.44332 DPKLVR 1465
726.44332 KLPVDR 890 636
726.44332 VPVLSGR 1491
726.45455 PRVSLR 2101 2140 2072 2904
726.45455 VRPLSR 752
726.46847 ELPLKK 166 2397
726.46847 LEPKLK 772
726.46847 EKLLPK 1394
726.46847 LKPELK 3052
726.46847 VAPSLLK 2210
726.46847 KLLPEK 1244
726.47520 LLNLVR 390 1467
726.47970 GVKPKAK 1417
726.47970 KKPLNK 433
726.47970 PVKAGKK 2069 2123
726.47971 LKNPKK 1257
726.48644 VVVRVR 1038
726.48644 RVLALR 2093
726.48644 LRLLGR 24
726.49094 KKPRAK 329
726.49094 KAKPRK 2526
726.49094 KKKAPR 2490
726.50036 LAALKVL 473
726.51159 VVRLLK 1870
726.51159 VVLKLR 1869
726.51159 LVKVLR 1255
726.51609 KKPVKK 1417
726.51609 PKVKKK 1557
726.53674 LLKLLK 1328 3036 658
726.53674 LKLLLK 1567
726.53674 KLLLLK 1194
727.31770 FFDGDK 1902
727.32894 FFGSDR 220
727.33615 NNTHSR 205
727.34065 GNNPNGR 1546
727.35409 FASEFK 1061
727.35409 SFFEAK 1213
727.35859 SYSFPK 443
727.36130 SVHETR 2675
727.36130 THSEVR 2772
727.36130 LTDHSR 568
727.36532 GYSFVR 630 517
727.36532 FATSFR 520
727.37703 GRGGEPR 980
727.37703 PGGEGRR 2842
727.38105 AHTPFR 388
727.38645 THTELK 2099
727.38893 PRCAPK 216
727.39047 FSAYLK 1425
727.39047 VFTYAK 1462
727.39047 YTGFLK 2024
727.39047 AYYLAK 723
727.39095 EEPVVR 1198
727.39095 EVNAPAK 3079
727.39545 PDKPSGK 2803 1562
727.39545 GSPPKDK 393
727.39768 ATKGHSK 2586
727.40218 NPKVDR 1432
727.40218 GLAAPGSR 2563
727.40218 DPVNKR 2966 2771
727.40621 HLPAYK 1011 883
727.40621 VHPFTK 1600
727.40621 FPTHVK 672
727.41294 VHAFVR 816
727.41342 KPRGDR 2025 1840 2501
727.41342 VSPGGRR 1979 2739
727.41342 APARGTR 807
727.42465 SRGRPR 762
727.42465 GRPRSR 166
727.42734 PGLLNSK 1747 1981
727.42734 LPEKNK 2620 1941
727.42734 LPTLER 396
727.42734 PLTLER 1071
727.42734 PENLKK 668
727.42734 PGLGTVGK 1379
727.42734 ENKPLK 1124
727.42734 VTGLNPK 369
727.43184 ASPTPKK 2885
727.43184 GTPKTPK 2170
727.43407 SHKKTK 2105 2929
727.43407 NLLNVR 1875
727.43407 NVAGVLR 1094
727.43407 NLNLVR 1519
727.43857 PKGKGNK 3152
727.43857 KRPEAK 2107
727.43857 EKKAPR 2896
727.43857 TLGKPGR 1748
727.44530 LNGLRR 269
727.44530 GNLLRR 1936
727.44709 PPFVLR 2485
727.44980 RPRTAK 1338
727.44980 PAKRTR 87
727.45654 RAGLRR 1410
727.45922 LLLDVR 1297
727.46372 SPGKVLK 661
727.46372 KKEVPK 738 2590
727.46372 PKLDKK 1141 2711
727.47045 VLKVGGR 1748 1755
727.47045 LAALKGR 1946
727.47045 VLGVGKR 2370
727.47045 KAVALAR 1309
727.47045 GVLKVGR 982
727.47495 SKKLPR 2375
727.47495 PSLKKR 62
727.47495 RSKLPK 893 502
727.47495 PKSLKR 2580 565
727.47495 KSLKPR 668
727.47495 LKSKPR 110
727.47495 PSKLKR 1487
727.47495 LSRPKK 412
727.47495 KPSLRK 1319
727.47495 PSRLKK 1236
727.47495 KTPRVK 801
727.48169 GLRRVK 611
727.48169 GVKLRR 1906
727.48437 LELLLK 610
727.49561 NLLLKK 468 1019
727.49561 KLNLLK 3038
727.49561 LKNLLK 1228
727.49561 LGKVALK 694
727.49561 KLLVAGK 765
727.50684 ALKKLR 907
727.50684 LLRKAK 943
727.50684 LARLKK 1916 1795
727.50684 AKRLLK 2236 2733
727.50684 LLKRAK 2676
727.50684 RKLALK 1382 1158
727.50684 RAKLLK 2809 2090
727.50684 LKLARK 1621
727.50684 LLARKK 145
727.50684 LAKLKR 2319
727.50684 LAKLRK 2986 2478 1806
727.50684 LKKLAR 1393
727.50684 AKKLLR 1310
727.50684 LKKALR 798
727.50684 KKLALR 2279
727.50684 KLLAKR 812
727.50684 LLAKRK 812
727.53199 VKKLLK 97
727.53199 LKVKLK 2349 1377 2880 2213 2913
727.53199 KLVKLK 211
727.53199 LKKVLK 361
727.53199 KLKVLK 1692
728.31632 CGTYTK 1524
728.33158 AFCGFK 361 1687
728.33408 HEETLT 1702
728.33810 FLFTSD 663
728.34532 EHTNTK 1364
728.34532 DHDKSK 644 1129
728.34934 NFTGYK 162
728.34982 DGEGPVR 2289
728.35655 HKSSDR 22
728.36105 GDEPRR 2857
728.36778 SRHSSR 350
728.37497 AVPEDAK 1950 1492
728.37497 AGLPEDK 1224 126 774
728.37497 LGPGEEK 182
728.37497 DALGPEK 25
728.38170 SHTKEK 1459
728.38620 NSNGLPK 2597
728.38620 ANPDGKK 472
728.38620 NGGKPEK 1542
728.39022 EPGWLK 593
728.39022 WLGPEK 118 2132
728.39022 EPWLGK 1179
728.39743 NSPGARK 2110 3128
728.39743 RPTAER 1278
728.39922 PGPFPSK 2310
728.39922 SPFPPGK 1848
728.40145 GTPWLR 1491
728.40145 LPSWAR 423
728.40146 GKPGWGK 437
728.40417 GGGRLGGR 762
728.40417 AVRNNR 1949
728.40417 RLNGNR 2740 2788
728.40417 GGAAARAR 2484
728.40483 PACLLR 692 1690
728.41135 VSPEAVK 1225
728.41135 GVPTEVK 2502
728.41135 SLLPGDK 916
728.41135 VTLPDGK 1675
728.41135 LDAPSVK 139
728.41135 PDAVLSK 1275
728.41135 SDPGLLK 3093
728.41135 PKVEEK 634
728.41135 VEPEKK 2851 2686 2699 2697 2732 1089
728.41135 DPKELK 2262
728.41135 GDLSPLK 28
728.41135 EKLDPK 288
728.41135 LGSDPLK 661
728.41135 VEEKPK 459
728.41809 LLNDVR 1310
728.42258 ALPSSVR 657 926
728.42259 LTPKDR 12
728.42259 PSRELK 1016
728.42259 PRETVK 2077
728.42259 PKNDKK 88
728.42259 LPSTGVR 675
728.42259 PGSKVNK 1844
728.42259 LKESPR 1199
728.42259 LREPSK 2715
728.42259 LEKPSR 581
728.42259 TGLPSVR 365
728.42259 TPKEVR 2080
728.42259 DKPTLR 49
728.42259 KDTPLR 528
728.42259 LLSGSPR 61
728.42661 SVPWLK 1464
728.42932 DLAVRR 2688 3009
728.42932 GRLLDR 2179 1032 1592
728.42932 VGERLR 191
728.42932 RLDAVR 2407 2153
728.42932 AAKANVR 2808
728.42932 LGERVR 2423
728.42932 AGAGKLGR 1569
728.42932 LLDRGR 1192
728.43334 HFVAKK 2533
728.43334 KGFHLK 2849
728.43382 RSPLTR 720
728.43382 RPVTTR 2108
728.43382 SRTLPR 899
728.43382 TPSRLR 100
728.43382 PLTRSR 3160
728.43382 TLRSPR 2244
728.44324 ALLGLDK 2949
728.44324 LLNLEK 3025
728.44324 ELLNLK 2551
728.44774 PGTLLTK 887
728.45178 RRGGKR 1673
728.45447 VDVLKR 2968
728.45447 KALELR 554
728.45447 TLGALVR 1013
728.45447 ALKELR 938
728.45447 RLALEK 2047
728.45447 NNLKLK 853 1360
728.45447 LRALEK 527
728.45447 VNAVAKK 1486
728.45447 LERLAK 2807
728.45447 LKELAR 1871 1722
728.45447 LLAEKR 2699 2851 2732 2686 2673 1089 2697
728.45447 ELKALR 1084 1953
728.45447 LAEKLR 2846
728.45447 LAELKR 1430
728.45447 KDLVVR 1875 2087
728.45447 LKDVVR 1628
728.45447 LELARK 1099
728.45447 EKLLAR 631
728.45447 LEKLAR 1970 1882
728.45447 ELLAKR 525
728.45447 LNNLKK 3029
728.45447 LKALER 2528
728.45447 KLALER 2330
728.45897 KKPGTAK 1989
728.45897 KKAASPK 3151
728.45897 SKAPAKK 110
728.45897 AAPKSKK 2223
728.46570 VAAGKKR 656
728.46570 GKLAGKR 734
728.46570 AKGGRLK 2676
728.46570 RKLNAK 3018
728.46570 KKANLR 579 2617
728.46570 RGGALKK 2115
728.46570 NARLKK 2459 2130
728.46570 KALNRK 643
728.46570 TARLLR 1470
728.46570 ALRTLR 2970 1843
728.46570 LTARLR 113
728.46570 LANKKR 178
728.46570 LLRTAR 2950
728.46570 RLANKK 1303
728.46570 KNLAKR 1228
728.46749 FLPPKK 1166
728.46749 LKPPFK 1330
728.47694 RKAAKR 430
728.47962 LLGSVLK 839
728.47962 LLDLKK 427
728.47962 LDLKLK 1675
728.47962 KLLDLK 615 3029
728.47962 LKDLLK 2907 2597 2847
728.47962 KLLLDK 1926
728.47962 LELKVK 2011 2023 2562 2601
728.47962 DLLLKK 1707 1724
728.47962 KELLVK 2763
728.47962 KVLELK 1275
728.47962 VKELLK 248
728.47962 LEKVLK 2995 534
728.47962 LKELVK 2916 3081
728.47962 EVLLKK 979
728.47962 KLEVLK 662
728.47962 LVEKLK 350 756
728.47962 LLKDLK 1281
728.47962 LDLLKK 1752
728.49086 VKKNLK 3160
728.49086 LLLSKR 1858 117
728.49086 LLSLKR 2546 1899
728.49086 VKNKLK 467
728.49086 LKLSLR 2581
728.49086 LKSLLR 1426
728.49086 LAAAKKK 2491 2504 2496
728.49086 LTKVLR 388
728.49086 TRLVLK 1295
728.49086 LSLRLK 2103 1378 2833
728.49086 VLTLRK 1844 1184
728.49086 KKALAAK 2255
728.49086 AAAKKLK 2303
728.49086 KNLVKK 2916 3081
728.49086 NKVKLK 1487
728.50209 AKVRKK 1124
728.50209 KRAVKK 1022
728.50209 LRGKKK 1121
728.50209 VKAKRK 2565
729.30418 DSSHER 793
729.30418 DDHTSR 333
729.32933 ETESHK 1323
729.32933 THSEEK 515
729.33383 DVPEDR 780
729.34506 PENTNR 1116
729.34506 PGAENSR 1109
729.34909 FPHSDK 1329
729.35898 EEEPVK 2889
729.35898 VPEEEK 1631
729.35919 HKSACK 355
729.36032 FPSSHR 1253
729.36974 SSVYFK 891
729.37022 LTPDER 710
729.37022 LEPESR 1422
729.37022 DPETLR 2701
729.37022 DLPNSGK 739
729.37695 GAVEGAAR 1568 1728
729.37695 DVGANVR 1423
729.37695 NNDLVR 850
729.37695 SKHSGSK 3116
729.38097 GLEFHK 2862
729.38097 FAHLDK 719
729.38097 LHFGEK 918
729.38145 ENPSRK 2663 2657
729.38145 ASGVPSGR 789
729.38547 GDKPWK 675
729.38818 VERNGR 2573
729.39087 GLLLAED 433 2013
729.39087 DLLVAEA 483 385
729.39220 HTLFGR 160
729.39220 FHKNGK 3037
729.39220 HLASFR 1379
729.39220 ATVHFR 1673
729.39220 HFSALR 388
729.39220 AHFSLR 1792
729.39268 SAPGRSR 2423
729.39268 PGASRSR 2782
729.39268 NSPRTR 2323
729.40008 LCKGPR 731
729.40008 GKLPCR 590 1010
729.40008 AVCKPR 2129
729.40210 VVVEER 1717
729.40210 VVELDR 907
729.40210 LNENLK 729
729.40210 LEEALR 2098 207 524 1251 2890
729.40210 LEELAR 639
729.40210 AEELLR 1663
729.40344 ARAWAR 2300 2174
729.40660 PKESAAK 668
729.40660 VNVSPSK 686
729.41333 NLKEAR 493
729.41333 LDAKGAR 2546
729.41333 LNKAER 2821 2758
729.41333 NLREAK 2472
729.41333 ALNKER 2437
729.41333 KENALR 1451
729.41512 PFELPK 409
729.41736 YLHVAK 1128
729.41736 AVHLYK 476 2109
729.41736 SLFVHK 449
729.41736 LGHYLK 528
729.41783 TSPAKAR 2355 2564
729.41783 RSKPDK 668
729.42457 RTANLR 2973 1997
729.42457 ERARAK 666
729.42457 VKDGRR 2848 2632
729.42457 KGAGGKGR 3057
729.42457 RAVSAAR 344
729.42457 DGRKVR 2125
729.42457 TGLGRAR 747
729.42457 TNRLAR 232
729.42457 ERKAAR 1178
729.42457 NARNKK 3021
729.42457 NNAKKR 905
729.42457 AAREKR 1648
729.42725 ELLDLK 1674 728
729.42725 LVELEK 2025 1840 2501
729.42725 LLVEEK 1243
729.42725 ELLLDK 2802 2695
729.42725 VEELLK 1225
729.42725 ELDLLK 1242
729.42725 LLEEVK 2794
729.42725 DLELLK 2396
729.42725 LELVEK 1006
729.42725 VELLEK 2148
729.42907 PRSKSR 71
729.42907 SKRPSR 701
729.42907 RSPSKR 2983
729.42907 SKSPRR 1228
729.42907 RPKSSR 653
729.42907 PRSSKR 1221
729.42907 SPSKRR 2983
729.43580 ATRARR 513
729.43849 KVAGLDK 1276
729.43849 LGEVGKK 1712 2892 1803 1947
729.43849 VNLEKK 1163
729.43849 DLKAVGK 872
729.43849 LSELLR 3081 2916
729.43849 NTLLAAK 2917
729.43849 LDLTLR 2271
729.43849 GEKVAVK 898
729.43849 EAAKLAK 855
729.43849 AALKAEK 766
729.43849 LVNEKK 615
729.43849 ETVLLR 533
729.43849 LLSELR 2622
729.43849 NEVKLK 2123 2069
729.43849 GVVKAEK 3010
729.43849 NKLLDK 1579
729.44299 PKLTSGK 2105 2929
729.44299 KGPLSTK 2907
729.44299 PKKETK 1001
729.44299 AKSVPTK 2162
729.44972 ERGLKK 793
729.44972 KSLLNR 2007
729.44972 KDLAKR 1517
729.44972 DKALKR 105
729.44972 LSLKNR 269 1448
729.44972 AKLRDK 1773 2716
729.44972 KKAEVR 1431
729.44972 NKLVTR 2277
729.44972 SLAGRVK 1366
729.44972 LNSLRK 937
729.44972 EVARKK 2369
729.44972 DALKKR 2838 207 2098
729.44972 ELRGKK 598 626
729.44972 DLKARK 1199
729.44972 EGLKKR 1749
729.44972 KLTNVR 314
729.44972 SRGLLGK 1746
729.44972 KDRLAK 1844
729.44972 KNVNKK 3037
729.44972 NVNKKK 3037
729.44972 RVAEKK 1601
729.45151 YLLPPK 234
729.45374 KLGVWK 1912
729.45422 KRTPTK 759
729.45422 KTRTPK 1989
729.45422 RTPTKK 759
729.46095 RASLKR 1408 2744
729.46095 RKALSR 2705
729.46095 GKKKNR 1107
729.46095 KRALSR 1660
729.46095 SRLAKR 2680 2752
729.46095 SKLRAR 1227 1648
729.46095 KALSRR 2705
729.46095 VRRATK 1771 2351
729.46095 LTRGRK 513
729.46095 GRKKNK 513
729.46095 TRKVAR 3128
729.46095 GGKKKGR 636
729.46095 LAKRSR 562
729.47487 KKLVDK 1491
729.47487 KEVKVK 318
729.47487 KLVGSVK 2605
729.47487 KKLDVK 835
729.47487 KKDLVK 1462
729.47487 VKKLDK 2514 2241
729.47487 GLTKALK 1425
729.47487 AAKSLLK 2533
729.47487 DVLKKK 2912
729.47487 DVKLKK 1698
729.47487 KKVVEK 1653
729.47487 VKEVKK 661
729.48339 PFLLLK 309
729.48339 LFLPLK 449
729.48610 SRKVLK 2235
729.48610 KVKTVR 319 2498
729.48610 SVKKLR 2730 3094
729.48610 VSKLKR 1837
729.48610 KSKLVR 2523 2685
729.48610 SLRVKK 2633
729.51126 KKTLLK 1351
729.51126 LTKKLK 2575 1521
729.51126 TLKKLK 694
730.30682 CHTGEK 212 800
730.31785 DPGAEDK 805
730.32908 DNPETR 1488
730.34031 SGSNPNR 1601
730.34705 GGRGGGDR 446
730.36097 NEELAR 3092
730.36097 ELNNNK 3039
730.36546 DPDRTK 1431
730.36546 NGGPSTAK 110
730.36547 KPEDSR 274
730.36547 PDDTKR 2634 247
730.36547 KSDPER 1742
730.36547 SPASVDR 3085
730.37220 EAAERR 2649
730.37220 ARAEER 1380
730.37220 AREGGGGK 1146
730.37220 REAAER 2607 878 300
730.37220 LDDGRR 1744
730.37220 AAERER 897
730.37220 EEAARR 2280
730.37220 NLTNNR 779
730.37286 VCVEPK 3066
730.37622 EVAAWR 343
730.37622 FHDKGK 1120
730.37622 AADWLR 1671
730.37622 LGWNNK 1989
730.37670 PSRSER 1502
730.37670 SRTPDR 887
730.38612 AVEDGLK 1102
730.38612 NEDLLK 1289
730.38612 GEVVEAK 1962 2537
730.38612 NLVEEK 2539
730.38612 LLDENK 2892 1803
730.38612 VLEAGDK 1937
730.38612 VELENK 813
730.38612 LDELNK 673
730.38612 LAEDGVK 1163
730.38612 LNVEEK 634
730.38612 ENLLDK 2404
730.38745 GSHFKR 699 846
730.39062 TEPEKK 2803
730.39062 EKPETK 661
730.39062 PKETEK 1348
730.39062 APSLTDK 2560 2638 2318 235
730.39735 AATLAER 256
730.39735 KADELR 60
730.39735 KLGEER 825
730.39735 AVTGVER 1597
730.39735 AVKEER 1847 2084
730.39735 EAKLDR 2093 1981 1747
730.39735 GKELER 2509
730.39735 ENTVLR 1555
730.39735 TNDLLR 1903
730.39735 SNLLER 1343
730.39735 EGELKR 1953
730.39735 DLREAK 1896
730.39735 LADREK 378
730.39735 KLADER 343
730.39735 SLLNER 816 2503
730.39735 KGELER 2534
730.39735 VGELASR 1258
730.39735 EGEKLR 1622
730.39735 GESLGLR 257
730.39735 TVENLR 754
730.39735 DEARLK 1636
730.39735 NEVKNK 495
730.39735 NKVENK 158
730.39735 RVAEEK 2646
730.39735 KLEEGR 904
730.40185 PTSLGTR 63
730.40185 ASPLSTR 42
730.40185 TSPVTAR 1128
730.40185 GSTLTPR 115
730.40858 SLEARR 2458
730.40858 RSLEAR 2458
730.40858 SGGKGGLR 428
730.40858 RTAVER 499 1881
730.40858 ASLRER 2485
730.40858 NSNLKR 3032
730.40858 NNSRLK 1296
730.40858 NVNKTR 994
730.40858 EKNKGR 707
730.40858 GGGKGVTR 544
730.40858 TERVAR 1235
730.40924 LPLTCK 3041
730.41260 FATHKK 2422
730.41260 LLWGSR 284
730.41598 CLLAVR 863
730.41710 FAAGPLR 1539
730.41710 FALPGAR 2055
730.41982 SRANRK 1832
730.41982 GRAGRSK 391
730.41982 KRNASR 1545
730.41982 KGRTNR 970
730.41982 RKNSAR 2630
730.42250 GTKVLVD 2539
730.42250 EVKDLK 923
730.42250 ELKDVK 1418
730.42250 AAETVLK 427
730.42250 LAEALSK 489
730.42250 KVLEDK 2692
730.42250 VLKEDK 454
730.42250 VEKLDK 482
730.42250 KDDLLK 1151
730.42250 LGSVEVK 1563
730.42250 DLVSGLK 941
730.42250 LALTGEK 680
730.42250 VVKEEK 2426
730.42250 LVDKEK 2005 1917
730.42250 DLVKEK 1227
730.42250 LDDLKK 637
730.42250 VGTVVEK 209
730.42250 EVEVKK 813
730.42700 LSSPLSK 1394
730.42700 VTSPTKV 2745
730.42834 PGRFVR 551
730.43373 DLRLSK 1348
730.43373 LRSEVK 2589 552 2284
730.43373 SSLLGRV 2580 565
730.43373 SDRLLK 2532
730.43373 LGKTNAK 2468
730.43373 GKKEAAK 1351
730.43373 TDRVLK 1389
730.43373 RSLLDK 1520
730.43374 NKDVKK 862
730.43374 KSDLLR 804
730.43374 LSLKDR 590 1010
730.43374 LTAGLTR 1960
730.43374 GVLSVTR 726 387
730.43374 RTVLDK 203
730.43374 ALSATLR 89
730.43374 TRVDLK 1167
730.43374 VESLKR 965
730.43374 LKEVSR 1911
730.43374 KGAAKEK 1996
730.43374 TKALNGK 1558 2822 2764
730.43374 VLSREK 2224 2445 1887 2035 1665
730.43374 KLSDLR 2736
730.43374 VSELKR 296
730.43374 LSVERK 2130 2459
730.43374 DKNVKK 1696 709
730.43374 LLDKSR 2898
730.43374 LSTALAR 1455
730.43374 LRDTVK 2084 1847
730.43374 VLKSER 1228
730.43374 EVSLKR 1629
730.43374 GAAKEKK 1996
730.43374 SVLKER 793
730.43374 AKGAVTGK 1601
730.44226 PNFLLK 1139
730.44226 FNLLPK 1748
730.44226 APAVFVK 283
730.44226 FPNLLK 2668 2729
730.44497 SKNKVR 644 1129
730.44497 RSLLSR 1867
730.44497 VSTRLR 2950
730.44497 AKKASAR 1394
730.44497 RSSLLR 1838
730.44497 GDRKKK 362
730.45349 LPKAFR 920
730.45349 FARLPK 1195
730.45620 KRKSGR 142
730.45620 SRKGKR 823
730.45620 RKSKGR 549
730.45889 TLGVLTK 211
730.45889 SAVLTLK 1231 1096
730.45889 LTEKLK 1423 563
730.45889 LGSLTLK 997
730.45889 KLLTEK 343
730.45889 TLEKLK 979
730.45889 EKTLLK 1880
730.45889 ELTKLK 265 998 2228 826
730.45889 ELLKTK 1462
730.47012 EKKKAK 661
730.47012 SKAKVAK 1637
730.47012 TGKKAVK 2872
730.47012 KLGAKSK 56
730.47012 LTKGGKK 477
730.47012 TLTKLR 1304
730.47012 TLKLTR 1458
730.47012 KAEKKK 1884 2719 1885
730.47012 KGAKSLK 1607
730.47012 LTTLRK 530 2413
730.47012 TKLKGGK 1027
730.47012 EKKAKK 521 444
730.47012 KKAKEK 1850 343
730.47012 KNTLKK 885
730.47012 AEKKKK 2719
730.47012 AAVKSKK 2105 2929
730.47864 KPFLVK 2539
730.47864 LPKVFK 3153 1445
730.48135 TKRKAK 499
730.50651 KKKSLK 1084
731.31262 DSYGYK 893
731.33106 GGGDDRR 634
731.33508 FHTDGR 2970
731.33508 NADWAR 2481
731.33825 TPEEEK 983
731.33825 EPTEEK 418
731.33825 PTEEEK 2505
731.34296 VSPNCR 1339
731.34296 DCGKPR 535
731.34498 EDLAER 1
731.34498 LEEDAR 2528
731.34498 EEADLR 1953
731.34900 YYGTTK 1304 2969
731.35621 AETAANR 3072
731.35621 DAEKNR 2016
731.35621 GRNEEK 2591
731.35621 GGGKEER 1613
731.35621 DNTNLR 1602
731.36024 HFTAEK 1281
731.36024 VSDFHK 2286 464
731.36426 FGFSFK 1339
731.36745 DRATNR 167
731.36745 NSERAR 1760
731.36811 ECKAPK 441
731.37013 VEDELK 673
731.37013 LLEDDK 2910
731.37013 DLLDEK 1692
731.37147 AWNSVR 2754
731.37147 WLNSGR 2281
731.37484 NLLCGR 1336
731.37934 ACTKPR 2972
731.37934 TPAKCR 1933
731.38137 KDAEAAK 539
731.38137 SAAENLK 2045 1685
731.38137 SNVLGDK 1619
731.38137 KAEDAAK 1637
731.38137 EKAAGEK 1769 1841 1790
731.38137 LDSELR 1202 276 2042
731.38137 AANLESK 531
731.38137 LESEVR 1127
731.38137 NKEDVK 3039
731.38137 EVEVTR 647
731.38137 DLESLR 431
731.38137 LEDTVR 3107
731.38137 VEELSR 658
731.38137 DVNGVTK 1049
731.38137 LNDAATK 2094
731.38137 SLEDLR 747
731.38137 LSLDER 974
731.38137 KAGEEAK 2673
731.38270 GRGWTR 2921
731.39260 EGVSGKR 2486
731.39260 SRLNDK 1323
731.39260 SLNKDR 3122
731.39260 DEKGRK 200
731.39260 KGEAATR 203
731.39260 VEKNSR 204
731.39260 ADRDKK 333
731.39260 GDERKK 1511
731.39260 NLTGTAR 2068 2879
731.39260 VRAGSDK 301
731.39260 ERDKGK 803
731.39662 FTVHTK 755
731.39662 NLTAWK 455
731.39710 STPSGKR 280
731.39710 KSPSGTR 2375 2451
731.40112 PNFNLK 2923
731.40112 ELFPAR 36
731.40112 FEAPLR 1278
731.40383 RGDTRK 2713
731.40383 SNSLRR 653
731.40383 KDRASR 2121
731.40449 CSKPLK 1058
731.40652 LTEELK 673 3105
731.40652 LLTEEK 2368
731.40652 LELTEK 1487
731.40652 TEELLK 467
731.41123 CGKVLR 2706
731.41123 KCGLVR 721
731.41123 VCVRAK 1965
731.41235 PGAKGFR 69
731.41235 FGPKGAR 515
731.41506 TRGSRR 1149 735
731.41775 EKEKAK 1467 390
731.41775 EKAAVSK 661
731.41775 VSVNVSK 501
731.41775 KEKEAK 2516
731.41775 LNSASLK 1012
731.41775 DTLKAGK 2728
731.41775 TNELKK 467
731.41775 EKEAKK 2892 1712 1803 1947
731.41775 KAEKEK 2673
731.41775 EAKKEK 673
731.41775 TELNKK 1844 1184
731.41775 AEKEKK 294
731.41775 KDVKDK 980
731.41775 NLTSLGK 2326
731.41775 VEKATGK 1038
731.42225 VKSPSSK 5
731.42627 FLVPEK 1074
731.42627 FELPVK 1462
731.42627 LEFPVK 763
731.42627 PDLLFK 520
731.42627 PKFDLL 1791 2392
731.42898 ALSSAKR 2671
731.42898 AASSLKR 806
731.42898 DKSKVR 22
731.42898 TAVGKTR 926 657
731.42898 GGGKAKSK 842 1331
731.42898 AKETRK 1660
731.42898 KKTEAR 237
731.42898 NTNKKK 1329
731.42898 KGSSVVR 83
731.42898 TKKAER 1044
731.42898 SKGLATR 834
731.42898 KTTNLR 187
731.42898 TKAKER 2911
731.43301 TAKWVK 1196
731.43301 TWAKVK 2580 565
731.43751 TFLPVR 1926
731.43751 LSFLPR 1659 383
731.43751 LSPLFR 543
731.44874 FPRGKK 1227
731.44874 RKFGPK 2404
731.45414 KKELSK 292
731.45414 KLSEKK 124 1436 2296
731.45414 LKEKSK 3105
731.45414 EKSLKK 1443
731.45414 TKKEVK 661
731.45414 TVKEKK 745
731.45414 ELSKKK 173
731.45414 KKTLDK 1115
731.45414 LKDKTK 1278
731.45414 SLEKKK 36
731.45414 SLKEKK 582
731.45414 KDKTLK 1938
731.46537 RKTSLK 823 1161
731.46537 TKRLSK 1717
731.46537 KSLKTR 2549
731.46537 KTSLKR 1161 823
731.46537 STRLKK 1834
731.46537 KLSTKR 1000
731.46537 SLKTRK 2549
731.46537 KRTLSK 1782
731.46537 KKKNSK 2564
731.46939 LAFLLR 2211
731.49454 VLLFLK 2314
732.29059 PCDGER 1669
732.30384 EEGNER 30
732.31910 DGAWER 191
732.32697 DSCPVR 937
732.33033 NNSGWR 2462
732.34023 GEEKDR 1785 2384
732.34023 SDELNR 1380
732.34023 SGEAVDR 1517
732.34023 EREDGK 1686
732.34473 SPEASSR 96
732.35146 ESREGR 1011 883
732.35212 PLSECK 1281
732.35549 VAWDSR 2253
732.35549 LGSWDR 1026
732.35886 ALDVCR 1281
732.35886 VCAEVR 1214
732.35886 ECLVGR 3011
732.35999 PAENFR 617 1311
732.36538 TLEENK 915
732.36538 ETALDGK 2961
732.36538 LTAADDK 1890 1739
732.36538 EAEEKK 13
732.36538 EEAKEK 805
732.36538 AKEEEK 1443
732.36538 EENTLK 1711
732.36538 EEKAEK 3015
732.36538 VDVESGK 2294
732.37524 APWFGR 831
732.37661 SVVGSER 1506
732.37661 ATEKER 343
732.37661 EDSVKR 1880
732.37661 SDLKDR 643
732.37661 TGSAELR 2992
732.37662 NKSEGAK 79
732.37662 RDSLDK 823 1161
732.37662 ETRAEK 1707 1724
732.37662 KNNETK 3037
732.37662 KETEAR 1278
732.37662 ESGALTR 2181
732.37662 TAAVSER 2480 2464
732.37662 SGELTAR 1392
732.37662 DKDSLR 474
732.38064 LWAESK 2091
732.38064 VWVSDK 139
732.38132 GRKCGR 1099
732.38514 LPFDNK 3012
732.38785 ETRTAR 1456 129
732.38785 TSDVRR 275
732.38785 RTSDVR 275
732.38785 SAASGKGR 1351
732.38964 PSAFPSK 181
732.39187 THYGKK 199
732.39187 GKYTHK 1157
732.39524 CKGAAVK 616
732.39524 CKANLK 49
732.39524 KLANCK 59
732.39524 CSLVVR 1258
732.39637 DAPKFR 284
732.39637 FEKPGR 2342
732.39637 AVPAYGR 383
732.39637 NTPVFR 1448
732.40177 LSLSDAK 88
732.40177 LEEKSK 457
732.40177 ETVSLGK 1373
732.40177 ESEKLK 689
732.40177 KEESLK 248
732.40177 DVSALTK 1193
732.40177 KDLTEK 1946
732.40177 EKETVK 3023
732.40177 TDKLEK 305 1603
732.40177 ETEKVK 1348
732.40177 ELKSEK 674
732.40177 TKEEVK 2404
732.40177 KSELEK 2499
732.40177 TDKELK 1627
732.40648 CKAARK 534
732.40760 FGPTRR 2983
732.40760 PRFSAR 1858 117
732.40760 PRFASR 111
732.40760 SRFAPR 154
732.40760 AFPSRR 364
732.40760 AFSPRR 111
732.41300 KAGGSSVK 1848
732.41300 STELKR 1738 2290
732.41300 RTELSK 2749
732.41300 SASLVTR 163
732.41300 DKKTNK 1794
732.41300 SLNKKSG 283
732.41300 SGKSLNK 2974
732.41300 STGKVNK 1579
732.41300 LTKESR 2296
732.41300 TVTASVR 715
732.41300 AGKDKSK 1025
732.41300 SSLLASR 1937
732.41300 RLTESK 1015
732.41300 LSLGTSR 3136
732.41300 STKELR 2260
732.42039 CLSLLK 1189
732.42152 FLPASAK 1467 390
732.42152 FVDPKK 2307 2220 2157
732.42152 LPFSAAK 1827
732.42334 HRPAPR 1299
732.42423 TSRTLR 2216 2431 2268
732.42423 SRTLTR 758
732.42423 STKNRK 2587
732.42423 RSKTNK 1510
732.42423 STRLTR 1531
732.42423 STKNKR 1351
732.42826 FLNLAR 2843
732.42826 LFLANR 1827
732.43163 KGCKLK 2877
732.43163 KGLKCK 1330
732.43275 RPSFVK 263
732.43276 PRVFSK 866
732.43276 VSPFRK 1111
732.43276 APVYKR 578
732.43276 SVFKPR 499
732.43815 TLTSALK 1941 2620
732.43949 RAAFLR 2964
732.43949 LFRAAR 561
732.44626 PPAPPVR 543
732.44939 KTTAKGK 87
732.45341 FNLLVK 185
732.45341 AVVLFGK 485
732.45341 LLVNFK 1687 361
732.45341 NLVFLK 1166
732.45341 LFVLGGK 223
732.45791 PKFLTK 835
732.45791 KFLTPK 1797
732.45791 FKPLTK 2594
732.46062 SKSKKR 2788
732.46464 VAKLFR 1564
732.46464 FVLAKR 746 2769
732.46464 FAKVLR 139
732.46464 KGLLFR 2565
732.46464 RFGLLK 2206
732.46464 FVKLAR 2487
732.46464 FLKLGR 1255 759
732.46464 KAFLVR 1115
732.46464 KLAVFR 2047
732.46464 LFKLGR 1452
732.48979 VKFLVK 2778
732.48979 VVFLKK 1506
733.28786 ENDNDK 3034
733.29909 EGSGDGGR 1675
733.31301 EEEEAK 547
733.31772 VCGNER 2706
733.31772 AAGCAER 2677 2828
733.31772 CDLNGR 552 2030
733.32425 DEESVR 1500
733.32425 DSDELR 329
733.32425 EAETER 1653
733.32425 EDDSLR 1247
733.32425 AEEETR 2547 2342
733.32962 CGLPCK 3039
733.33548 SDGRGDK 897
733.34287 VVCNDK 1549
733.34400 FAEDPR 2811
733.34671 NSRSDR 819
733.34940 ELEESK 254
733.35073 SFHTSR 685
733.35411 KECAAR 1521 2575
733.35411 TNCLAR 557
733.35411 CEAARK 717
733.35476 SGWWAK 81
733.35861 SCSKPR 2485
733.36063 SKNEEK 149
733.36063 TTVEER 302
733.36063 EKENSK 129 1456
733.36063 GSEKGEK 2295
733.36063 KETGDGK 1686
733.36063 ASSVAGDK 2705
733.36063 KNGDTSL 1345
733.36063 LETESR 2262
733.36063 NEESKK 1083
733.36063 ESTLER 3124
733.36063 AGESKDK 1116
733.36534 RSVGCR 2208
733.36915 VFDPEK 1670
733.36915 VEDFPK 1523
733.37186 SRTNEK 90
733.37186 ETNKSR 762
733.37186 NTERSK 2397 3161
733.37186 NLSSGTR 2351
733.37186 AKSDSAR 686
733.37186 EKTSNR 1938
733.37186 RNSETK 1834
733.37589 YSLKHS 1623 2200
733.37589 TKGDWK 87
733.37589 WVSNTK 1563
733.37926 KEAVCK 1358
733.38039 EYPLGR 1518 342
733.38039 PSEVFR 331 2611 2078 830
733.38039 DPYALR 1107
733.38310 GASSTRR 2401
733.38310 SRNTTR 1342
733.38310 GRSSTAR 715
733.38712 ALNNFR 2346
733.39049 LACSRK 2987 2989
733.39049 CGTKLR 278
733.39114 HGFFVK 1692
733.39162 YNPGRK 396
733.39612 PDPHLR 2459 2130
733.39702 KLGDSSK 2728
733.39702 ETKAASK 2298 2500
733.39702 EKSKDK 1811
733.39702 EKSDKK 1286
733.40152 KPSTSSK 1879
733.40152 PSTSSKK 1879
733.40554 PLEFTK 426
733.40554 FEPLTK 2611 2078 511 830 2645 331
733.40825 RSSLGSK 344
733.40825 ERKSSK 820
733.40825 KTSDKR 2697 2851 2686 1089 2699 2732
733.40825 SGTKVSR 930
733.40825 SSLGSKR 344
733.40825 KEKSSR 1919
733.40825 KSKESR 734
733.40825 TAKASTR 702
733.40825 SSRKEK 1546
733.40825 KESSKR 889
733.40825 EKSSRK 2569
733.41227 LAFDLR 2721
733.41227 FELGLR 3144
733.41227 VLAEFR 275
733.41227 LFADLR 1350
733.41227 VAVFNGK 1190 2270 2269
733.41227 LFLEGR 193
733.41227 FEVALR 1846
733.41564 KSCLVK 388
733.41948 TRSSRK 845
733.41948 RRTSSK 550
733.42350 AKFAAAR 1483
733.42350 NLRGFK 307
733.42350 RVAFNK 2044
733.42350 RFGNLK 767
733.42350 VANFRK 1003
733.42350 VNFKAR 2930
733.43340 SKLSATK 380
733.43340 TLSGKTK 293 2151
733.43474 FKRAGR 1993
733.43474 RGFKAR 516
733.43742 VFDLLK 361 1687
733.43742 VLVFEK 1067
733.43742 DVFLLK 388
733.43742 VLFVEK 833
733.44463 RTTTKK 523
733.44866 KALGFAK 2678 2660 1758
733.44866 AYLVLR 2057
733.44866 AAKGFLK 2678 2734 1758
733.44866 VFLLSR 314
733.44866 LYLVAR 2393
733.44866 YLALVR 1642
733.44866 LLSVFR 1064
733.44866 FSVLLR 571 1169
733.45316 KSFPKK 1644
733.45316 KSPKFK 457
733.45989 KVGRFK 1168
733.45989 KGKVFR 1091
733.46439 LHLVPR 2173 2126 2411
733.46889 PPHKKK 1445
733.47381 FLLLTK 2096
733.47381 LFTLLK 2610
733.48504 FKLAKK 1838
733.48504 KFKALK 195 225
733.48504 KFLAKK 2392 1791
733.48504 AKKLFK 1782
734.30174 GCEDVR 1085
734.31949 ENETSR 2682 2689
734.31949 NSSEGNK 528
734.31949 GTGEESR 803
734.32689 CELEGK 2646
734.33812 VVDCSR 1093
734.33812 ECSLAR 71
734.33812 ALESCR 29
734.33812 TGECLR 2772
734.34214 GSWLLC 3006
734.34465 AETEASK 2545 2189 2038
734.34465 VEESGSK 2567 2433
734.34465 SDKEEK 668
734.34465 SKEDEK 525
734.34936 NCTGKR 3133
734.35338 GGWKCK 1179
734.35588 SVSATDR 870
734.35588 DRETSK 204
734.35588 TDLSSGR 1047
734.35588 TSVDSAR 2093
734.35588 SDETKR 1169
734.35990 WLDSSK 47
734.36327 CDLLSK 2974
734.36327 LVSCEK 2115
734.36327 TCDVLK 1094
734.36327 LSDCLK 2794
734.36440 NFEKPT 1322
734.36711 NSSGSKR 2474 1966 1918 1649 1862
734.37113 SWLSSR 2638 2560
734.37114 GGGEFLR 23
734.37114 FGNELR 2630
734.37114 LNDAFR 1561
734.37114 GAFGEVR 1036
734.37451 CLLSSR 51
734.37451 CVTSLR 1271
734.37451 CKVSNK 2914
734.38103 ATLDTSK 258
734.38103 STTLDAK 898
734.38103 TEKTEK 2547 2342
734.38103 TTSDLAK 329
734.38103 TASELSK 2484 1855 2421 2488
734.38103 TASTDLK 2949
734.38103 SLTSAEK 803
734.38237 HKGEHK 2540
734.38237 GGGGGFKR 536 399 632
734.38237 FARGER 2954
734.38237 EAFRGR 1963
734.38574 KGSCRK 885
734.38639 WAGVFR 1644
734.39629 NLFVDK 1249
734.39629 NLDVFK 847
734.40079 AFPVSSK 836
734.40079 DPFTKK 2009 2626
734.40752 KDLGFR 1985
734.40752 AAFLTGR 1163
734.40752 DVAKFR 1228
734.40752 DGRLFK 430
734.40752 VFSGVAR 1782
734.40752 NFLSVR 1965
734.40752 GAFSVVR 616
734.40752 RGVFEK 895
734.40752 GVFSGLR 676
734.40752 VLNFSR 2905
734.40752 EGFRVK 70
734.40752 EGKVFR 510
734.41202 FKTSPR 508
734.41875 RVASFR 525
734.42325 HPNLVR 616
734.42325 PGLVGHR 1909
734.42325 VHAGPVR 2923
734.42552 PPAPTPR 2495
734.42775 TKPHPR 1586
734.43267 TLLFNK 1653
734.43267 FASLVAK 1902
734.43267 FELKAK 739
734.43267 EAKLFK 1220
734.43267 FTLLGGK 529
734.43267 KAFLEK 1885 1884
734.43267 TLFLNK 1637
734.43267 NFLTLK 137 2280
734.43267 EKALFK 1091
734.43267 AGSLFLK 1880
734.43267 KEALFK 1165
734.43267 GYLAALK 562
734.43267 LTFLNK 618
734.43267 LKEFAK 2291
734.43449 PHAVRR 74
734.43717 KVYTPK 665 374
734.44390 KKNFAK 2097 2773
734.44391 RVLYGK 1494
734.44391 KKANFK 1152
734.44391 LTKAFR 2565
734.44391 VYKAVR 1317
734.44391 TALKFR 459
734.45067 PLPSPPK 1492 1950
734.45964 HPVRVK 2143
734.46906 FLKLSK 805
734.46906 FSLLKK 2905
734.46906 SFLLKK 2614
734.46906 SLFKLK 2504 2491 2496
734.46906 LKSLFK 2859
734.46906 FLKTVK 2631
734.46906 TVKLFK 1578
734.46906 LYLKAK 2896
734.46906 LLAKYK 2965 2201
734.46906 LAKLYK 876
734.46906 ALKYLK 402
734.46906 LLKSFK 3036
734.46906 YAKLLK 752
734.46906 KFSLLK 1381
734.48029 FKKGKK 845
734.48479 KLPHLK 1758 2678 2734
734.48479 HKLLPK 936
735.28373 CPSGCR 355
735.29228 DEDETK 3107
735.30351 ADDSSNK 1791 2392
735.31474 SNSDSAR 2971
735.31561 LCCGAR 1471
735.32214 GDEKCK 609
735.32214 CEKGDK 1194
735.32327 FPDSDR 286
735.32327 DDFSPR 1977
735.32327 FDDSPR 8
735.33000 SSGSGRW 2998
735.33337 SCLNSR 2077
735.33337 SKCGER 798
735.33337 GCKSER 658
735.34189 AFPNCK 2554 2614 2507
735.34525 NWGGFR 2611 2645
735.35113 GSSSRDK 2540
735.35515 EGDFLR 2396
735.35515 FVEADR 762
735.35515 LEGDFR 541
735.35515 GDLFER 863
735.35515 AEFDVR 428
735.35515 AFVEDR 1487
735.35852 GALCTSK 361 1687
735.35852 LSGCTAK 201 2499
735.35852 KECTAK 462
735.35852 SVCDKK 1989
735.36638 HSDLHK 2353
735.37041 FAHFSK 1876
735.37628 SESAKSK 572 306
735.37628 ESASKKS 1083
735.37628 TSGSEKK 2107
735.37762 NFRGSR 2885
735.37762 HSLSHR 2633
735.37762 SHVTHR 1827
735.37941 YPFPGR 2450
735.37941 PFGYPR 123
735.38030 VVFEDK 1983 1942
735.38030 AELFEK 747
735.38030 DDFLVK 440
735.38030 AFEELK 388
735.38480 LKPESY 1032 2179 1592
735.38480 ELSYPK 2474 1918 1966 1862 1649
735.38480 SYLPEK 2662
735.38480 YPLESK 511
735.38480 YPLSEK 1084
735.39154 SVFLDR 400
735.39154 ADFKAGK 2719
735.39154 LGYANAK 311 982
735.39154 FELATR 808 2419
735.39154 LYEVGR 1734
735.39604 SYNPKK 859
735.40277 RGTGAFK 2728
735.40277 RNFTAK 1002
735.40277 NVGKYR 685
735.40277 AAKYGAR 3001
735.41267 TTKTGTK 511
735.41400 GYRGKR 1137
735.41669 LFLSEK 1078 2192
735.41669 ETFVLK 169
735.41669 DLTFLK 1419
735.41669 LLFSEK 1607
735.41669 ELFSLK 731
735.41669 SEFLLK 262
735.41669 LSEFLK 559
735.41669 LTFDLK 1262
735.42792 KFKDAK 3045 1559 2872
735.42792 TRLTFV 1455
735.42792 KGEKFK 339
735.42792 KKEGFK 2472 493
735.42792 LSLTFR 1075
735.42792 NKFSLK 3048
735.42792 NKLSFK 183
735.42792 FGGTKVK 207
735.42792 KNLSFK 1880
735.42792 VFTNKK 2735
735.42792 TFKNVK 623
735.42792 SNLFKK 1554
735.42792 KGFEKK 2987
735.42792 KFVTGGK 1450
735.42792 EFKKGK 2665
735.43915 AFSKKR 1512
735.43915 AFSRKK 2290 1738
735.43915 AKSKFR 2677 2828
735.43915 FASKKR 220 1275
735.43915 FSRKAK 1663
735.43915 SRFKAK 1315
735.43915 FKTRGK 384
735.43915 FGTRKK 816
735.44365 KPNLHK 721
735.45265 APPKPAR 1417
735.45307 LYSLLK 237
735.45307 VLTLYK 2103 2833 1378
735.46431 GKYKLK 2214 2829
735.46431 KKSVFK 499
735.46431 SFKVKK 1454
735.47554 VLVLHR 2979
735.47781 PKLPPGK 2905
735.48004 VKHKPK 780
736.29963 CNVCGK 1763 1807
736.31086 GCKCGR 2529 817
736.31401 ENGFDR 1042
736.31401 FANDDR 1498
736.31739 AETTCR 1085
736.31739 SCSLDR 263
736.31739 DCSSLR 745
736.32391 ADTSTDK 1901
736.32525 HNSHDK 2077
736.32525 HSGDHGK 1327
736.32591 DPCFAK 1448
736.33515 SESTSAR 1502
736.33917 FEAGEGK 1470
736.33917 ENAEFK 1953
736.34254 CLESTK 1371
736.34254 TCLDTK 2220 2157 2307
736.34367 PTNYDK 1671
736.34367 DPNTYK 1524
736.34367 YGGESPK 79
736.35040 GGAYGGGAK 1704
736.35040 VNFSDR 627
736.35040 SVDFNR 2901
736.35040 EAFNTR 1605
736.35377 CTLTSR 1006
736.36229 CSFPVK 2872 1559 3045
736.36229 VKCFPS 2674
736.36565 FAASWR 1015
736.36903 LAFCAR 1883 787 2689 2895
736.37063 PHGSPSR 919
736.37555 ADFEKK 2105 2907 2847 2929
736.37555 AFGDLSK 1238
736.37555 SLNEFK 856 2902
736.37555 LNEFSK 3041
736.37555 NSFLEK 1033
736.37555 LGGEYAK 3141
736.37555 SFAEVGK 2348 2112
736.37555 FLESGGK 2290 1738
736.37555 AFDLSGK 2309 2852
736.38005 SPYDKK 3082
736.38678 AASGLYR 1473
736.38678 FGGSNKK 577
736.38678 FSAKER 2395 2221
736.38678 NLTAYR 859
736.38678 VGTGTFR 659
736.38678 AFESKR 906
736.38678 TYLANR 326
736.38678 SVGTFAR 2882
736.38678 TKFGER 1421
736.38678 KSNFNK 511
736.38679 RVNTTF 907
736.38679 EASRFK 2610
736.38679 EGTRFK 799
736.39081 YAGLWK 344
736.39129 LPNEHK 511
736.39129 LAHPGDK 3098
736.39418 LCGFLK 2242 1789
736.40028 APPPEAR 2907 2847
736.40252 HPEAKR 854 1513
736.41194 VFSEKK 1570 1225
736.41194 TLSAAFK 848
736.41194 GVSSLFK 287 2347 928
736.41194 FSDKLK 467
736.41194 SKLFDK 1208
736.41194 KFSLDK 2565
736.41194 SFDLKK 1421
736.41194 LYNSLK 917
736.41194 YLKEGK 2017 2076
736.41194 FTALTGK 2226
736.41194 YLEKGK 792
736.41194 EGYLKK 2569
736.41194 KGYLEK 418
736.41194 ADKLYK 984
736.41194 VYKEAK 478
736.41194 YLNSLK 316
736.42317 SRLFSK 719
736.42317 RSFSLK 837
736.42317 RFSSLK 197
736.42317 KGGYGKK 791
736.42317 TKGLYR 1933
736.42317 TKVFSR 1155
736.42317 KLFSSR 1426
736.42317 KAYLSR 320
736.42767 PVVAHKS 889
736.42767 KLHDPK 629
736.42767 DLHKPK 2212
736.43169 KAFPFK 382 700
736.43440 AHGLLAR 1240
736.43667 VPTPAPR 2955
736.43890 HKLSPR 173
736.43890 KPHSLR 1996
736.44564 LVGRHR 510
736.44564 RGVLHR 26
736.44832 SKVLYK 2746
736.44832 FTKTLK 1542
736.44832 YLVKSK 1403
736.44832 VLSKYK 2563
736.44832 LTFKTK 481
736.44832 LTTFKK 407
736.44832 VYSLKK 1180
736.44832 TKTLFK 1043
736.45956 LNHLLK 2493
736.45956 LLHLNK 1002
736.45956 NLLLHK 2597
736.47079 LHRALK 296
736.47079 LAHLKR 919
736.47079 HLLKAR 1563
736.47079 AHLLKR 217
736.47079 KAHLLR 1971
736.49371 VLPLAPK 668
736.49594 HLKLVK 1448
736.49594 LLVHKK 1605
736.49594 LHLVKK 1453
737.27625 NSSDCR 338
737.28365 CDVCGK 212 800 1449 3123 811
737.30140 GCSASEK 2574
737.31264 SAASCSR 1272
737.32318 EGEFEK 1055
737.32768 YEPSDK 1828
737.32789 CAANFR 132
737.33442 YLDGDR 1286
737.33442 EAEFSR 258
737.33442 ETEGFR 981
737.33442 SFENNK 2493
737.33442 ENYNAK 2929 2105
737.33442 YGEDVR 808 2419
737.33779 KCDTSK 1789 2242
737.33779 SCKSEK 899
737.33844 FDAWVT 651
737.33892 SYSPER 2737
737.34565 SSAFGNR 542
737.35304 AGGVCFK 2928
737.35304 NCLGFK 524 2890
737.35417 FFDGPR 546
737.35555 DSSSKSK 2158
737.35957 DSFELK 1517
737.35957 DFELSK 1517
737.35957 DSLFEK 1041
737.35957 YDEALK 1463
737.35957 DYALEK 1455
737.35957 EDLYAK 689
737.36428 CGKAFR 519 1998 3123 3127 1842
737.37080 YLEGTR 1160
737.37080 EFSLSR 674
737.37080 FKGSDGK 1888
737.37080 NAVSYGK 2869
737.38203 YTKNGR 860
737.38203 SSNFKR 197
737.38203 TYGRNK 1283
737.38203 FSSRNK 2597
737.39327 NVGGHVR 2009 2626
737.39595 DLSYLK 1052
737.39595 VYSELK 1277
737.39595 YLDSLK 2145
737.39777 HNPSKR 1083
737.40450 RHVGNR 1662 3102
737.40719 FAASSKK 258
737.40719 SSLLYR 3147
737.40719 SAAYAKK 585
737.40719 GKYKDK 1679
737.40719 KGDYKK 585
737.40719 DGKKYK 3051
737.41571 FPLSFK 553
737.41573 RGRGHR 2824 2675
737.41842 GSKKYR 1461 1051 2908
737.41842 EAHLLR 70 307
737.41842 LELAHR 1981 1747 2093
737.42069 APAPSPAK 1728 1568
737.42965 KNLHAR 1929
737.43192 PSPGPRK 707
737.43865 VRGPPGR 1153
737.44088 KHRAAR 527
737.44357 LLVHEK 858 1334
737.44357 LHLLDK 2275 2203 2012
737.44357 TSKKFK 846
737.44357 FKSTKK 1673
737.44357 VHLELK 694
737.44357 KTFSKK 875
737.44357 SKKTFK 2503 816
737.44357 LEHVLK 459
737.44357 VLELHK 1486
737.44759 ALFLFK 2750
737.44988 PRGRPR 158
737.45257 LLPNGPK 155
737.45480 LHLLSR 2256 1809
737.45480 NKLHVK 138
737.45480 LLHLRS 1118 724
737.45480 HLLSLR 22
737.45480 LLLSHR 299
737.45930 PKTKHK 309
737.46380 GPAPLRK 527
737.46380 PLPRAGK 1013
737.46604 RVAKHK 2674
737.46604 HKGLRK 2315
737.46604 RHKLGK 415
737.46604 KLHRGK 2262
737.46604 LRGHKK 589
737.46604 HKRLGK 2212
737.49119 HKKVVK 743
737.49119 HVKVKK 1506
737.49119 VKKVHK 2027 985
738.24903 CASTDGE 94
738.27889 CNTCGK 396
738.29665 TDSTCR 623
738.31191 GCEFAR 2095
738.31528 CSKCGK 2181 1351
738.31528 CKSCGK 1937
738.31843 NEYEGK 615
738.32966 FDAGSSR 1849
738.32967 YNTEGR 2360
738.34358 EYEVSL 2654
738.34540 HNSPER 2437 2274
738.34540 HNPSER 1529
738.34829 CGFLSR 193
738.34829 RSFAVC 2792
738.35482 AFSGTEK 50
738.35482 FSAATDK 89
738.35482 DLYSNK 1240
738.35482 ESGAFTK 166
738.35482 EKGYDK 313
738.35482 TFNTEK 559
738.35482 GDEYKK 330
738.35932 SYSSAPK 124 2296 1436
738.36605 STSAFAR 715
738.36605 DRYGTK 126 774 1224
738.36605 RSDYAK 322
738.36605 REYGSK 1101
738.36605 EYSGRK 1385
738.36605 KDSYAR 219
738.37344 VCGYLK 210
738.37457 NPFFSK 1693
738.37728 GGHERAL 7
738.37728 LEHANR 538
738.37728 ARHNEL 1068 778
738.37728 HNLEAR 2603
738.38852 HRAAER 3056
738.39120 STEKFK 2904 2140 2072 2101
738.39120 KSFETK 2315
738.39120 SFETKK 2315
738.39120 TKTFDK 1798 2327 2570
738.39120 STFEKK 1951
738.39120 LGSSFTK 1396
738.39120 TNTYLK 2877
738.39120 KSFTEK 1856
738.39120 ETFSKK 2526 1912
738.39818 PLPPCR 305 1603
738.40243 EALAAHK 756
738.40243 VNEHLK 1880
738.40243 LNHDLK 1865
738.40244 LVNEHK 2191
738.40646 ANLFFK 1412
738.40693 PEKHTK 2239
738.41367 GELKHR 489
738.41367 ALDHRK 1879
738.41367 LHRGEK 558 1596 896 1695
738.41367 HRLEGK 1269
738.41769 FAFRAK 370
738.42490 ALRSHR 1822
738.42490 THRGLR 1844
738.42490 ARTVHR 367
738.42490 ARSHLR 1638
738.42759 LSTYKK 2594
738.42759 KSYTLK 1321 268
738.42759 TYLSKK 1052
738.43882 LDHKVK 104
738.43882 DKHLVK 2118
738.43882 VLHGSVK 933
738.43882 LGALTHK 2258 2373
738.44109 PTSLPPK 2495
738.44284 KFFGLK 1337
738.44284 FVFKAK 2892
738.44284 KFGLFK 651 1020
738.44284 KFVAFK 765
738.44284 FGLFKK 1020 651
738.44284 LGFFKK 1718
738.44284 FKLGFK 1812
738.44782 EKPLPR 1640
738.44782 GTLPVPR 36
738.44782 GNKVPPK 2211
738.45005 VHTKVR 1341 1796
738.45005 VHTRVK 379
738.45005 SHVKLR 979
738.45005 SKVHLR 2345
738.45005 VHRSLK 241
738.45905 PKPNRK 87
738.45905 KPNPRK 1637
738.45905 RPRPLT 1008
738.47297 PVSVPLK 2036
738.47520 THKLLK 2539
738.47520 HLTKLK 765
738.47970 GLPALLR 595
738.47970 GALPLLR 2760
738.47970 APLGLLR 235
738.48420 APPKKAK 1417
738.48421 PKAAKPK 1296
738.48644 AHKKKK 2894
738.48644 KAKHKK 1644
738.49094 RVLPVR 84
738.49094 RLPVVR 2783
738.51609 LRPLLK 514
738.51609 PLLLKR 508
738.51609 RPLLLK 508
738.51609 PLKLLR 1858 117
739.26291 CSECGK 2473 1695 512 520 1796 871 1554 1901 1341
739.29190 SSGSSCR 3001
739.29930 CSVCSK 1574
739.29930 TCATCK 2742
739.30245 GEDYEK 1521 2575
739.30245 DSEDFK 2424
739.31368 DFSESR 1290
739.31368 GSEEYR 980
739.31368 EGSEYR 941
739.31818 DEDPHK 1523
739.33883 SVDEYK 526
739.33883 FESTEK 860
739.35007 LDSYSR 206
739.35007 GSASFGSK 2042
739.35007 FETTSR 2079
739.35457 EHTEPK 2803
739.35859 FYPGEK 379
739.36982 FFSSPR 563
739.36982 PSAYFR 987
739.37522 LSTYEK 2665
739.37522 ELYTSK 1723
739.38377 RNAHSR 1480
739.38555 FSHPPR 2155 2113
739.38555 FHSPPR 3137
739.38645 LDHDLK 2730 3094
739.38645 GFSKSSK 691
739.38645 TTYLSR 2539
739.38645 HLDVEK 2172
739.39047 LEGFFK 1517
739.39047 EGFLFK 2121
739.39047 FEGFLK 2673
739.39497 FSYPVK 1677
739.39545 PPNLGDK 246
739.39768 LHSEVR 1996
739.39768 THLVDR 760
739.39768 HLDLSR 1531 1392
739.39768 VHSLER 197
739.40171 AFLFSR 863
739.40171 FAFVTR 1429
739.40171 NFGFKK 528
739.40171 GKFNFK 1490
739.40668 PGLGSPGR 1742
739.40668 PGDPARK 2078 830 331
739.40892 KGKDHR 1572
739.40892 AHSAAKR 838
739.40892 KKHDGR 1356
739.41744 FALHPR 1110
739.41744 FAPHLR 418
739.41744 HFAPLR 430
739.42015 HKRSGR 2223
739.42194 PGWKPR 1906 635
739.42284 LHETLK 343
739.42686 FSFLVK 1192
739.42686 FVFLSK 1437
739.42686 AVYFLK 2134 2825
739.42686 LVFAYK 2988
739.43407 KLTNHK 861
739.43407 LTLHTR 2159
739.43407 KLHTGGK 896
739.44307 PPDKKR 1178 1270 2442
739.44980 AGARLPR 2484 2488 1855 2421
739.44980 GVPVRGR 1125
739.44980 GRGVPVR 1125
739.45430 RPSPKR 465
739.45430 PSRPKR 2528
739.46372 PELLLR 134
739.46372 LLPELR 1671
739.46372 LLLPER 2845 2186
739.47045 KSKLHK 286
739.47045 KKTHVK 495
739.47045 SKLHKK 286
739.47045 KTHVKK 495
739.47495 RAVPGLK 1690
739.47495 LGGPKLR 1320
739.47495 GRAPLVK 2851 2686 2697 2732 1089 2699
739.47495 PVAVRAK 2805
739.47495 NLRLPK 569
739.47495 GVAPLKR 1671
739.51134 LPKVKR 1579
739.51134 KKPVLR 263
739.51134 PVLKKR 1832
739.51134 VKPRLK 570
739.51134 KRVLPK 2284
739.51134 RVLPKK 2284
739.51134 LRKVPK 676
739.51134 PRVLKK 1524 885
739.53199 LLLLLR 52
740.31632 AYECAK 379
740.32016 ENDHAR 510
740.32756 VSGYCR 1016
740.32756 FCASTR 925 2648
740.33140 NNSHNR 1075
740.33408 NSTYEK 2513
740.35271 YASCLK 138
740.35271 CTYGLK 1854
740.35271 LGCYTK 1989
740.35655 VHSNER 1201
740.36057 FGNFTR 976
740.36778 GHRSER 924
740.36957 WPGPER 2583 1777
740.37047 SEYKSK 15
740.37047 SVGTSYK 161 2624 2629
740.37517 CHGVLR 2367
740.38170 GLHTGEK 1459
740.38170 DDVKHK 2424
740.38170 LADGTHK 3069 1646
740.38170 EEKAHK 2174
740.38170 LHTNEK 558
740.38397 PDTPPSK 816 2503
740.38572 FFNVSK 600 2058
740.38572 KGDFFK 3019
740.38572 FLNYGK 12
740.39070 TPEAAPR 316
740.39070 DPREPK 1978
740.39070 LSDPPGR 550
740.39293 RHSDVK 972
740.39293 RTAHEK 917
740.39293 NHTTLR 2178
740.39520 TSPPPSR 3086
740.39695 GRFSFK 1051 1461 2908
740.39695 FGYARK 513
740.39695 AFGYRK 53
740.39695 SFGRFK 2647
740.39695 KAYFGR 1407
740.39695 KAFGYR 53
740.39695 FGRFSK 1667
740.40867 AARGGPGR 2954
740.40933 VPLPCR 2971
740.41808 TLKHDK 339
740.41809 KSELHK 181
740.41809 VKTEHK 1207
740.41809 SLEKHK 1811
740.41809 VTHKEK 661
740.41809 LHSKEK 515
740.41809 KESLHK 1886
740.42211 KVYFGK 241
740.42932 KHLSTR 2352
740.42932 KNHSKK 1504
740.42932 KHSNKK 897
740.42932 LHKTSR 1711
740.43382 LPARER 1281
740.43382 NNPKLR 2458
740.43382 ARPLER 2401
740.43382 LRPEAR 320
740.43784 VLAPWR 921
740.43784 LWPLGR 1420
740.44505 RAGGKPR 2816
740.44684 PPFKPR 1330
740.44684 FPPKPR 1062
740.44774 PAELLAK 1517
740.44774 ALAPLEK 797
740.45897 LTPALAR 2653
740.45897 PVLEKR 1430
740.45897 LKLPDR 804
740.45897 RLLPDK 2780
740.45897 LRDLPK 785
740.45897 EVPRLK 2966
740.45897 PLLDRK 668
740.45897 LLDPKR 2380
740.45897 DLPKLR 785
740.45897 KLDLPR 1494
740.47020 LPSLRR 2328
740.47020 NPVKRK 1834
740.47020 VKPRNK 806
740.47020 KVRNPK 2621
740.48144 RKGRPK 176 2160
740.48144 PRKGKR 1161
740.48412 ATVPLLK 2428
740.48412 LPLTLGK 243
740.49086 LALVLGR 2291
740.49536 APVKKAK 837
740.49536 AKAVKPK 1296
740.49536 KKAGLPK 1363
740.50209 LLRALR 1255
740.50209 ALRLLR 747
740.52724 VLLLKR 2651 1786 2819
740.52724 LLRLVK 1794
740.52724 LLVRLK 155
740.52724 LLVLKR 2175
740.52724 LLKVLR 2916 3081
740.52724 LKVLLR 1041
740.53174 KPLKKK 1410
741.31810 SYSEEK 94
741.31810 EYDTSK 2923
741.32933 EEAEHK 2203 2012
741.34056 DVHSER 846
741.34459 FEFSGR 669
741.34459 YAGEFR 1148
741.34527 CHGRGR 2742
741.34796 SCYGKK 257
741.34796 GSYKCK 2527 2129 2615 2637
741.36032 DFHPAR 225 195
741.36032 EGHFPR 2927 852
741.36532 TXKGAAGK 2931
741.36572 LHTDEK 1556
741.36974 FDFSVK 319
741.36974 EAFTFK 811
741.36974 AVYDFK 1786 2819 2651
741.36974 YFVADK 363
741.36974 SVFDFK 1734
741.36974 YFDGLK 1640
741.36974 YFGVEK 3022
741.36974 LDYFGK 809
741.37695 SNSVHAK 773
741.37695 SHNEKK 720
741.38097 FLGSYR 2328 2571
741.38818 SKHGSAR 2428
741.39268 DPAARGR 2816
741.39334 PCPAAVK 124 2296 1436
741.39334 AGLPPCK 82
741.40612 LTSFFK 1778
741.40612 TFFSLK 519
741.40660 PEEVLR 1440
741.40660 PLEDLR 679
741.40660 NPEALAK 2951 522
741.40660 AELANPK 1196
741.40794 RPWAGR 591
741.41333 SDKKHK 1195
741.41783 TGAGPLAR 989
741.41783 KPVENR 3123
741.41783 GGPEKVR 2115 2325
741.41783 VNASVPR 991
741.41783 KVENPR 1502
741.41783 KNLDPR 1315
741.42636 PKPWSK 2923
741.42859 LHFGLR 246
741.42859 GHLFLR 2530
741.42907 SPLNRR 2564 2355
741.42907 DPRKAR 2849
741.42907 EPRKGR 453
741.42907 GPGRSLR 1538
741.42907 RKPEGR 825
741.42907 GREKPR 1992
741.42973 LPPCKK 528
741.44030 PASRRR 2783
741.44030 APSRRR 1512
741.44299 LPGEAKK 1303 1552
741.44299 PAKTVNL 474
741.44299 DPKALAK 1379
741.44749 KSPSPVK 2315
741.44749 SPSPVKK 2315
741.44972 GLLGNLR 2625
741.44972 AVLAAAAR 456
741.45374 FVHVLK 495
741.45374 HVFVLK 1929
741.45422 VPAAKTR 132
741.45422 VDPRKK 2211
741.45422 AKSLPAR 1348
741.45422 VKPDRK 2901
741.45824 KLKAWP 919
741.46095 GAAVLRR 895
741.46095 ANLRLR 2617 579
741.46095 GRALAVR 762
741.46095 ALAVRGR 762
741.46274 FLLPPR 1939
741.46274 LFLPPR 2857
741.46545 VSRKPR 3090 3091 165
741.46545 VPRRSK 2425
741.46545 PSRRVK 2983
741.47218 ALRRAR 1307
741.47219 RRALAR 1082
741.47487 VLGKLAAA 1492 1950
741.47487 LLVELR 2321
741.47937 LPKVSAK 803
741.47937 LKKPEK 338
741.47937 PKSLAVK 1356
741.47937 LSLKPGK 1815
741.47937 LPTKVGK 2949
741.47937 PGLKLSK 1184
741.47937 PGSLLKK 3041
741.47937 PEKLKK 254
741.47937 KAKPSLV 109
741.47937 GKPVTLK 1323
741.48610 NLKLVR 2093
741.48610 LVNLKR 1891
741.48610 GARVVLK 1468
741.48610 LVNLRK 1654
741.49060 PKTLRK 779
741.49060 PRLKTK 1330
741.49734 RLKLGR 1558 2822
741.49734 LVARKR 89
741.49734 RLLGRK 1081 1579
741.49734 RVLAKR 1570 1015
741.49734 LRGLKR 1791 2392
741.49734 KLGRLR 1883 2689
741.49734 VAKRLR 553
741.49734 ALKRVR 1372
741.49734 RALKVR 2864
741.51126 LGAKLLK 897
741.51126 LAVALKK 1405
741.51126 LAKLGLK 1483
741.51126 ALLLKGK 248
741.51126 KLAVALK 1405
741.52249 LKVVKR 2057
741.52249 VKLKVR 979
741.52249 KVLKVR 947
741.52249 VLKVRK 947
741.54764 LKKLLK 3069 1646
741.54764 KLLKLK 894
741.54764 LLLKKK 135
742.31335 YSGDSSK 320
742.32458 SSGSYSR 2273 2187
742.32458 EEHGSGK 2265
742.32860 FGDYNK 1044
742.33581 ASTDGHR 2077
742.33581 HTTNDR 338
742.33983 EGHWSK 864
742.34321 EHLCGK 1281
742.36096 HDSKEK 1714 1719
742.36499 FNSTFK 206
742.36547 LADPGDR 1471
742.36547 PEVENR 187
742.36547 DGPGLER 3141
742.36547 GGELPDR 447
742.36547 EEAAAPR 3056
742.37220 SESHRK 1920
742.37220 HGSSVTR 719
742.37670 GGSGNPVR 1309
742.37670 EGEPRR 14
742.37670 EERPGR 2606
742.38072 ADPVWR 2344
742.38745 NGLFHR 1084
742.38745 FGNHLR 537
742.38793 RNGGPSR 2187
742.39062 ALPEGEK 1102
742.39062 ALGEEPK 1387
742.39512 PPSDSLK 2260
742.39512 PSSPLDK 2451 2375
742.39735 THTKEK 875
742.39735 SSALHTK 2565
742.40185 SVDGPLR 1585 304
742.40185 DKLDPR 3041
742.40185 PETAVAR 1053
742.40185 NLSNPAK 1120
742.40185 ATADPLR 3161
742.40185 AALESPR 1968
742.40185 PGNSGALK 1843 2970
742.40539 LLGFFF 687
742.40587 LAEWPK 1121
742.40635 PLPSSSR 2715
742.40635 SVSTPPR 528
742.41260 VFNVHK 2027 985
742.41308 RVTPDR 2397
742.41308 KNSAPAR 354
742.41308 DRSPLR 1000 864
742.41308 PRDSLR 846 699
742.42700 PLASDLK 2539
742.42700 PLKEEK 1010 1124 590
742.42700 LSLPEGK 443
742.42700 PLELSGK 12
742.42700 LEKPEK 2622
742.42700 LKPEEK 624
742.43374 NDLLLR 668
742.43374 DLLGGLR 3051
742.43374 AVGELVR 8
742.43823 AKPVNSK 1462
742.43823 KLPSGNK 2665
742.43823 NLGPKSK 2281
742.43823 KPKENK 1124
742.43823 APGSKGVK 329
742.43824 LPTEKR 1038
742.43824 PLETRK 850
742.43824 SLALSPR 2983
742.43824 SPVATLR 2245
742.43824 EKNKPK 778 1068
742.43824 KTLEPR 1506
742.43824 LTEPRK 277
742.44226 LWLPSK 2697 2699 2851 1089 2686 2732
742.44226 LWSLPK 859
742.44226 LPSLWK 3053
742.44497 LAERVR 1035
742.44497 RGLELR 696 2412 1581
742.44497 DLRALR 1307
742.44497 ALDRLR 2142 2264
742.44497 LLERGR 2496
742.44497 LRDALR 427
742.44497 LRLGER 1069
742.44497 VALERR 1239
742.44497 RVALER 1239
742.44497 VVRVDR 895
742.44947 RKTPNK 1194
742.44947 KAPKGSR 1417
742.45620 LNRGRK 87
742.45620 VNARKR 1250
742.45620 ANVRRK 1062
742.45889 ALAVLEK 2470
742.46743 GKRRAR 1502
742.47012 VVKELR 598 626
742.47012 VLRLDK 2080
742.47012 KNALVAK 2033
742.47012 VLLKDR 2995
742.47012 NALLGKK 731
742.47012 VLKEVR 2953
742.47012 KLVDLR 467
742.47012 LKEVVR 2521
742.47012 LVEVKR 88
742.47012 LLVDRK 59
742.47414 ALLLWK 1572
742.47462 KTKAAPK 87
742.48135 VVGKKGR 1004
742.48135 TRVVLR 1079
742.48135 NRVVKK 2514
742.48135 KAGALKR 548
742.49259 VKRGKR 2673
742.49527 TLAVLVK 1398
742.49527 LELKLK 556 2519 718
742.49527 LKELLK 2929 678 2665 2105
742.49527 KLLELK 1326
742.49527 ELLKLK 270
742.49527 LLASLVK 1256
742.49527 LAVTLVK 2154
742.49527 KELLLK 2900
742.49527 LLKELK 582
742.49527 KLLLEK 1660 812
742.49527 ELLLKK 2421 2488 1855 2484
742.49527 LLLKEK 1411
742.49527 LLLEKK 539
742.50651 LTRLLK 1038
742.50651 LKLTLR 1573
742.50651 LLNKKK 2855 3037
742.50651 NLKLKK 583
742.50651 KNLKLK 583
742.50651 KNKLLK 65
742.50651 LKKLNK 1334 858
742.50651 KLNLKK 543
742.50651 LLTLRK 2024
742.50651 LLRLTK 15
742.50651 NLLKKK 3025
742.50651 LKKNLK 1921
742.50651 TLKLLR 601
742.50651 LKTLLR 1384
742.51774 LKAKKR 296
742.51774 KLKAKR 3098
742.51774 KARLKK 2673
742.51774 AKLKRK 2256 1809
742.51774 RLKAKK 203
742.54289 LKKVKK 524 2890
742.54289 KKKVLK 1181
743.31330 GTHNCR 1744
743.31983 HDESTR 163
743.34948 EVEDPR 1303
743.34948 EDVPER 874
743.36024 YTSAFR 1314
743.36024 SFSTFR 2081
743.36071 SGGVGDPR 501
743.36071 VNGSDPR 1381
743.37147 DHGFLR 619
743.37147 FHGLDR 711
743.37463 EPEELK 1584
743.37597 PWTGGAR 95
743.38384 RCPPSK 671
743.38384 CPPSKR 1335
743.38384 PSCPKR 1854
743.38539 YYSALK 1644
743.38539 GLTYYK 2469
743.38587 GPGKEEK 13
743.38587 KPGDEAK 2862
743.39260 AGLAEGAR 1410
743.39662 LEHFAK 1109
743.39710 ARDPSAK 2672 2684
743.39710 TPLGNSR 3137 1306
743.39710 GKAPTDR 2331
743.40112 YPHLSK 61
743.40112 PWDAKK 1894
743.40383 LERGGGR 762
743.40383 GGNVGGKR 1178 1270
743.40383 VNARER 1615
743.40383 RENLGR 1512
743.40383 NAVERR 2728
743.40562 PFPLDR 768
743.40562 FDPPLR 566
743.40652 LAEELLG 1229
743.40785 GWVNLR 30
743.40785 VHGLYR 273
743.40785 LGYVHR 2541
743.41506 KGRGGNR 2097 2773
743.41507 NNRGRK 106
743.41507 ARERGR 1530
743.41507 RRAEGR 181
743.41573 PCLARK 921
743.41775 LEDVLR 1463
743.41775 EVDLLR 1107
743.41775 LDEVLR 1019 468
743.41775 EAAAAALK 2246
743.41775 LDDLLR 812
743.41775 GNVLDVK 859
743.41775 VVEELR 1013
743.42225 KLPSDGK 292
743.42225 VPSEGKK 433 2013
743.42225 KPKDEK 834
743.42225 KPEDKK 1001
743.42225 PASAATVK 704
743.42225 SSVPNLK 1021
743.42225 GKEVSPK 1611
743.42225 NATLPTK 1081
743.42225 KDKEPK 2282 2745
743.42225 VTDPKGK 333
743.42225 VTGAATPK 1296
743.42675 SPSKTPK 724
743.42898 NVRLDK 885
743.42898 DNKLVR 2883
743.42898 KVLDNR 1572
743.42898 AANSLLR 2921
743.42898 VLGSNVR 1573
743.43301 FSKHLL 633
743.43301 LSHFLK 730
743.43301 FSLLHK 1199
743.43348 KPESKR 1365
743.43348 PARSVSK 132
743.43348 KEPRSK 243
743.43348 EPSKKR 1257
743.43348 PERKSK 794 1915
743.43348 KPSREK 2331
743.44022 LGRDKR 1458
743.44022 KLDGRR 924
743.44022 TAGRLAR 822
743.44022 GRLKDR 2955 2000
743.44022 GLRKDR 900
743.44022 GKERVR 1503
743.44022 DLKRGR 1927
743.44022 DGRLKR 1239
743.44022 KVDARR 1194
743.44022 DKGLRR 2320 413
743.44290 LLEELK 3131 658 2481
743.44290 LELLEK 624
743.44424 VGWVRK 2953
743.44472 SPTKRR 77
743.44472 SKTRPR 304 2308 1585
743.44472 PKRSTR 2985
743.44874 HPHLLK 1356
743.45145 RSGLRR 1826
743.45145 LRSGRR 2565
743.45145 GRTRVR 1401
743.45414 VLNTGLK 494 1765
743.45414 SLVLANK 2481
743.45414 GALEKVK 1415
743.45414 VSLANLK 1099
743.45414 LLETLR 2170
743.45414 DLLGAKK 320
743.45414 KLELNK 3036
743.45414 ELKNLK 1356
743.45414 ENKLLK 2421 1855 2488 2484
743.45414 LKLNEK 2464 2480
743.45414 KDLLGAK 320
743.45414 LKNELK 2425
743.45414 LTELLR 578
743.45414 LLDAKGK 890 636
743.45414 LLLETR 2295
743.45414 AAKLVDK 3138
743.45414 LNEKLK 53
743.45864 TKPLASK 2025
743.45864 ASLTPKK 2025 2501 1840
743.45864 LKSAPTK 2706 2839 2743
743.45864 LSAKPTK 1920
743.46537 LKAREK 1281
743.46537 RAELKK 525
743.46537 GTKVLAR 1238
743.46537 AEKKLR 1609 1967
743.46537 TRLAVGK 2850 2604
743.46537 EAKKLR 126 774 1224
743.46537 RKAELK 759
743.46537 LLKTGGR 1104
743.46537 EKKALR 2064
743.46537 KLAREK 1344
743.46537 ELKRAK 607
743.46537 RKLEAK 110
743.46537 TLLRNK 1384
743.46537 LAREKK 137 2280
743.46537 KELKAR 2139
743.46537 KKALER 2625
743.46537 LTNKLR 1002
743.46537 KAGAAKAK 1296
743.46537 AKLREK 251
743.46537 EAKLRK 2142 2264
743.46537 RTLLNK 731
743.46537 LAKERK 486
743.46537 AGAAKAKK 1296
743.46537 KLERAK 2516
743.46537 ERLAKK 3110 2990
743.46537 LKNLTR 1953
743.46537 KKNNLK 3081 2916
743.46537 ALKEKR 1027 559
743.46537 NNKKLK 1055
743.46537 LEAKKR 703
743.46537 AKKAGAAK 1296
743.46537 KLRAEK 1541
743.46537 ELKARK 944
743.46537 AKRLEK 1900
743.46537 KKLAER 1869
743.46537 LRAKEK 693
743.46537 KLAEKR 672
743.46537 RLEKAK 2438 2378
743.46537 ARLKEK 1256
743.46537 GKANKVK 421
743.46537 KREALK 1255
743.46537 GKALLSR 3029
743.46939 AVWKLK 166
743.46939 GKLLWK 1815
743.46939 GLLKWK 411
743.46939 LVAKWK 501
743.47660 RSVRVK 2421 2128 2488
743.47660 RALRTK 1933
743.47660 KLRTAR 1849
743.47660 VKSRVR 2411
743.47660 TRLAKR 569
743.47660 RAKTLR 414
743.47660 NKRKAK 1912
743.47660 RALKTR 1677
743.47660 GGAKKKR 1270
743.47839 FPPKKK 1931
743.47839 FPKKPK 507
743.49052 SLKGLVK 1621
743.49052 EKKLVK 662
743.49052 LTKGVVK 1499
743.49052 LVKSGLK 658
743.49052 VKEKLK 361 1687
743.49052 LATALKK 1633 2642
743.49052 VKELKK 753 318
743.49052 VLKKEK 2084 1847
743.49052 LLDKKK 767
743.49052 DKKLLK 1843 3122
743.49052 KTVVAVK 219
743.49052 LKDLKK 816 2503
743.49052 LKEVKK 913
743.49052 LDLKKK 689
743.49052 LVKKEK 1969 2456
743.49052 KLEKVK 1057
743.49052 LKDKLK 2949
743.49052 KVLEKK 2889
743.49052 DLKLKK 2158
743.49052 ELKVKK 1896
743.49052 KLKDLK 1813
743.49052 VKLEKK 816
743.50175 KSLLRK 1679
743.50175 RKSLLK 1856
743.50175 LRKTVK 561
743.50175 KLRSLK 1402
743.50175 LKSRLK 2568
743.50175 RKLLSK 1011 883
743.50175 RLLKSK 100
743.50175 RLKSLK 90
743.50175 KVLKTR 1569
743.50175 LKKLSR 1289
743.50175 LSKKLR 1374
743.50175 LLSKKR 2094
743.50175 LLKSRK 1127
743.50175 LLSKRK 122
743.50175 LVRTKK 2118
743.50175 LLKSKR 26
743.50175 LLKKSR 1254
744.32247 HCVSDK 2761 2769 746
744.33350 GLSPADGE 2376
744.33350 PKDGEAE 1809 2256
744.33350 PNEEEK 2912
744.34023 STHSGEK 3123
744.34023 HSTGDTK 198
744.34473 GEGTEPR 1601
744.34473 ENPETR 465
744.34473 TPGGEER 25
744.34875 AWDPEK 1581 2412 696
744.36270 GRGGGEGR 2165
744.36538 EENGLAL 1136
744.36988 TVPDDAK 840
744.36988 GDSPELK 1952
744.37661 EGLEAAR 1578
744.37662 NNGVVDK 1158
744.37662 LANNADK 1423
744.37795 RHGYGR 344
744.38112 GSNPKDK 1996
744.38112 EESKPR 1577
744.38112 TDPVTGR 2380
744.38785 LGRDER 115
744.38785 VNNATAR 2735
744.38785 VEADRR 850
744.38785 LRDGER 1983
744.38785 RVEADR 850
744.38785 EERGVR 2972
744.39187 HFNLSK 688
744.39637 PSWSLR 879 882
744.39908 NRAAASR 1260
744.39908 DKNGRR 1854
744.39974 VTLPCR 568
744.39974 TLPVCR 1489
744.40087 YPPVNR 3096
744.40177 ALAEDVK 436 424
744.40177 EDVAALK 457
744.40177 LENLEK 2094
744.40177 LELNEK 389
744.40177 LLEENK 1627
744.40310 FTRHGK 581 2414
744.40310 FHRASK 783
744.40310 NAAWRK 449
744.40627 SATLEPK 202
744.41031 SRRGGGR 546
744.41300 NASNLVK 1170
744.41300 KAEELR 2083 2846
744.41300 AKELER 1121
744.41300 KDDVLR 1275
744.41300 EELAKR 2732 2699 2851 2686 1089 2697
744.41300 ALLDASR 847
744.41300 AEERLK 1380
744.41300 KNNLEK 3039
744.41300 NNLEKK 3039
744.41300 ERLEAK 2157 2307 2220
744.41300 EDVKVR 22
744.41300 KEAELR 673 862
744.41300 AELEKR 835
744.41300 EALEKR 534
744.41300 AVTELGR 686 572 306
744.41300 LEKEAR 1423
744.41300 ELASAVR 278
744.41300 LLAGSER 1740 2166
744.41300 NKAVGEK 474
744.41300 RELEAK 704
744.41300 KGNLGEK 1449
744.41300 LALSDAR 2919
744.41300 LNTELR 1938
744.41300 TVDAALR 3126
744.41300 KNGEAVK 3061
744.41300 NLNEKK 3036
744.41300 KEEALR 2547
744.41702 EGWLLK 1303 1552
744.42152 LWPTTK 465
744.42423 RAGSGVAK 2378 2438
744.42423 ARKENK 2540 1845
744.42423 EANKKR 2786 1839
744.42423 VNASKAR 1159
744.42423 RAETLR 1003
744.42423 SVRAANK 587
744.42423 ASLRGNK 62
744.42423 EKRNAK 27
744.42423 NLNRTK 320
744.42423 NGGKGKGK 544
744.42423 GGTLNRK 2443
744.42602 PFKPEK 131
744.42826 VATWLR 834
744.42826 GLTLWR 2207
744.42826 LWGTLR 531
744.43163 CLLLAR 281
744.43276 PVLNFR 1180
744.43276 AFGVPVR 2020
744.43276 FAAALPR 798
744.43815 TLAELAK 2472 493
744.43815 SEVLAVK 2825 2134
744.43815 LETGVVK 2885
744.43815 DTLGLVK 1067
744.43815 DLLEKK 2916 3081 572
744.43815 LDKELK 2375
744.43815 LLEDKK 554
744.43815 LTVVGEK 630
744.43815 LKDLEK 812
744.43815 ELKDLK 2821
744.43815 AETLALK 2556 2416
744.43815 SGLLDLK 992
744.43815 EKLVEK 837
744.43815 DLLKEK 1170
744.43815 LAVVSEK 2658
744.44265 TSLSLPK 2713
744.44938 VLASLSR 269
744.44938 SVAVTLR 646
744.44939 GKNVTVK 1046
744.44939 SELLRK 1514
744.44939 DLKKNK 1752
744.44939 RLSELK 1443
744.44939 SLRLEK 2546
744.44939 LRLESK 1737
744.44939 KNKDLK 346 1038
744.44939 LAGASKAK 2955
744.44939 ESLLRK 756
744.44939 DTRLLK 2858
744.44939 LRLSEK 554
744.44939 LESKLR 1350
744.44939 LSELKR 1816
744.44939 KLLESR 2871 2380
744.44939 LLSERK 547
744.44939 KEVKGGK 661
744.44939 NKDLKK 346
744.44939 DTLLKR 527
744.44939 KVETLR 211
744.44939 LDNKKK 2372
744.44939 LKDNKK 3037
744.44939 VLKETR 2603
744.44939 LLEKSR 1762
744.44939 KVLNSGK 518
744.44939 ELLSRK 756
744.44939 LNDKKK 1323
744.44939 VENKKK 3123
744.44939 LKELSR 3051
744.44939 VKNKEK 2650
744.45389 ASKSPKK 2049 2402 1770
744.45791 ALFAVPK 1071
744.45791 VAPLFAK 1546
744.46062 RLKNSK 2077
744.46062 KVKRGSA 686
744.46062 KDKAKR 765
744.46062 KGKEKR 2273 2187
744.46062 RKGKEK 2187 2273
744.46062 SRLKGGK 1970
744.46062 RAKDKK 1218
744.46062 LRSNKK 215
744.46062 EGRKKK 1084
744.46062 DKAKRK 765
744.46062 KLNSKR 1389
744.46062 TSLLRR 1715
744.46062 KGLKSGR 3021
744.46062 SKKNLR 1432
744.46062 AKDKKR 1218
744.46062 TVTLRR 1376
744.46062 KKKEGR 107
744.46062 KGREKK 1974
744.46062 KNKSLR 1583
744.46062 VKNTRK 2549
744.46062 LSRLTR 1127
744.46241 KPPLYK 1937
744.46241 PYLKPK 1210
744.46464 KKGWVK 622
744.46464 KGKVWK 1394
744.47185 AKKSRR 2742
744.47185 RGKTRK 2510
744.47185 GTKKRR 1831
744.47591 PPPPPLK 397 1580
744.48577 LKATGKK 1559 3045
744.48577 VVSKGKK 1470
744.48577 VKKTAAK 661
744.48577 KTAAKVK 661
744.48577 KASALKK 980
744.48577 AKAKLSK 329
744.48577 AKKALSK 725
744.48577 KKDVKK 2897
744.48577 KKASALK 980
744.49429 LKPFLK 846 699
744.49429 LFPKLK 1607
744.49429 LKFPLK 333
744.49429 KLLFPK 2528
744.49700 SKKVKR 686
744.49700 KKRVSK 2528
744.49700 KVSKKR 813
744.49700 KRVSKK 2528
744.52216 KKKTLK 2537
744.52216 KTLKKK 1080
744.52216 TKKLKK 2950
745.31751 EEEDPK 531
745.32222 EGGACPR 2451
745.32827 SYSDFK 506
745.32875 TEEPDR 350
745.32875 ETPEDR 1621
745.33548 DLNDNR 1114
745.33748 CGPWAR 774 126 1224
745.33998 TNSPDGR 2141
745.34737 VCNPEK 579 2617
745.35073 HASEFR 1450
745.35073 FHTGER 396 1901
745.35073 GEGWAAR 3131
745.35523 VHGEPAH 197
745.35861 PLCGGSR 828
745.36063 ADNDALK 2103 2833 1378
745.36063 AEEELR 491
745.36063 ELDVDR 1570
745.36063 LENNEK 3152
745.36063 LEEEAR 2673
745.36263 WVPCGK 1037
745.36984 PRSCAR 2359
745.37186 DGRDGVK 1187
745.37186 RADAGEK 347
745.37186 VNDTAAR 629
745.37186 AKEENR 2859
745.37186 ADKEGAR 1098
745.37186 ANEKER 1343
745.37186 GGDVRDK 2273 2187
745.37186 NEKNNK 2539
745.37186 NKGADNK 46
745.37589 HSLDFK 2359 2640 1006 1484
745.37589 LFDSHK 1472
745.37636 PGSSTAAR 1255
745.38578 ELLDEK 2083 2368
745.38578 ELDELK 1120
745.38578 LEDLEK 1953
745.38578 EELEVK 965
745.38578 EVEELK 1628
745.38578 DLEELK 2524
745.38578 DLLEEK 686
745.38712 SVFHTR 2259
745.38712 GAGWSLR 683
745.38712 LHSSFR 1183
745.38712 ALSWNR 912 231
745.38712 LFSSHR 2039
745.38712 NHKYGK 786
745.39114 AVGWWK 490
745.39702 ANVSDLK 98
745.39702 ENEKVK 356
745.39702 LESELR 669
745.39702 LEELSR 258 2487
745.39702 LEESLR 1003
745.39702 LNDKEK 3027
745.39702 ELLESR 1525
745.39702 TEDLLR 1644
745.39702 LLESER 2396
745.39702 DNELKK 338
745.40152 STPSNLK 1979 2739
745.40152 PLNTSSK 313
745.40152 VPSSATGK 1920
745.40152 TDPKTGK 240
745.40152 ESKTPGK 3069 1646
745.40285 HVPHTR 2114
745.40825 ARAVSDK 2895 787
745.40825 ENSRLK 461
745.40825 RSENLK 615
745.40825 KADEKR 823 1161
745.40825 KSNLER 800 212
745.40825 LSRNEK 1875 2087
745.40825 AEKKDR 2157 2307 2220
745.40825 KKAEDR 2642
745.40825 ASDGKLR 902
745.40825 SLNREK 2542
745.40825 KGEEKR 2420 2793
745.40825 ALSKDGR 405
745.40825 KGTDAVR 573
745.40825 LKNSER 625 970
745.40825 EKEGKR 1402
745.40825 LKDAGSR 2964
745.40825 NKNDKK 3031
745.40825 LNEKSR 568
745.40825 KEDKAR 2217
745.40825 NDLTKR 2855
745.41227 HVLSYK 1315
745.41227 SWLVNK 2810
745.41227 KWEVGK 1842 1998
745.41227 VYSHLK 1781
745.41227 LNSWVK 1183
745.41275 PTRSGTK 830 2645 2611 331 2078
745.41275 TKSAPSR 2843 2726
745.41275 GKTSTPR 2981
745.41275 SSPAKTR 873
745.41564 NVCLLK 827
745.41677 KSWPTK 549
745.41948 DKATRR 1409
745.41948 RLTNSR 44
745.41948 NKRNSK 640 1582
745.41948 TRSLNR 1788
745.41948 SNRTLR 2366
745.41948 KTREGR 93
745.41948 TNSLRR 671
745.42350 WSKGLR 635
745.42350 KVASWR 2025 1840
745.42350 WSGLKR 933
745.42350 WLSRGK 1729
745.42350 TVKGWR 924
745.42350 RGLSWK 1595 135
745.42688 GCLLKR 2451 2375
745.42688 LAKVCR 1497
745.42688 ACKVLR 528
745.42800 FKAPGAR 2287 2455
745.43071 TTRGRR 837
745.43340 EVKKDK 2548 2536
745.43340 LANSLTK 1447 1936
745.43340 SNVVSLK 813
745.43340 EALSKAK 3123
745.43340 ADKTALK 459
745.43340 LKKDDK 2719
745.43340 LTNALSK 2696
745.43340 KALADTK 88
745.43340 TGVKVDK 941
745.43340 LKESAAK 2502
745.43340 KKDLDK 1656
745.43340 KKLDDK 3037
745.43474 LLAHHR 2099
745.44192 LPFELK 431
745.44192 FPLELK 1764 2225
745.44463 RGSLVSK 1162
745.44463 TRLAASK 668
745.44463 VKSREK 379
745.44463 KAKAGGSK 2719
745.44463 SVGRLSK 1471
745.44463 KSVERK 302
745.44463 ASKANKK 783
745.44463 DKVTKR 1506
745.44463 LSRKDK 1794
745.44463 SRKLDK 1594
745.44463 KGLVSSR 555
745.44463 DSKLKR 2582
745.44463 VKSSGLR 1338
745.44463 KVDTRK 2651 2397 3161 2819 1786
745.44463 RDSKLK 2582
745.44866 ALKWTK 2510
745.45203 VCLVKK 842 1331
745.45316 LFGPGKK 1870
745.45316 LLFTPR 1001
745.45316 FNKPLK 320
745.45316 VVYPLR 162
745.45316 LTLPFR 21
745.45316 FKPLNK 578
745.45587 SRTVKR 2427
745.45587 SKVRTR 22 1375
745.45587 KSLRSR 1670
745.45587 RSSLRK 1673
745.45587 RKSLSR 813
745.45587 RVKSTR 752
745.45989 LVLHHK 1983 1942
745.46439 AFPRKK 1838
745.46439 RFAKPK 544
745.46439 FAPKRK 35
745.46439 KPRAFK 1752
745.46979 SALLSKK 2542
745.46979 KSGTLLK 1869 2059
745.46979 TVSLAKK 1536
745.46979 LASKLSK 1856
745.46979 KELTKK 1659 383
745.46979 GTLVKTK 1296
745.46979 LKKETK 1852 2248 2967
745.46979 TELKKK 806
745.46979 LKTKEK 1194
745.46979 KTLEKK 1925
745.46979 KKTLEK 3018
745.47831 YPLLLK 2738 2755 2077
745.47831 YLLPLK 675
745.48102 TLTKKR 254
745.48102 KLTTKR 901
745.48102 TLRTKK 2216 2268 2431
745.48102 TKTLKR 3156
745.48504 FLVVLR 3029
745.48954 VKFKPK 2923
745.48954 VFKPKK 627
745.51019 LLLFLK 1708 2708
745.51740 SKKKKK 1419 649 1268
745.51740 KSKKKK 237
746.32822 HFCAGR 2857
746.33073 REGDDR 527
746.34262 DLCPSR 1032 2179 1592
746.34262 PCDLSR 1282
746.34465 EEGAVDK 2493
746.34465 ELNEDK 847
746.34465 DEEKAGV 1227
746.34915 ETPASDK 1535 614
746.34915 SEGTPEK 1700
746.34915 GTSEPEK 1848
746.35588 AKEEDR 771 1669 1562
746.35588 EGGESLR 2998
746.35588 GETDLGR 833
746.35588 KEEADR 2282 2745
746.35588 SLENER 2539
746.35588 KEEGER 2269 2270 1190 31
746.35588 ENKDNK 3021
746.35588 DEEKAR 461
746.35588 LESENR 111
746.35588 AVSDAER 1505 1820
746.35588 REEEGK 518
746.35588 EDAEKR 3107
746.36711 ARDETR 1227
746.36711 EAERSR 2451 2375
746.36711 NKNESR 2395 2221
746.36711 SAERER 887
746.36711 GDRNTGK 1867
746.36711 REETGR 2016
746.36711 EETGRR 2016
746.36711 SAREER 1027
746.36711 EEARSR 2404
746.37113 LWSGER 1229
746.37113 YHDKGK 2175
746.37113 THYAAGK 1196
746.37114 EWGVTR 2951 522
746.37451 ELCLGR 1552
746.37451 LCDLAR 752
746.37451 LDACLR 1644
746.37451 NCVLNK 697
746.38103 GSLDVEK 1419
746.38103 DLKDEK 1373
746.38103 DSLLGDK 1455
746.38103 DADSLVK 557
746.38103 EVKDEK 2953
746.38103 VSDEAVK 509
746.38103 DEEVKK 1813
746.38103 VKEDEK 1686
746.38103 VVGEDTK 851
746.38103 VETVGDK 1573
746.38103 ADVDLSK 112
746.38103 DEKVEK 1286
746.38103 TAEALDK 862
746.38103 DELDKK 825
746.38103 KELDDK 869
746.38103 SDVALDK 1501
746.38237 SNKWGR 1338
746.38553 ESSLPSK 1653
746.39226 EVERSK 2990
746.39226 TEGATLR 270
746.39226 TLDDRK 1890 1739
746.39226 KELDSR 247 2149 2634
746.39226 DVSGTLR 126 1224
746.39226 SDELKR 327
746.39226 KEVESR 1801
746.39226 KLESDR 671
746.39226 EDKVTR 1859 1789
746.39226 DVTKER 2212
746.39226 KTVDER 1997
746.39226 VGESLSR 555
746.39226 SELRDK 1601
746.39226 KESLDR 865
746.39226 VSGLESR 907
746.39227 VTGANTGK 1115
746.39227 DVETRK 1738 2290
746.39227 NNTLSAK 1304
746.39227 DRVTEK 88
746.39629 LTEAWK 806
746.39676 PTTATTR 1990
746.40079 FAEPVGK 2810
746.40079 ENLPFK 2393
746.40350 DSTLRR 2395
746.40350 SKNKDR 2216 2431
746.40350 ESLRSR 388
746.40350 ELSSRR 1359
746.40350 LSSERR 1006
746.40350 LRESSR 2903
746.40752 VWSTVR 880
746.41202 RAPFEK 1422
746.41202 GPNFGKK 610
746.41202 FKPAER 2427
746.41473 NSKSRR 1815
746.41473 SRSGKGR 1592 2179 1032
746.41473 RKSSGGR 748
746.41539 PKKSCK 3003
746.41742 SLASELK 1942 1983
746.41742 TSAELVK 88
746.41742 ELTLGSK 966
746.41742 TKEELK 294
746.41742 TLSEGLK 2279
746.41742 LKEETK 1898
746.41742 LTKKEE 689
746.41742 TEKLEK 1549
746.42213 KGCKVR 3001
746.42213 RVKGCK 1006
746.42325 FPARTR 1939
746.42865 KASTNVK 1500
746.42865 KAVSASGK 936
746.42865 ETRLTK 1281
746.42865 LKSTGNK 743
746.42865 NTEKKK 916
746.42865 LLSATSR 2832 2683
746.42865 LLSASTR 2130 2459
746.42999 KHHLGR 2243 2852 2092
746.43267 WLSTLK 253
746.43267 WTLSLK 2968
746.43267 LWSLTK 629
746.43267 TWLSLK 1469
746.43717 GFPVLSK 1631
746.43717 DKPFLK 777 788
746.43717 VEFKPK 1061
746.43717 LYNLPK 3002
746.43717 PFEKVK 862
746.43988 ARKSASK 1797
746.43988 TTKRNK 1303
746.43988 ASSAKKR 854 1513
746.44390 ALFAVAR 1746
746.44728 KCLAKK 373
746.44840 KLPSFR 813
746.44840 FRLPSK 2481
746.44840 RLPFSK 2846
746.44840 LSRFPK 3039
746.44840 FPRLSK 2857
746.44841 LFSPRK 2355 2564
746.44841 KFPSLR 383 1659
746.44841 PSKLFR 71
746.44841 PSLFKR 2981
746.45380 TLVSVTK 3081 2916
746.45380 LLSTVSK 244
746.45380 TTVVSLK 312 576 1259
746.45380 LLSVSTK 1317
746.45514 VFGLRR 399 632 536
746.45514 VLGFRR 433 2013
746.45514 AVVRFR 279
746.46191 PPAPPLR 1589
746.46503 KKEKSK 65
746.46503 ASKVKSK 2346
746.46504 SGKTKVK 1835 2691 1857
746.46504 SLKKSGK 1745 1805 1750 1943
746.46504 KSKEKK 2064
746.46504 KSKKEK 2622
746.46906 FVAVLAK 424 436
746.46906 FLLLNK 3039
746.47627 KSTKKR 1715
746.47627 STKKRK 1715
746.48029 ALRFLK 1255
746.48029 FLALKR 959
746.48029 LLKAFR 1965
746.48029 LLAKFR 1924
746.48029 RFLALK 959
746.48029 AFLRLK 2006 802
746.48029 LLFKAR 2896
746.48029 LLAFRK 1912
746.48029 VVFKVR 2967 2248
746.48029 ALLRFK 1420
746.50544 LVKFLK 2960
746.50544 LVLKFK 225 195
746.50544 LKFLVK 1813
746.50544 LKFVLK 1687
746.50544 LLKVFK 1655
746.50544 LKVLFK 285
747.30351 EGEEER 1840 2025 2501
747.30351 DEEAER 109
747.32866 DEEVEK 2846
747.33000 HSDFSR 1982 1986
747.33337 ANCDLR 812
747.33337 GLENCR 885
747.33990 DDETLR 1218
747.33990 SEDELR 1132
747.33990 LEDESR 3128
747.33990 NKDDEK 618
747.34440 GDSPASSK 2400
747.34460 EGCRAR 2063
747.34527 CPLCAK 2912
747.35113 SNGDLSR 2847 2907
747.35515 FSETHK 2736
747.35852 VNCLDK 2876 214
747.35852 CNVVEK 2077
747.35852 NCLVDK 1412
747.35852 NVDLCK 200
747.35917 GFSFYK 1101 2371
747.36236 NSRSER 553
747.36236 RASSGDR 1760
747.36302 KSPECK 825
747.36302 CTPKDK 105
747.36638 TNWATR 517
747.36638 TGAAWSR 2508
747.36638 DWRSGK 1456 129
747.36976 TCGVGVR 1980 2034
747.36976 VCNVTR 1379
747.37426 TCSRPK 730
747.37426 SCTKPR 1744
747.37628 KASDAEK 845
747.37628 TNEEKK 1313
747.37628 EDATKGK 2952
747.37628 ETLTER 2960
747.37628 KEETNK 766
747.37628 SLADNTK 15
747.37628 LASTNDK 900
747.37762 GSRSWR 2496
747.37762 SWRGSR 2496
747.38099 LGCRSR 1841 1769 1790
747.38099 GLSCRR 11
747.38480 FEPEVK 1144
747.38751 DRDSKK 887
747.38751 TNEKTR 384
747.38751 KDRDSK 887
747.38751 ASKEASR 1782
747.38751 DSGSVKR 1760
747.38751 NKTTER 695
747.38751 SDRKDK 819
747.38751 SKDKDR 924
747.38751 VAGTSGTR 1812
747.39154 EWKTGK 1415
747.39491 CGTGLLK 1413
747.39491 LGVCTAK 1576
747.39491 ACSLLGK 431
747.39491 LKEACK 905
747.39604 PTFLDR 1936 1447
747.39604 FGKGDPK 3010
747.39604 LPSFER 2905
747.39604 APELYR 733
747.39604 APEYLR 527
747.39875 SKSRDR 350
747.39875 RKSSDR 1174
747.39875 SRSRDK 924
747.40277 FNAAGLR 2859
747.40277 TAWKSR 2442
747.40614 LTCKAR 591
747.40679 FAHVFK 2063
747.40727 RPSNFK 169
747.40727 PSNFKR 169
747.40998 SRSRSR 506 3102 1679 3085 2187 226 2273 887 1662 94 350
747.40998 SRRSSR 506 1662
747.40998 RRSSSR 1565
747.40998 RSSRSR 506 924
747.40998 RSSSRR 1080
747.41177 PEPLHR 146
747.41267 VAKTDSK 1132
747.41267 TDKAVSK 631
747.41267 GLSGVSTK 1464
747.41267 TEDKKK 2973
747.41267 SGKDLTK 1598
747.41267 ETSGVKK 1120
747.41267 EESKKK 901 1394
747.41267 DKLTSGK 122
747.41267 SKEKEK 350
747.41267 EKKSEK 2773 2097
747.41267 EKSKEK 1286
747.41267 KSEKEK 1811
747.41267 DKTKEK 855
747.42119 YLDLPK 3072
747.42390 LSSTGKR 1078 2192
747.42390 GSRSTLK 462
747.42390 ETRKSK 2516
747.42390 KEKSTR 498
747.42792 NKLNLF 3017
747.42792 AFELLR 3097 2840 2184
747.42792 ALELFR 1368
747.42792 LFELAR 2751
747.42792 FNNLLK 657 926
747.42792 LSWSKK 3134
747.42792 KLSWSK 3134
747.42792 LAVFNGK 1200
747.42792 TWSKVK 1987
747.43129 LKLCSK 315
747.43129 CKLLSK 3011
747.43129 TKLVCK 2719
747.43242 LYLSPR 2903
747.43242 AKFKSPA 827
747.43242 LLPSYR 1714
747.43513 TTSKRR 2292
747.43513 TKTRSR 819
747.43915 FLGAKGR 1658
747.43915 LNKFAR 965
747.44253 CGKKKK 317 2234
747.44905 LSSSVKK 271
747.45039 AKFRAR 2187 2273
747.45307 FLLDLK 275
747.45307 VELFLK 840
747.45307 DLLLFK 905
747.45715 PPGKPPR 648
747.46431 LVKFNK 1455
747.46431 FLAAKAK 1189
747.46431 LFLVTR 243
747.46431 LFSLLR 2262
747.46431 LALLYR 1907
747.46431 FVLLTR 2524
747.47554 KRAFVK 2103 2833 1378
747.47554 RKFGLK 888
747.47554 LFRGKK 1416
747.47554 VFKARK 2608 2335
747.47554 FGRLKK 2973
747.47554 KAVFKR 1587
747.47554 FKKGLR 258
747.47554 RLKFGK 1683
747.47554 KVFKAR 2335 2608
747.47554 KGFLKR 1266
747.47554 FLGKRK 1752
747.47554 FKKLGR 1288
747.47554 GLRKFK 2210
747.47554 FGKLRK 2339
747.47554 GFLRKK 1007
747.48004 LLPHLR 485
747.48004 LPLLHR 1026
747.48946 VYLLLK 144
747.48946 LVLYLK 913
747.48946 LYLLVK 2585
747.50069 KVKFVK 530
748.29876 DTDENR 200
748.31268 ETEELE 1978
748.31401 DSADWR 2707 2656
748.31739 LCDGER 771
748.31739 CGEDLR 1076
748.33264 CHYAAK 1594
748.33514 RSVGSDE 1059
748.33965 SSPSDTR 251
748.33965 SSSEPSR 2395 2221
748.34051 CKPCGK 1690 692
748.34254 CAEELK 2528
748.34254 CVVEDK 2901
748.34254 DEVCVK 643
748.34367 NPDFEK 297
748.35377 CVSDLR 1856
748.35377 ECTLAR 3124
748.35377 CKAENK 961
748.35490 APFDGSR 1634
748.35490 SDPFAGR 1929
748.35490 YENPAR 191
748.36030 TDSLGEK 1727
748.36030 EVDATSK 1348
748.36501 CNARTK 2264 2142
748.37016 RGWAPY 16
748.37016 SGWFPR 445
748.37153 SESALSR 2457
748.37153 ASESLSR 2294
748.37153 SSGSAVGGK 3080
748.37153 KEESTR 1310
748.37153 EETKSR 1495
748.37353 LCGPFR 1545
748.37555 DWLTSK 1334 858
748.37892 CLSELK 343
748.37892 LLESCK 1159
748.38005 DPGVSFK 2255
748.38276 TSGNSKR 688
748.38276 TTTRDR 1228
748.38276 TRDTTR 2331
748.38678 TWSVTR 1078 2192
748.38678 FADAGLR 1417
748.38679 FNNLNK 3039
748.38679 THELHL 348
748.38679 LTSWSR 897
748.39016 LSCKNK 593
748.39016 NLKSCK 2548
748.39016 EGCKKK 264
748.39128 FPTAASR 2853 2854
748.39128 PFRSDK 2473
748.39128 DPRFSK 1214
748.39128 TNPVYR 2893
748.39129 YPLGSGR 2483 2664
748.39531 AWPTFK 2077
748.39668 GLTETTK 1893 2316
748.39668 SATLETK 1065
748.39802 VRDGFR 2014
748.39981 FPFPNK 329
748.40204 AFVWAR 2533
748.40204 AVAWFR 614 1535
748.40252 TYGRPR 67
748.40252 GPYRTR 685
748.40791 GKKSDSK 2078
748.40792 AASSKTGK 269
748.40792 AASTGKSK 3078
748.40925 TKHHAR 168
748.41194 NFELVK 326
748.41194 VNLEFK 1896
748.41194 LDVAGFK 316
748.41194 LGVEFGK 1162
748.41194 NLDLFK 3040
748.41194 LFLDNK 320
748.41644 TPFEKK 1183
748.41644 FASSPLK 231 912
748.41644 GPLSFTK 1399
748.41644 DKVPYK 1361
748.41644 LGPATYK 59
748.41915 RGSKSSK 1939
748.42317 VAFSVAR 1844
748.42317 VAFSAVR 179
748.42317 GFLGSLR 457
748.42317 KEGFLR 2310
748.42317 EFKGLR 1393
748.42317 SFLLNR 2495
748.42317 SFLNLR 457
748.42317 KVNFNK 2611 2645
748.42317 FVAREK 1678
748.42317 LKADFR 320
748.42317 KLGEFR 1613
748.42317 GFLEKR 2099
748.42317 SLNLFR 1995
748.42317 KAFLDR 1348
748.42317 GGLLFSR 2252
748.42317 ADFKLR 2653
748.42317 LSNLFR 1120
748.42317 LNFSLR 1261
748.42317 FSGLLGR 2794
748.42317 KLADFR 2857
748.42317 LTGGFVR 1921
748.42767 TTRPFK 709 1696
748.43440 RVATFR 618
748.43440 FLRGTR 762
748.43440 HKSHLK 1201
748.43440 RAYLAR 467
748.43440 FSALRR 1358
748.43440 ALRFSR 1561
748.43440 FTRGLR 911
748.43440 ARYALR 10
748.43440 RLSAFR 1298
748.43440 LSFRAR 2894
748.43890 HPNLLR 1083
748.43890 PGLGHRL 250
748.44832 VLSGFVK 813
748.44832 FDVKLK 687
748.44832 VDKFLK 41
748.44832 ALLSFAK 1978
748.44832 GFVVLSK 8
748.44832 VVFKEK 1443
748.44832 LYVVAGK 1692
748.44832 FKDVLK 3098
748.45014 HPLRAR 1355
748.45955 FSLVKR 2907 2847
748.45955 LGKYLR 1024
748.45955 KLGLYR 1624
748.45955 VSKFLR 2345 1903
748.45955 LRSFVK 2222
748.45955 VKSFLR 258
748.45955 YKVLAR 2785
748.45955 LYKAVR 1118 724
748.45956 KKFAGAK 1922 2830
748.45956 FSRVLK 2077
748.45956 SFLVRK 1199
748.45956 LKSVFR 319
748.45956 KLLYGR 628
748.45956 LKAYVR 1328
748.47305 PPLGPLR 335
748.47529 LPVHRK 1961
748.48471 LLTKFK 1084
748.48471 LLFTKK 3016
748.49594 AKKKFK 1120
749.27625 GENDCR 2202
749.28815 CPECGK 512
749.28815 CGEPCK 1937
749.29401 DDSSGGGR 1329
749.30793 SEEEEK 2502
749.31264 ECNATR 1755 1748
749.31916 DDNSATK 1506
749.31916 TEDETR 607
749.32387 GRCDSR 2528
749.33039 GEASGSSR 2912
749.33126 ACLACR 469
749.33779 GLCDSAK 549
749.33892 FSPEDR 1611
749.34902 GCTKER 3124
749.34902 EGTCKR 789
749.34902 DACKTR 857
749.34902 GSCTLGR 804
749.35555 TNTESAK 527
749.35555 EGSSKDK 1577
749.35555 ASDSKDK 2352
749.36090 FFGHSR 412
749.36407 PEEFTK 1506
749.37080 VFAEER 1383
749.37080 EEGLFR 2470 3107 2991 2994
749.37080 EDALFR 1996
749.37080 EFVEAR 33
749.37080 LEFEGR 1781
749.37417 CSEVKK 558
749.37417 EVKSCK 1524
749.37417 SCEVKK 2081
749.38203 NSLFNR 2268
749.38203 FLNSNR 526
749.38203 EFKGNR 1896
749.38541 KTCSVR 426
749.38541 LCKSSR 502 893
749.38541 LCSSRK 992
749.38541 RCLSSK 380
749.38541 VSRTCK 907
749.38606 VYGFHK 432 381
749.39193 LSSSGTAK 760
749.39506 FPSPFR 1995
749.39595 EVEVFK 277
749.39595 VLEDFK 892
749.39595 LFVDEK 263
749.40045 ELPYTK 3115
749.40316 TGTTKSR 2808
749.40719 SEVLFR 1416
749.40719 VFETVR 2662
749.40719 FVLSER 3069
749.40719 FKGDGVK 1418
749.40719 LVNYNK 1813
749.41169 PTYLTR 162
749.41169 TYPLTR 62
749.41842 SVNRFK 1323
749.41842 YANRVK 2513
749.41842 DFKKGR 1724
749.41842 LGYGGKR 2486
749.41842 KGDFKR 2746
749.42292 LLPDHR 1485
749.42965 FKRGSR 649 1268
749.43234 LETLFK 1570
749.43234 YLVVEK 968
749.43234 ELTFLK 365
749.44315 PGAPRPR 524
749.44315 RPAGPPR 2810
749.44315 RGPAPPR 3084
749.44357 AKFGLSK 1275
749.44357 KTNFLK 768
749.44357 VTVLYR 2787 2666 2790
749.44357 YNKVVK 2488 2484 1855 2421
749.44357 VFTGKAK 789
749.44357 FAEKKK 1356
749.44357 FEKKAK 704
749.44357 YLVLSR 887
749.44357 LSYVLR 3034
749.44357 KEKFAK 3098
749.44357 NKLFTK 1283
749.44357 FAKKEK 1552
749.44357 NTKLFK 748
749.44357 NLKFTK 578
749.44357 KKAEFK 661
749.44357 EKFKAK 673
749.44357 TNFLKK 768
749.44357 FLKNTK 2763
749.44538 PRRGHK 305 1603
749.45480 KFATKR 694
749.45480 KKGYVR 160
749.45480 KGYVKR 1933
749.46830 VGPPPKR 762
749.46830 RVGPPPK 762
749.46872 LLTLYK 258
749.46872 LLLTYK 609
749.47954 PPKRPR 1572
749.47996 KVTFKK 2827 2661
749.47996 KYKALK 163
749.47996 SLFKKK 2859
749.47996 LSFKKK 2339
749.47996 KKLFSK 89
749.47996 KFKSLK 861
749.47996 LFKKSK 1072
749.47996 LKKFSK 1128
749.49119 LLHVLR 2493
749.49569 PLHKKK 1331 842
750.27803 DDSSGDR 1218
750.30318 DSADSEK 872
750.31641 GCFPDR 985 2027
750.32180 EDKVCT 3005
750.32180 CDTDLK 67
750.32245 YFYTSA 1444
750.32966 NNNFDK 3040
750.32966 NGEEFR 293 2151
750.32966 DAGFEGR 87
750.32966 SWESSR 440
750.33304 KGGCDSK 577 2417
750.34090 HHSENK 1063
750.34090 FNSNNR 1589
750.35079 SSGANTSK 1487
750.35166 CGVCKK 257
750.35166 CKVCGK 519 396
750.35482 AFDDGVK 1415
750.35482 FNLDDK 1389
750.35819 TELCTK 229
750.36605 NFSDLR 509
750.36605 SNLFDR 3023
750.36605 FEKGDR 2369
750.36605 GDEFKR 467
750.36605 EDKGFR 887
750.37007 AWFAEK 1708 2708
750.37595 TSESLSK 2428
750.37728 HKHDSK 1714 1719
750.37728 DRSFAR 1013
750.37728 GSERFR 1229
750.37728 RADSFR 473
750.37728 DGTFRR 2641 2644 1784
750.37997 TFELEL 2410 1559
750.38131 WYLGGR 25
750.38852 HSSHRK 2611 2645
750.39120 ADFASLK 426
750.39120 FLDAASK 2805
750.39120 AVDGYVK 601
750.39120 TFNLEK 493 3015
750.39120 LETFNK 318
750.39120 EFEAKK 13
750.39120 YNVEVK 1218
750.39120 FENLTK 1556
750.39120 EFAEKK 176
750.39120 LGDFTAK 1783 1641
750.39120 GYEALAK 2487
750.39120 EAGLSFK 1794
750.39120 FKEEAK 1675
750.39120 AEEFKK 952
750.39120 FLTNEK 1412
750.39120 FEAKEK 1863
750.39120 TFVEAGK 2418
750.39120 ETFNLK 1366
750.39302 GERPHR 2842
750.39570 TAPSFTK 3100
750.39570 YKTPDK 2073 605
750.40243 LGDKYR 80
750.40243 FSLTGAR 1087
750.40243 DVAKYR 869
750.40243 LSYNVR 506
750.40243 TEAKFR 545
750.40243 GKDLYR 162
750.40243 AEFKTR 259
750.40243 LAGATYR 1846
750.40243 NLSYVR 3040
750.40243 LFNTTR 193
750.40243 AASALYR 472
750.40243 YADRVK 388
750.40244 VYVTGGR 1783 1641
750.40646 WSAFLK 1561
750.40693 TKSYPR 511
750.40983 LCFLAK 1165
750.41096 NVFFPK 611
750.41367 ASYVRR 1469
750.41367 SVSRFR 23
750.41817 SAHLPAR 1035
750.42356 SSSKKSK 1862 1649 1966 1918 2474
750.42356 KSKSSSK 401
750.42356 KKSSSSK 1952
750.42717 EPPPRR 685
750.42717 ERPPPR 3073
750.42717 REPPPR 685
750.42759 FTVGTVK 1867
750.42759 YEKLAK 1328
750.42759 FEKLSK 1462
750.42759 LKEFSK 1451 1518 342
750.42759 EFKLSK 623
750.42759 LSFVSAK 540
750.42759 FLDKTK 248
750.42759 VGLSTFK 2360
750.42759 ALEKYK 1235
750.42759 LKTDFK 2025 1840 2501
750.42759 YEAKLK 1289
750.42759 FSELKK 763 1820
750.42759 TFTALAK 145
750.42759 KFLESK 1804 1749 1448
750.42759 KFTDLK 2200 1623
750.42759 LFSEKK 1284
750.42759 KFELSK 455
750.42759 ELSFKK 1786 2651
750.42759 SFKLEK 1275
750.42759 KYALEK 2161
750.42759 LYTLNK 2493
750.42759 EKLFSK 1514
750.43882 NKSFKK 3029
750.43882 AKYTLR 268 1321
750.43882 TFKSLR 1359
750.43882 YSVKVR 2424
750.43882 NSFKKK 2634 2382 247 2149
750.43882 KTYLAR 1053
750.43882 SFKNKK 1134
750.43882 SLFTRK 881
750.43882 KTSFLR 2141
750.43882 FSKNKK 765
750.44332 EHPKLK 554
750.45005 HLNLVR 320
750.45005 VALVGHR 1251
750.45005 LLHGGVR 240
750.45455 TPKHLR 109
750.46129 RHLLGR 668
750.46129 HRGLLR 175
750.46129 VAHLRR 2332
750.46129 RLHLGR 2208
750.46129 LLHGRR 253
750.46397 KLLSYK 379
750.46397 LSKLYK 1194
750.48644 LHKVVR 2565
750.49544 RPLPLR 744
750.49544 LPRLPR 2175
750.51159 HLLKLK 829
750.51159 LHLLKK 1351
750.51159 LLKHLK 655
751.29930 CDVACK 885
751.29930 CDLCGK 1807 811 1763 1879
751.29930 CVECGK 811 3123
751.31053 CVACSR 403
751.31705 GETCSAK 1791 2392
751.32491 GGFGGSDR 446
751.32829 CDSSRK 3122
751.33883 EFEEAK 207
751.33883 KAEEEF 1675
751.33952 RSSCSR 2611
751.33952 SRSCSR 2187 2273
751.33952 SCSRSR 2886
751.35007 FAEETR 2538
751.35007 YGEEVR 3160
751.35007 EFVSDR 1692
751.35007 DLEGYR 1463
751.35007 AVYEDR 1498
751.35007 LEDYGR 711
751.36130 AASFSNR 803
751.36982 FDAPFR 232
751.37120 ASATSTSK 1848
751.37120 SDSTKSK 1543
751.37120 SSKESSK 1124
751.37253 GGGRSRY 762
751.37522 LYEAEK 615
751.37522 LFEDTK 1664
751.37522 KSEFLE 1090
751.37522 ELEFSK 529
751.37522 AEELYK 219
751.38645 KGFGESK 1048
751.38645 NFSLGSK 548
751.38645 FNKSEK 2857 1152
751.38645 FGSSGLGK 894
751.38645 LDSYVR 1363
751.38645 KNAEYK 713 500
751.38645 YGKEAGK 725
751.38645 NATVYGK 2001 2867
751.38645 NDFTKK 2212
751.38645 VYDLSR 2681
751.38645 FTSLER 2016
751.39095 LHEPEK 2927
751.40171 KGFWSK 2106
751.40218 HNPEKK 1480
751.40218 HTPLER 2383 2816
751.40621 FLPGYR 1984
751.41160 LSVYGTL 453
751.41160 LDTYLK 988
751.41160 LETYVK 2162
751.41160 YLELSK 1706
751.41342 KNHTPR 493
751.42194 FVPPHR 1973
751.42284 SLYKNK 2351 1771
751.42284 KAGYVSK 1060
751.42284 DKKAYK 1014
751.42284 KYGEKK 680
751.43136 YFPVVK 752
751.43138 HGRRAR 192
751.43407 SFSKKR 1292
751.43407 KSFSKR 1292
751.43407 YGTKKR 1224 126 774
751.43407 YKASKR 1722 1871
751.43407 YKAKSR 2281
751.43407 VLHDLR 1995
751.43407 KTRGYK 1272
751.43634 TPPPGGVK 273
751.43809 FGLLFR 2339
751.43809 LFLFGR 1602
751.43809 LFFLGR 2656
751.44980 PKSHKR 268 1321
751.45430 LGPGPRR 7
751.45430 LGPGRPR 1586
751.45430 LPGPGRR 747
751.45654 RHKGVR 261 1088
751.45922 LHLELK 1112
751.45922 KTKFTK 498
751.45922 TKFTKK 498
751.45922 LLEHLK 1203 503
751.47045 HKNLLK 2894
751.47045 LKNLHK 653
751.47045 NLLHKK 1022
751.47045 LNKHLK 3037
751.47045 LLNKHK 2172
751.47045 LHKLNK 812
751.47272 PVSPPKK 747
751.48169 HAKLKR 440
751.48169 HRKLAK 2911
751.48169 HKARLK 1609
751.49069 KPRPVR 1596
751.50684 VHLKKK 1380
752.25816 CNDCGK 3127 1305
752.30107 ETCSEK 2157 2307
752.31883 DSTTDSK 2657 2663
752.32082 PYECGK 1459
752.32756 FCVGDR 2147
752.33006 STSSSER 525
752.33206 CSFSPR 1310
752.33408 DDVNYK 903
752.34532 FSGESAR 1295
752.34532 YGDDKR 816
752.34532 EAGSSFR 244
752.35271 LFCADK 1379
752.35271 LCDAFK 557
752.36057 FWTSGR 268 1321
752.36394 ACSFLR 2066 2687
752.36394 AFCLSR 781
752.36507 HPWLNS 765
752.36507 GFPYGGR 546
752.37047 SYALDGK 1908
752.37047 EEGKYK 344
752.37047 SFDSLGK 1033
752.37967 LPHCAR 2028
752.38170 SKAYER 1001
752.38170 KDATYR 2549
752.38170 FTSDKR 2350
752.38170 FSSERK 2223
752.38170 TNYSLR 2528
752.38170 ADTYRK 1601
752.38620 SVHPGEK 3123
752.38620 SDPAVHK 1776
752.39293 RFSTSR 1078
752.39293 SRTFSR 326 2715
752.39293 ELAGAHR 2418
752.39293 DHGLVGR 1553
752.39520 DAPPPTR 924
752.39695 LFFNGR 152
752.39743 SHPEKR 1868 1024
752.40685 YEKSVK 637
752.40685 LKYDSK 631
752.40685 SLYKDK 1463
752.40867 PRTSHR 506
752.41809 KSYLSR 1827
752.41809 TKFTTR 2898
752.41809 GLHLGEK 3123
752.42259 LHTTGPK 2912
752.42661 FKFPSK 3131
752.42661 KPFSFK 1518
752.42661 AKYPFK 1438
752.42932 AHSLGLR 2995
752.42932 LEAKHR 2307 2157 2220
752.42932 AHLEKR 1228
752.42932 KLAHER 2898
752.42932 ELRAHK 1269
752.42932 HLAEKR 2707 2656
752.42932 LKHAER 798
752.42932 KNLHNK 3037
752.42932 KHLEAR 1977
752.43159 PPLSSPR 2949
752.43334 AHVLWK 2032 1271
752.43832 ERVPPR 39
752.44055 RTALHR 450 1503
752.44324 LKTTYK 824
752.44324 KYLTTK 1671
752.45224 LGPPLEK 1413
752.45447 VEHLKK 467
752.45447 HLKDLK 1046
752.45447 HSGLVLK 243
752.45447 LVHKEK 541
752.45447 KHLDLK 2671 2806
752.45447 VLHTGVK 526
752.45447 EHKVLK 3028
752.45674 LPPPTTK 1035
752.45849 FKAFLK 1978
752.45849 FKLAFK 2604 2850
752.45849 FAFLKK 219
752.46347 ALPLSPR 1281
752.46347 NPGKLPK 2508
752.46347 NKPAVPK 495
752.46347 LASPLPR 591
752.47694 KKHKGR 1046
752.48862 LPLVPSK 989
752.48862 LPVLSPK 2554 2614 2507
752.48862 TPPVVLK 1482
752.49536 VAVVLPR 2798 2276
752.49986 PKGVKPK 443
752.50659 LPVLRR 1216
753.27856 CTECGK 1695 1305
753.27856 CSACEK 548
753.28171 DFDDDK 260
753.29295 DYDADR 591
753.31157 FCEGNK 1118 724
753.31157 DFNACK 1723
753.31810 SDEEFK 1626
753.31810 DFEESK 2876
753.31810 SEDEFK 1368
753.31810 FEDSEK 502 893
753.32281 TFGNCR 1524
753.32933 EFRESS 3007
753.32933 AYEESR 2211
753.32933 AYTEDR 457
753.34796 FDGCKK 1989
753.35919 CGKSFR 3127 2181
753.35919 CKSGFR 1535 614
753.36303 GHNRDR 819
753.36572 EVTYSR 2080
753.37269 AGPCPPR 410
753.37695 SYKSNR 1449
753.37695 EALHER 240
753.38097 FDFGLR 141
753.38097 FAVDFR 3103
753.38097 DGFLFR 804
753.38547 YGYPVR 2542
753.38595 PAEPGAGR 2718
753.38818 KAGGHER 829
753.38818 AASHGVGR 2368
753.39941 GRAHASR 2028
753.40120 PHTPFR 2513
753.40210 VLLASDH 2756
753.40210 ELLDHK 678
753.40344 AGKHWR 3
753.40612 FLAEFK 1655
753.41062 PFYTVK 345
753.41062 AYYLPK 2562 2023 2011
753.41110 VPPAADGK 1143
753.41333 HLELSR 1392
753.41333 NVHEKK 3105
753.41333 HTAGAGLK 866
753.41736 LYGFVR 1778
753.41736 TLFAFR 3014
753.41736 FLVYGR 1218
753.42233 GTPGPAVR 2985
753.42457 ASHGVRK 630
753.42457 SKLGHGR 50
753.42457 RVHTGGK 1459
753.43357 PRSPAAR 392
753.43357 PTRAGPR 666
753.43580 KHRASR 1667
753.43849 KKTSYK 205
753.44251 LFFSLK 2199
753.44251 FFSLLK 678
753.44251 FFLLSK 1289
753.44749 PPDLKGK 2517
753.44972 SAKALHK 1734
753.45872 PVGKPTR 569
753.45872 PPGKVTR 646
753.45872 PGPSLKR 1857 1835 2691
753.45872 KKPEPR 2383
753.45872 TGPKPVR 430
753.46095 VSKKHR 2528
753.46095 SRVKHK 780
753.46545 NPVLRR 2057
753.46995 PTKRPR 92
753.47668 GLRPRR 168
753.47669 GLPRRR 570
753.48387 PTALPKK 1280
753.48387 KPTALPK 1280
753.48610 KKTLHK 1722 1871
753.48610 LHTKKK 896
753.48610 LTKHKK 1305
753.51576 VLPKGLK 2968
753.52699 KKLLPR 396
753.52699 PKLLKR 1468
753.52699 KLLPKR 2075
753.52699 LPRLKK 1704
753.52699 KLPRLK 1704
754.29559 DFCEGK 166
754.30682 FADSCR 1587
754.32458 SGTYGDR 1574
754.33197 LYCDGK 3037
754.34321 GLSCYR 751
754.34321 GVTYCR 2963
754.34973 YETTNK 2061
754.34973 GDSSYVK 1870
754.35173 CFPGFK 1892
754.35873 LDPAPEN 1500
754.35894 SPVCHR 1816
754.36096 TSSFASR 2452 2633
754.36096 DEHLNK 1284
754.36546 PHGDTTK 322
754.36547 SPEKHGT 2369
754.36997 PPGAEER 1737
754.37220 AEHRDK 771 1669 1562
754.37220 EKHGER 3073
754.37220 SYSRSR 3085 2187 2273
754.37220 SRSYSR 1662 3102
754.37220 HLDNTR 2611 2645
754.37220 HNLESR 223
754.37622 DLHGWK 691
754.37670 TPHGTSR 1399
754.38522 APEWPR 608
754.38612 SYSASLK 85
754.38612 ASSLYSK 2103 1378 2833
754.38612 LSSTYGK 1988
754.39082 AVHCLR 2326
754.39512 LGDEPPK 1619
754.39735 ALHTGEK 800 212
754.40137 NFLFSK 1825
754.40137 AGFFVSK 427
754.40137 YLAFNK 1139
754.40137 AKFDFK 2397
754.40137 FSNFLK 837
754.40635 GETPPVR 2766
754.40635 LPGSEPR 151
754.40635 DPASPLR 2550 987
754.40635 ADLPSPR 1641 1783
754.40858 GSVLHSR 778 1068
754.40858 HSKVER 2715
754.40858 LSHDKR 772
754.40858 KVHSER 849
754.40858 EHVRSK 956
754.41037 VPPEWK 355
754.41085 PTPSTPR 591
754.41260 FASRFK 816 2503
754.41260 FASFRK 1504
754.41260 GFTFKR 871
754.41260 AAKFYR 2747
754.41260 KFFTGR 1876
754.41710 PNLFHK 2681
754.41982 LRSHSR 724 1118
754.42834 HPAFKR 550
754.43150 VVDPTKP 1191
754.43373 LTLGHSK 4
754.43373 LLTGHSK 3016
754.43374 LHTKEK 2007 2104 1935 2208
754.43374 HKETLK 1243
754.43374 KHLTEK 1186 702
754.43374 THLKEK 1453
754.43555 RPRGGGR 198
754.43776 KYGLFK 259
754.43776 AFKYVK 1091
754.43776 SKFVFK 431
754.43824 PAADLLR 1278
754.43824 ALALDPR 3156
754.44274 SPLSVPR 3161 2397
754.44497 RTHLTK 1304
754.44497 HKTTLR 1364 2618
754.44497 NKHKTK 644 1129
754.44947 VVPRER 1832
754.44947 EPVVRR 20
754.44947 RDVLPR 165 3091 3090
754.44947 LPRDVR 2535
754.44947 GPKGALGR 512
754.45349 PLLAWR 1070 328
754.45349 ALWPLR 646
754.45349 KHPVFK 791
754.46070 AAPRGRK 77
754.46070 RAPAKGR 391
754.46339 VVNPTLL 1526
754.47462 KPLELR 318 1893
754.47462 SGLLPLR 2841
754.47462 PVTLLGR 63
754.47462 LSLPGLR 1557
754.47462 LAVSLPR 2440 2119
754.47462 KLLEPR 1265
754.47462 PLLGSLR 430
754.47462 TLGLVPR 261 1088
754.47462 LPEKLR 1989
754.47462 GLTPLVR 479
754.47462 LLPERK 2371
754.47462 VPVGKAGK 1996
754.48585 KPLKNR 1464
754.48585 GRGLPKK 2179 1592 1032
754.48585 KRPLNK 388
754.48585 RKVPGAK 1109
754.48585 KLNKPR 393
754.49709 APKRKR 1381
754.49977 SVLKPVL 1279
754.51774 VLRLVR 242
754.53166 LLVGLLK 267
754.54289 LLKLLR 1274 523
755.30860 DSDTYR 685
755.32722 TFNSCK 258
755.33375 TEEYSK 2539
755.34498 FSSSNSK 313
755.34900 FEDFAK 3010
755.36024 GGNFFSK 1858 117
755.36024 TFGFER 57
755.36024 FASFER 2977
755.36024 AYEAFR 1165
755.36024 NNFFSK 288
755.36361 KSCFSK 1960
755.36361 FCKSSK 89
755.36474 TGYPYR 2281
755.36745 SGHSNVR 866
755.36745 KSHDNR 2238
755.38137 HTLEEK 191
755.38137 THELEK 871
755.38539 DLSFFK 1729
755.38539 SVFFEK 3127
755.38539 FSFDLK 1780
755.39260 THKNEK 1351
755.39487 SPGPSSPK 1422
755.39662 SSFLFR 457
755.39710 NNPNVAK 89
755.40383 HSATGKR 1840 2025 2501
755.40383 RTHTGGK 2326
755.41123 LCKAHK 249
755.41283 PSSRPGR 3006
755.41956 GPRRDR 506
755.42177 YLGYLK 1478
755.42225 LPEELR 1946
755.42225 LPVAGGDK 459
755.42225 PEGLAAAK 221
755.42225 LVPGNEK 2781
755.42225 ENPLVGK 694
755.42898 DKKHTK 1129 644
755.42898 ASHVSKK 1797
755.43348 PNKLER 1263
755.43348 DALKPGR 1698
755.43348 ENLPKR 525
755.43798 PSTAPKR 298
755.44022 SKKTHR 2005 1917
755.44424 LLHFAR 1997
755.44472 SRALGPR 2423
755.44472 PTNLRR 693
755.44472 KGPNKGR 1039
755.44472 PEARKR 320
755.44472 KRPAER 729
755.44874 APKWVR 316
755.45595 RPARTR 2008
755.45864 KPGVLDK 758
755.45864 ASPALVAK 1424
755.45864 LPVKGDK 286
755.45864 AVKDVPK 22
755.46939 LLHVFK 17
755.46987 VGLPSRK 1877
755.46987 LPKGVSR 159
755.46987 AVVPSKR 998 826
755.46987 RPDLKK 1405
755.46987 RPKLDK 1141 2711
755.48110 LPSKRR 2813
755.48110 VPKRTR 2212 1433
755.48110 RKPSLR 1319
755.48110 PKRLSR 643
755.48110 VPRTRK 1448
755.48110 PRTVKR 1780
755.48783 GLRRVR 2080
755.49052 GLNLLVK 1858 117
755.49052 LLELLR 2881
755.49502 TKPGLLK 817 2529
755.49502 GPLLKTK 1987
755.49502 LKAPLSK 1871
755.50175 GLLGLKR 1281
755.50175 KVLAGLR 79
755.50175 VLAGLRK 79
755.50175 LNKLLR 2039
755.51299 VRVKVR 2309
755.51299 LRKALR 1843 2970
755.51299 LARKLR 467
755.51299 LLKRAR 2280 137
755.51299 LLRAKR 2644 2641
755.51299 LAKRLR 1120
755.51299 RLLKAR 2027 985
755.51299 ARLKLR 2931
755.52691 LLAKLAK 2319
755.52691 LLAALKK 2909
755.52691 LLLAAKK 1653
755.53814 RKLLVK 2733
755.53814 VLKKLR 563 647
755.53814 VRLLKK 981
755.53814 VKLLKR 338 1687 1897 361
755.53814 LVLKKR 378
755.53814 LKLRVK 1473
755.53814 LRVLKK 1525
755.53814 KKLVLR 1064
755.53814 VLKLKR 430
755.53814 KVLLKR 795
755.54264 KKKPKK 3128
756.28609 CSDYGR 896
756.32247 SCFSTR 2279
756.33773 AFFCGR 1564
756.34762 SYLCSK 379
756.34923 DGEPSPR 3128
756.35146 DHDSKR 2843 2726
756.35548 FSSFNR 1351
756.35548 NFFSSR 1435
756.36270 SRSHDR 350 685
756.37438 PSDVPDK 1524
756.37661 LSHSGEK 641
756.37662 SKEHEK 1938
756.38785 GTSLHSR 563
756.38785 TRHSEK 980
756.38785 THSREK 980
756.38785 TSEKHR 2178
756.38785 SETKHR 765
756.39187 KYGAYR 1205
756.39235 EPRAER 1546
756.39235 PREEAR 2404
756.39235 DVRDPR 64
756.39235 GDKGAPGR 2585
756.39637 GPWLER 2656
756.40358 GRAGPSGR 169
756.40537 FPPSGPR 703
756.40627 DLLNSVP 1707 1724
756.40760 GGRGWPK 2768
756.41077 EPSLSPK 1012
756.41702 FYATKK 1301
756.41750 SPLARDV 3070
756.41750 DLSVAPR 1797
756.41750 KEDLPR 130
756.41750 VAGGAAPSK 1417
756.41750 SLDGPLR 2308
756.41750 VKDGPGGK 1109
756.42152 VLPDWK 2985
756.42825 GHFAVVK 549
756.42826 LHGVGFK 938
756.42873 RLDTPR 63
756.42873 RGSNPVK 288
756.42873 ERLSPR 803
756.42873 KPGDGRK 570
756.42873 PELSRR 813
756.42873 GSNPVKR 288
756.43547 LRNGAAR 182
756.43613 LCVLPR 420
756.43613 LVCPLR 2324 1824
756.43726 LFPGPAR 269
756.43949 KHFLGR 3063 776
756.43949 GHLFRK 2152
756.43949 LFGHKR 2099
756.43949 FLGRHK 2377
756.43949 FGRHLK 1407
756.43997 GRPKGSR 77
756.43997 RKNPSR 297
756.43997 GRPRGSK 158
756.44265 ELPLTGK 2539
756.44265 APEVLTK 1072
756.44715 LPPTTTK 727
756.44938 EVLAVAR 2031 2628
756.44939 GAGAGVVVK 2434
756.44939 AADVLLR 865
756.44939 LLENLR 1031 1214
756.44939 EGLVALR 1326
756.45388 VTVPVSR 1919 2756
756.45389 GGPTAKVK 1069
756.45389 ANVTKPK 623
756.45389 LSTAPLR 2494 2490
756.45389 SPLATLR 824
756.45791 PWLLTK 262 353
756.46062 LNLRNK 3029
756.46062 VARNLGK 1070 328
756.46062 LKNLNR 3022
756.46062 LARELR 1666
756.46062 EARLLR 778 1068
756.46062 VVLDRR 2210 1560
756.46062 VVRVER 2001 2867
756.46062 VARLNGK 1830 2271
756.46062 LKNNLR 3024
756.46062 RLEALR 1170
756.46062 VGLKANR 164
756.46062 ELRLAR 2206
756.46062 EVVRVR 2309 2852
756.46512 KGPTKAR 1979 2739
756.47185 ARVRAGK 2367
756.47185 NALRRK 329
756.47185 RRLANK 1303
756.47185 RLAKNR 842 1331
756.47185 NRLAKR 562
756.47364 FPKLPR 1948
756.47364 PFKLPR 783
756.47454 LVLADVK 1193
756.47454 LLEALAK 2077
756.47904 LTPVTVK 1417
756.47904 TVPLLSK 1683
756.47904 VPLTSLK 824
756.48308 AAKRRR 2055
756.48308 AARKRR 971
756.48577 LLKLDR 28
756.48577 LVKLER 1312
756.48577 LEVLKR 355
756.48577 KLLEVR 2223
756.48577 VKLLER 1596
756.48577 LVRLEK 302 518
756.48577 ELLKVR 916
756.48577 EVLLKR 192
756.48577 EKVLLR 639
756.48577 VLLERK 1877
756.48577 LVELKR 2211
756.48577 LKDLLR 886
756.48577 LLAALTR 7
756.48577 LTALLAR 1846
756.48577 LLLRDK 2353
756.48577 VLELKR 1275
756.48577 LLDRLK 752
756.48577 LDLRLK 323
756.49027 KVPTGKK 237
756.49027 KPKEKK 2529 817
756.49027 KKEKPK 2037
756.49027 KEKKPK 2123
756.49027 EKKPKK 2123
756.49027 LKSKPGK 2949
756.49700 LAAAKRK 2538 2534
756.49700 RVLTLR 1844 1184
756.49700 LRKNVK 1135
756.49700 LKNVKR 2063
756.49700 NVKKLR 3040
756.49700 KRLVGGK 373
756.49700 NVRLKK 1320
756.50150 PTKKKR 77
756.50150 KTKPRK 110
756.50824 KRGLKR 789
756.50824 RAVKKR 513
756.50824 ARKVKR 150
756.50824 GKLRRK 690
756.50824 RLRGKK 1121
756.50824 KKAVRR 2992
756.51092 LTVVVVK 186 196
756.51092 LLGLLTK 447
756.51092 VALTLLK 2427
756.51092 LVLTALK 1531
756.51092 GLLLTLK 986
756.52216 KLKAAVK 1102
756.52216 KLAGLKK 1738 2290
756.52216 AKLAVKK 2044
756.53339 KKVVRK 1276
756.55854 LKKLKK 3151
756.55854 KKLKLK 2859
756.55854 KLKKLK 926 657
757.32425 DHTEEK 691
757.33298 ACHGWK 46
757.33950 YSGEFR 2806 2671
757.33950 SGEFYR 2990 3110
757.33998 DPDAANR 167
757.33998 AADGPGDR 1651
757.33998 DPNAEGR 2713
757.35411 CEKHGK 811
757.35411 EGCHKK 815
757.35523 NPWGER 2985
757.35523 EHPYGR 1125
757.36465 KSFEFT 1470
757.36465 YDGLYK 129 1456
757.36513 LPEEDR 1081
757.37049 PGWWGR 643
757.37589 FSFTTR 1350
757.37589 FTSFTR 1145
757.37636 DPEKNR 770
757.37636 GGKEPDR 2884
757.38039 PTFEHK 1038
757.38039 PEFHTK 514
757.38712 GELHFR 93
757.38712 AFDHLR 746 2761 2769
757.38712 AHEFVR 32
757.38760 RESNPR 897
757.38760 RDPNTR 2542
757.38760 RADSPGR 1475 2183
757.38760 GRPTDGR 682
757.39049 VKCSHK 80
757.39114 FAFAFR 1724 1707
757.39162 GDWKPR 1027
757.39499 LPCGGVR 461
757.40104 FTLYSK 1144
757.40104 FSYLTK 334
757.40104 TFSYLK 930
757.40152 ALESPNK 1029
757.40285 GSPWRR 995
757.40825 VALDNAR 366
757.40825 LNNELR 682
757.41227 HEFVVK 1139
757.41227 DFLHVK 2676
757.41227 LFDHVK 2558 2963 2466
757.41227 VDHLFK 848
757.41227 FHVVEK 1593
757.41227 HVDLFK 820
757.41677 AVWSPAK 115
757.41677 WKAPEK 2395 2221
757.41948 GAREAVR 1669 771
757.41948 AVEGARR 344
757.41948 NARLER 109
757.41948 EALRNR 2986
757.41948 AVAGRER 1367
757.42217 DLEVLLG 43
757.42350 HVLFSR 2346
757.42350 FHSLVR 847
757.42350 VAWLNR 2901
757.42350 VWANLR 2965 2201
757.42350 LYLHGR 2052 2127
757.42350 LGNLWR 1163
757.42398 TRGAPTR 328 1070
757.42398 STRAAPR 77
757.42398 PASARTR 3077
757.42398 SRKPDR 259
757.43340 VEELLR 2675 2824
757.43340 LEDLLR 1660 1667
757.43340 DLELLR 457
757.43340 LDLLER 699 846
757.43340 ELDLLR 2974 659
757.43340 LAAELNK 1632
757.43340 VENLGVK 2245
757.43340 DLLNGVK 711
757.43340 DELLLR 425
757.43340 LEVLER 2902
757.43340 LLVEER 1422
757.43340 LLEDLR 1350
757.43340 LLAADAGK 188
757.43474 ALGRWR 1121
757.43474 GRAWLR 2067 2040
757.43521 SSRRPR 1354
757.43790 KSLPKAD 829
757.43790 PEKEKK 2622
757.43790 SPDLKAK 3115
757.43790 LKSPADK 2183 1475
757.43790 TLVSPNK 1577
757.43790 DKSLAPK 1688
757.43790 GKESPLK 1825
757.43790 SPNLSLK 1277
757.43790 EKPEKK 661
757.43924 VHLHPR 2204 368
757.44463 LNDLKR 673
757.44463 VVDAARK 2373 2258
757.44463 ALAEAKR 1820 1505
757.44463 GVAVKER 631
757.44463 AAELKAR 1120
757.44463 GLGKDLR 1307
757.44463 KELVNR 610
757.44463 LSLNGVR 298 3080
757.44463 KLAAEAR 56
757.44463 DGLRAVK 1326
757.44463 GLKDGLR 2921
757.44463 GLDGLKR 510
757.44463 AKAEALR 2975
757.44463 LVSGNLR 1396
757.44463 KELAAAR 344
757.44463 AKLAAER 783
757.44463 GAVRDLK 1840 2501 2025
757.44463 NVLREK 1511
757.44463 AAVVDRK 2693
757.44866 HLFLTK 1487
757.44913 EKKTPR 2399 2100
757.44913 PSLSRAK 2857
757.44913 TGPSKLR 97
757.44913 ERPTKK 77
757.44913 PTVTKGR 130
757.45587 VTGLGRR 648
757.45587 KRAVER 527
757.45587 RALKDR 2510
757.45587 GVALSRR 849
757.45587 VVRAASR 2973
757.45587 LRLSNR 3072
757.45587 GRLEKR 464 2286
757.45587 LKGRER 1255
757.45587 EGLKRR 278
757.45587 EKVARR 2906
757.45587 SGVALRR 2420 2793
757.45587 LKRADR 601
757.45587 REGLKR 278
757.45587 EAVRKR 2630
757.45587 RLAKDR 2463
757.45587 DLRRAK 1519
757.45587 RREGLK 278
757.45587 NVKRNK 1197
757.45587 AVRREK 2373
757.45587 AERVRK 2191
757.45587 RRDALK 2150
757.45587 ELKRGR 2398 2018
757.45587 RKDALR 181
757.45587 GSVRALR 169
757.45587 VRAKER 2042
757.45587 RDALKR 2150
757.45653 KPLCLK 2706 2839 2743
757.45766 LPYLPR 416 782
757.45989 GVWKLR 1475 2183
757.45989 HFKKAK 752
757.45989 LVWRGK 85
757.45989 VLWRGK 323
757.46037 PTTRKR 532
757.46710 SRLARR 1895
757.46710 SRALRR 2520
757.46710 SRARLR 2428
757.46710 SALRRR 1733
757.46710 GKKRNR 819
757.46710 RRLGTR 2313 1735
757.46710 ARSLRR 2792
757.46710 SLARRR 1869 2059
757.46710 RLGRTR 2895 787
757.46979 AKDLLAK 2499 201
757.46979 DKLAALK 1676
757.46979 GLEKALK 1463
757.46979 ALKEAVK 1946
757.46979 LEALKGK 889
757.48102 VREKVK 2722 1787
757.48102 RSVGLVK 1015
757.48102 DKLRVK 1647
757.48102 LVDKKR 60
757.48102 DLRVKK 3160
757.48102 KLKNAGK 313
757.48102 KGLLTAR 1238
757.48102 VKDRLK 1328
757.48102 KVLKDR 1299
757.48102 VKKVER 2968
757.48102 ALKASLR 1132
757.48102 VLRDKK 2849
757.48102 LVSGKVR 767
757.48954 PLLFLR 1870
757.48954 FLPLLR 575
757.49225 LRKVSR 265 278
757.49225 LKRSVR 3040
757.49225 SRLKVR 626 598
757.49225 SVLKRR 2429
757.49225 VRLSRK 938
757.49225 VRLRSK 514
757.50617 EKKLLK 1610
757.50617 KKELLK 616
757.50617 LGKSLLK 2662
757.50617 KLLKEK 2216 1675 2268 2431
757.50617 ELKLKK 2162
757.50617 EKLLKK 2086
757.50617 LKELKK 534
757.50617 LLKEKK 2751
757.50617 LLAKVSK 2383
757.50617 VAVKTLK 339
757.50617 LKEKLK 2279
757.50617 LEKKLK 489
757.50617 KLEKLK 1048
757.51740 LLKKTR 2093
757.51740 LLKTKR 541
757.51740 KLKLTR 1020 651
757.51740 TLLRKK 1752
757.51740 RKTLLK 2762 2323
757.51740 LKRLTK 2776 3132 2844 2767
757.51740 KNKKLK 734
757.51740 KLKNKK 1926
757.51740 LNKKKK 2896
757.51740 LTKRLK 1378 2103 2833
757.51740 KTLLRK 262
757.51740 KGKKLGK 845
757.55379 KVKKKK 1772 2311
758.31297 CHTGER 896
758.32399 GEDPGER 3000
758.33073 SHSADSR 1433 2212
758.33925 DWPDAR 1214 1211
758.33925 WDPEGR 17
758.35386 PVCGNGR 1336
758.36038 KDPDER 1370
758.36711 SAHTSTR 1901
758.37161 ATNPSNR 612 602 2820
758.37161 DRESPR 1786 2651 2819
758.37161 DPESRR 174
758.38553 PEESLGK 2645 2611
758.38553 PKLDSAE 2644
758.38553 EKEPEK 321 1652
758.39226 EGLGVER 344
758.39226 EENLVR 1723
758.39226 LEDNLR 1307
758.39226 AVDLGER 1600
758.39227 NGVNDLK 767
758.39360 HRYGAR 174
758.39360 RGSFHR 23
758.39629 KSYYAK 1001
758.39629 FSSYKK 1210
758.39676 SALESPR 124 2296
758.39676 KTEEPR 2755
758.39677 SPKENGK 506
758.40079 EPWTVK 166
758.40350 ADELRR 60
758.40350 RGVNADK 784
758.40350 VRAEER 276 1202
758.40416 ELCPLK 1711
758.40752 LWGLDR 145
758.40752 WEGVLR 530 2413
758.40752 FASHGLK 2599 2144
758.40752 WLDGLR 936
758.40752 VLWADR 2385
758.41473 RDARNK 1459
758.41473 NGGRSLR 1306 1399 3137
758.41473 RNLNSR 1706
758.41742 AVLEAEK 1653
758.41742 GLVDDLK 1440
758.41742 ELAEAVK 1494
758.41742 VEVEVGK 2170
758.41875 RYHVGK 1139
758.42192 PVSDTLK 952
758.42192 TDLVSPK 2571 2328
758.42192 DLSPLSK 1565
758.42596 AGRSRGR 255
758.42596 RSRANR 1832
758.42663 KKPACR 332
758.42865 VGKNVDK 2558 2963
758.42865 GLGNLSAK 839
758.42865 ALTADLR 2986
758.42865 LDDLRK 309
758.42865 KLVEDR 1514
758.42865 NLGKEAK 1577
758.42865 DVLKER 1433
758.42865 VKEEVR 2603
758.42865 AKLADGGK 2569
758.42865 KDVLER 2603
758.42865 DELVKR 1989
758.42865 EGVKAGAK 348
758.42865 LDVREK 2212
758.42865 LDDRLK 2212
758.42865 LRDVEK 211
758.42865 EEVVKR 2797
758.42865 NEKGALK 1635
758.43267 ELLAWK 2704
758.43315 TLPSSVR 2052 2127
758.43315 KNPSSVK 2223
758.43315 DKKGPSK 1982 1986
758.43315 SLTVSPR 1812
758.43315 GKATAPSK 2165
758.43988 AAKKADR 1631
758.43988 LDRLSR 202
758.43988 LVERSR 2417 577
758.43988 LDRSLR 19
758.43988 VVSRGNK 870
758.43988 KNVDRK 2450
758.43988 TRLNGAK 1930 1465
758.43988 LRTDVR 91
758.43988 SLLRDR 142
758.43988 NVSVKGR 23
758.44390 FKHTVK 3007
758.44390 LHSFKK 2007 1935
758.44390 SHLFKK 586
758.44391 NLKWAK 554
758.44391 AHYLKK 1806 2478
758.44438 SPGRKSK 142
758.44438 PSKRGSK 233
758.44840 PVAFAVR 2751 2676
758.44841 FPLLNR 3036
758.44841 FPLGLGR 277
758.45112 DRKGRK 1678
758.45112 SAAKARR 1178
758.45112 DKGRRK 2949
758.45112 NRKVSR 1085
758.45380 ELSALVK 2519 556 718
758.45380 VVSDVLK 1189
758.45380 EKELLK 2341 2347 928
758.45380 EAVSLLK 1330
758.45380 LKELEK 542
758.45380 LELKEK 659
758.45380 ELELKK 1161 3025 823
758.45380 VLLASEK 1953
758.45380 VTLEGLK 2130
758.45380 LLEEKK 2203 2012
758.45380 KLELEK 2701
758.45380 ELLEKK 834
758.45380 VLDALTK 77
758.45380 KELLEK 2354
758.45380 LLTLGDK 3150
758.45380 LEKELK 1101 2371
758.45380 KLEELK 1611
758.45380 LKEELK 622 2010
758.45380 LEEKLK 689
758.45514 KWRAAK 1601
758.45964 PARFLR 2622
758.46503 ELKTLR 756
758.46503 SLLGNKK 1341 1796
758.46503 LTELKR 1934 1985
758.46503 LATLSVR 1782
758.46503 KTLLER 808 2419
758.46503 TLLERK 808 2419
758.46503 ELTKLR 2083 2368 2846
758.46503 TELLKR 689
758.46503 TELKLR 1800
758.46503 SVLAKNK 1794
758.46503 ELLTKR 859
758.46503 KKELNK 689
758.46504 KKNELK 2353
758.46504 LNVGTKK 898
758.46504 GKLNSLK 1016
758.46504 GKEGKLK 2683 2832
758.46504 LKNEKK 808 2419
758.46504 NKELKK 2472
758.46504 LASNVKK 2680
758.46504 VLKNTGK 2634 247
758.46504 NLEKKK 2673
758.46504 ELKGKGK 88
758.46504 NKKLEK 244
758.46504 NKEKLK 1316
758.46504 LLSKGGGK 544
758.46906 WTLVLK 447
758.46954 SAKKTPK 1296
758.47243 LLLLCK 1826
758.47627 ALGKKSR 77
758.47627 GKRLASK 2791
758.47627 EKKRAK 538
758.47627 RKAEKK 1885 1884
758.47627 TNLKRK 237
758.47627 NKRLTK 477
758.47627 AKKEKR 2346 2333
758.47627 SAVKAKR 2183 1475
758.47627 RLTKGGK 477
758.47627 LKNRTK 1243
758.47627 LKASKGR 2280
758.47627 KEAKKR 887
758.47627 KKNLTR 729
758.47627 RKTLGGK 2419 808
758.47627 KNLKTR 103 1387
758.47627 NTKLKR 855
758.47627 KGKLTGR 1655
758.48479 FVLPRK 1248
758.48479 LPVFKR 1593
758.48479 FRPVLK 1015
758.48750 RTKAKR 2825
758.48750 TARRKK 1849
758.49019 LLVSLSK 2283
758.49019 KLALLTT 3059
758.50142 KKKLDK 338
758.50142 LKDKKK 1803 2892 1712 1947
758.50142 KKKDLK 2584
758.50142 KKLKDK 1124 2921
758.50142 KKLDKK 2286 464
758.50142 AKALTKK 529
758.51265 KSKLKR 489
758.51265 TKVKKR 731
758.51265 LSKKKR 1975
758.51265 KRLSKK 1374
758.51265 KKRLSK 1374
758.51265 VTKRKK 894
759.31877 YSDGYR 3103
759.33000 DFGEHR 1867
759.34123 WGNNNR 536 632 399
759.34392 GYTEYK 1663
759.34440 TEDNGPK 1746
759.35515 EHEAFK 360
759.35515 EEFAHK 447
759.35515 FSSYTR 917
759.36236 ARDGGER 1648
759.36236 ANDRER 1401
759.36302 NELCPK 162
759.36638 LWNDGR 206
759.37088 SWAGSPR 2258
759.37426 ACREPK 2839 2743
759.37426 KCPEAR 72
759.37426 CPALGSR 699
759.37628 GDLDNVK 2016
759.37628 EDELVR 696 2412 1581
759.37628 DVLEER 1132
759.37628 EVELDR 2084 1847
759.37628 LVEDER 458
759.37628 LEDDLR 319 96
759.37628 LEDLDR 1424
759.37628 DDAVVNK 241
759.37628 EELVDR 1715
759.38030 LSSYYK 1531
759.38078 LDSNPSK 162
759.38078 PGKTDDK 2149 247 2634
759.38078 PVTDSNK 813
759.38078 DNSPSLK 2811
759.38751 LAAGSADR 1318
759.38751 EGLANTR 2565
759.38751 NVDLSGR 215
759.38751 GDTVNVR 2421 2488 2128
759.38751 EVRDNK 2603
759.38751 AGEEAKR 2673
759.38751 ALSGGAER 1606
759.38751 DNDLKR 484
759.38751 TNGAVNGK 1026
759.39154 FHTEVK 1796 1341
759.39154 HELSFK 2662
759.39154 THFVEK 512
759.39201 ESSPKGR 142
759.39556 FTFAFK 414
759.39875 LRSNDR 169
759.39875 LGGRDSR 220
759.39875 EAARASR 745
759.39875 RVADGSR 37
759.39875 ANSAKNR 1593
759.39875 LRDSNR 1651
759.40143 ELLEEK 1682
759.40143 EEELLK 2986
759.40143 ELEELK 2559
759.40143 LEEELK 467
759.40277 FSHLTR 1179
759.40277 KWEAAR 748
759.40325 SSGPRTR 2222
759.40614 CVAALAR 1793 2812
759.40727 SPSWKR 2808
759.40998 SREGRR 105
759.40998 ERSGRR 2078
759.40998 RGRSER 111
759.41064 KPLSCR 2543
759.41267 TLEELR 275
759.41267 GLLGSADK 3140 1725 3139
759.41267 VLANESK 201 2499
759.41267 GLELNSK 996
759.41267 TGGVEAVK 204
759.41267 ETELLR 2111 2492
759.41267 ELTELR 1847 2084
759.41267 AAVDGLSK 1151
759.41267 LEETLR 22
759.41267 ENEKLK 2469
759.41267 ENKELK 2023 2011 2601
759.41267 GESGLLGK 1177
759.41267 ELENKK 467
759.41267 NKELEK 673
759.41267 EELNKK 163
759.41717 KPTSAEK 438
759.41717 KSPSDVK 2915
759.41717 SAKETPK 2482
759.41717 TKTDPAK 2898
759.41717 TPDTAKK 1180
759.41717 NSTLPTK 1579
759.41737 ACVRVR 2584
759.41850 NFRPAR 1757
759.42390 KEKEAR 1538
759.42390 GLLSNTR 2337
759.42390 ATGDLKR 296
759.42390 TLNEKR 1201
759.42390 RAKEEK 1951 1574
759.42390 TNRLEK 90
759.42390 ATGRDLK 57
759.42390 KAKEER 2383
759.42390 KLTENR 3029
759.42390 NKLETR 2116
759.42390 KEAERK 703
759.42390 TKAGDLR 1660
759.42390 KKEAER 2986
759.42792 HSYLLK 1466
759.43129 LACGLVK 2985
759.43129 NLLLCK 3029
759.43242 EPFLVR 1011 883
759.43242 FPLVER 2911
759.43242 PLEVFR 1090
759.43242 FVELPR 154
759.43242 PEVLFR 875
759.43513 TSRGLAR 737
759.43513 KAERTR 2755
759.43513 RSVDRK 819
759.43513 SVDRKR 819
759.43915 ALKWSR 2427
759.43915 RWLTGK 312 1259 576
759.44253 LCRLAK 1167
759.44253 LALKCR 1039
759.44253 KLALCR 2086
759.44905 VVSGLASK 657 926
759.44905 KEKLDK 2719
759.44905 DEKLKK 2745 2282
759.44905 AKTEALK 96
759.44905 ETLKAAK 1072
759.44905 ATEALKK 1123
759.44905 LKEKDK 685
759.44905 LSKVDAK 2200 1623
759.44905 LAEKTAK 1597
759.44905 DLSKGLK 1629
759.44905 KDELKK 1188
759.44905 ELKKDK 318
759.44905 TATNLLK 2366
759.44905 VKEEKK 1837
759.44905 VKTEVGK 356
759.44905 DLKKEK 639
759.44905 VKKEEK 849
759.45039 LHVVHR 549
759.45355 TLSSKPK 2986
759.45757 ALFLSPL 2266
759.46028 LSRSVAK 1349
759.46028 TEKVKR 1316
759.46028 TVGLKSR 1806 2478
759.46028 TGKLVSR 3103
759.46028 LEKKSR 1576
759.46028 SGKLSLR 1387
759.46028 RKLSEK 623
759.46028 LEKRSK 450
759.46028 ERKTVK 561
759.46028 TLVRGSK 653
759.46028 ESLRKK 1479 1630 1897
759.46028 LKKTDR 1605
759.46028 LGSLSKR 1850
759.46028 KKVTER 618
759.46028 LEKSKR 2899
759.46028 KSLSLGR 390 1467
759.46028 TKLRDK 133
759.46028 KERLSK 163
759.46028 SRLEKK 1637
759.46028 LSKEKR 1376
759.46028 LRESKK 129
759.46028 DTKKLR 1997
759.46028 TREKVK 1496
759.46028 GKVNKSK 1973
759.46028 ESKRLK 229
759.46881 AKAKPVF 478
759.46881 YLPVLR 3112
759.47152 TVRTKR 1875
759.47152 SRTLRK 1647
759.47152 TRKLSR 2512
759.47152 SKNKKR 2843 2726
759.47152 SKRLTR 197
759.47152 RKNKSK 860
759.48544 ALKSTLK 834
759.48544 LTSALKK 1000
759.48544 TKLLASK 1840 2501
759.48544 TALLSKK 1848
759.48544 AKSLLTK 339
759.50519 PLKFKK 142
759.50519 PKLKFK 1443
759.50519 FLKKPK 477
759.50519 LKFPKK 1216
759.50519 KLKFPK 1216
759.53305 KKKTKK 629
760.33714 PYHCGK 691
760.33965 PADSESR 2357
760.34638 NAAENSR 2059
760.34638 HSSTSSR 793
760.35761 DRSNNR 587
760.35827 PTVCER 124 1436 2296
760.36030 EEEAGVK 3107
760.36903 FHGCLK 1505
760.37153 AVSEAER 1042
760.37153 EKEEAR 887
760.37153 AEVAESR 2642
760.37153 VDREDK 1677
760.37153 GNNLDTK 3032
760.37153 NAGETAAK 2863
760.37153 KAEEER 2673 643
760.37153 ENKNEK 949
760.37153 EEAERK 901
760.37153 EKAEER 339
760.37555 DELAWK 1068 778
760.37555 VVDWDK 1634
760.37603 SLSSDPR 124 2296 1436
760.38276 NNTREK 2379
760.38276 EDRSVR 1075
760.38276 EATERR 1909
760.38678 SKFHDK 894
760.38678 HYDKAK 585
760.38679 GKWENK 742
760.39016 NNCLLK 827
760.39016 NCLLNK 738 2590
760.39016 LAELCR 3098
760.39128 FLDNPR 1632
760.39400 STGGGRAR 248
760.39578 PFASPSR 219
760.39578 SPPAYAR 846
760.39578 GPFPTSR 2714
760.39668 ELEKDK 673
760.39668 VEKEEK 2639
760.39668 LDKEEK 2158
760.39668 DEELKK 911
760.39668 EEDKLK 338
760.39668 EKEDLK 3027 1686
760.39668 ELKDEK 674
760.40792 SKEELR 1378 2103 2833
760.40792 DLSGTLR 774
760.40792 LEDTKR 3040
760.40792 LTDEKR 1132
760.40792 EDKLTR 80
760.40792 KEELSR 1379
760.40792 KSLEER 1617
760.40792 DTEKLR 996
760.40792 TGDLLSR 1751
760.40792 ESLEKR 2278
760.40792 KEETVR 48
760.40792 EEVTKR 1207
760.40792 NLSKDGK 286
760.40792 LKEESR 1176
760.40792 SELREK 2283
760.40792 KAASGEAK 1296
760.40792 ESALVSR 581
760.40792 LTEDRK 3129 119
760.40792 KENDKK 2601
760.40792 TDRELK 1298
760.40792 ENDKKK 2601
760.40792 LAANTGSK 149
760.40792 LKSNDGK 464 2286
760.40792 GDKKEGK 1686
760.41194 DWLLSK 110
760.41194 DSLLWK 2126 2173 2411 2370
760.41242 LSTTSPR 3133
760.41242 GKSASSPK 1143
760.41242 GTKGSPSK 2796 2800
760.41375 PHSHKR 25
760.41531 CLVLEK 2525
760.41531 ELVCLK 898
760.41644 PGFELAK 2970
760.41915 GSEKGKR 3123
760.41915 TKNDKR 777
760.41915 VASGGRSK 3011
760.41915 KEKSNR 1462
760.41915 LTERSR 408
760.41915 TAKANTR 1186
760.41915 GRSKGEK 1953
760.41915 KAVNSSR 366
760.41915 ENSKKR 3028
760.41915 RSSLNGK 1834
760.41915 KSKENR 1816
760.42317 HFTTKK 1606
760.42654 KVLCNK 1771 2631 2351
760.42767 FPTAGLR 89
760.42767 KDPVFR 1960
760.42767 DFVRPK 2885
760.42767 VSGVFPR 1269
760.43169 LFAPWK 908
760.43307 VSSDLLK 1838
760.43307 ELTSALK 1048
760.43307 GLLTTEK 2749
760.43778 GKKCLR 1576
760.43778 KGLKCR 1465 1930
760.43778 LKGKCR 2649
760.43778 KKGCLR 1181
760.43890 FRSPVR 1684
760.43890 GLPYRR 123
760.43890 FSPVRR 2058
760.44430 TNTKLGK 1055
760.44430 SVGKDKK 1132
760.44430 LNSATKK 1514
760.44430 EATKGKK 1351
760.44430 GTKALGSK 2736
760.44430 TTASLLR 605 2168
760.44430 LVVTSSR 824
760.44430 AGETKKK 283
760.44564 RHLAHK 2016
760.45282 LEKPFK 149
760.45282 FLKPEK 852
760.45282 AVSPFLK 2383
760.45282 FAPLVSK 412
760.45282 FELPKK 2951 522
760.45282 FPVLGTK 1380
760.45282 FSLLGPK 360
760.45553 VGSSKRK 1338
760.45553 VKKSGSR 1167
760.45955 FNLVLR 2925
760.45956 LLFVNR 1392
760.45956 LFGAVVR 2667
760.46405 PKFLTR 2392
760.46405 LTPFRK 2217
760.46406 KPFKNK 1417
760.46677 RKKSSR 1870
760.46677 SRKKSR 1984 1873
760.46677 KRRSSK 338
760.46677 KSKRSR 947
760.46945 TVLLSTK 817 2529
760.47079 FVLARR 3139 1725 3140
760.47079 VFLARR 1545
760.47079 HHKLVK 2145
760.47079 HHVKLK 583
760.47079 LAVRFR 2705
760.47079 LFRLGR 1184
760.47079 LFRGLR 2028
760.48068 KTEKKK 777 788
760.48068 KKTEKK 1389
760.48068 ALSKSKK 725
760.48069 TKSLKGK 671
760.48471 LLAVFAK 2343
760.48921 PLYLKK 3095
760.48921 YLPKLK 522 2951
760.48921 KPYLLK 805
760.49192 RKTKTK 1989
760.49594 RLFVVK 1421
760.49594 VKVFLR 2211
760.49594 RLVFVK 1427
760.49594 LRVFVK 2387
760.52109 FLKLLK 541
760.52109 LKFLLK 1013
760.52109 LFLLKK 1507
761.30590 ADDGPCK 1266
761.30793 EAGDEEL 1206 128
761.31714 PENCSR 2259
761.31916 EEEEAR 2967 1785
761.31916 DGNLEAGS 2444
761.31916 VEEDDR 23
761.31916 NEEDAGK 2889
761.33442 SDFEHK 89
761.33442 AEDYHK 2979
761.33442 FEDSHK 1240
761.34431 DEELEK 2719
761.34431 EEDELK 1686
761.34565 EYHSAR 1542
761.34565 SSHFER 980
761.34565 TGNWER 1122
761.35352 PCSRDK 9
761.35352 PVSCSGR 204
761.35352 DKSPCR 1920
761.35555 ETDELR 1546
761.35555 DTLEER 731
761.35555 LEETDR 347
761.36025 RCEAAR 717
761.36678 TNEDKR 1586
761.36678 DRETNK 762
761.36678 TDKENR 1692
761.36678 AEDSGKR 1550
761.36678 SKEENR 97
761.36678 NEKESR 1132
761.36678 DTERNK 713 500
761.37080 HVTDYK 1621
761.37080 FTETHK 1702
761.37080 EWNSVK 2713
761.37417 LCDLNK 1130
761.37417 NCLDLK 893 502
761.37417 GCDVLAK 887
761.37530 EVFDPR 456
761.37801 KNSSNGR 1056
761.37801 EARGSSR 1756
761.37801 AESRSGR 1502
761.37867 KCTEKP 2064
761.38203 NWLSSR 235
761.38203 SWGAVSR 1900
761.38203 SGAVWSR 648
761.38203 SYLHSR 3066
761.38541 VGCSLAR 1184
761.38541 LCLSNR 3029
761.38541 CLERGK 2278
761.38541 AVCSLGR 398
761.39056 PFYAHK 1934 1985
761.39193 EKDKDK 1599 1615
761.39193 LDVSSNK 1577
761.39193 DEAKTAK 2744 1408
761.39193 DKDKEK 1615
761.39193 DKEDKK 1996
761.39327 HAHELR 2730 3094
761.39327 WRSGTR 1832
761.39327 WRGTSR 1297
761.39327 NGLHHGK 610
761.39643 SKESSPK 142
761.39643 KSEPSSK 1403
761.39643 SPKTDSK 96
761.39664 RCLSAR 983
761.39664 TGRCLR 1383
761.40316 KSLGSDR 1848
761.40316 GTSAGGGKK 981
761.40316 ERSKDK 924
761.40316 SKGLDSR 1946
761.40316 KGLDSSR 1666
761.40316 DESKRK 2656 2707
761.40316 KDESKR 2656 2707
761.40316 SSSVLGGR 1930 1465
761.40316 DKTSGVR 2352
761.40316 ESKDRK 2855
761.40316 SDEKKR 1380
761.40719 YHTLTK 534
761.40719 KAETWK 1036
761.41169 TLPEFR 2470
761.41169 VNFPASK 42
761.41169 DLYPRV 2062
761.41440 SSREKR 1642
761.41440 SRERSK 924
761.41440 GSRSSLR 3054
761.41842 VSKSWR 1319
761.41842 NNFVLR 909 1054
761.41842 VGFVGAGR 2453
761.42179 VCSLKR 279
761.42292 SAGKFPR 428
761.42563 SRSRTR 3085
761.42563 TRSRSR 819
761.42563 RRSTSR 1683
761.42832 TKEKEK 1467 390
761.42832 SEASKLK 2662
761.42832 SSAELKK 1626
761.42832 LEGSTKK 2661 2814
761.42832 TKASLDK 261 1088
761.42832 TEKKEK 661
761.42832 LNSSTLK 2061
761.42832 KSSAELK 1626
761.42832 SLNLSTK 1142
761.42832 SKASLEK 1025
761.42965 HHVTLR 1502
761.43684 YPLELK 384
761.43955 KSTLASR 2287 2455
761.43955 TSLSARK 3069
761.44088 FRAGRR 1048
761.44357 TWLKSK 636 890
761.44357 LLVFDR 2983
761.44357 TLKWSK 1604 741
761.44357 DVLFLR 511
761.44694 LKTLCK 2417 577
761.44694 LLTCKK 2542 2516
761.44807 NLYPKK 468 1019
761.44807 VGFSPKK 2308
761.44807 KVGFSPK 2308
761.44807 TYLLPR 531
761.44807 PNLKYK 2456
761.44807 FAAPTKK 2142 2264
761.44807 VYKGPAK 1013
761.45480 AGKAFLR 802 2006
761.45480 VFVNKR 2360
761.45930 PSKFKR 858 1334
761.45930 KRPSFK 2292
761.45930 PSFKRK 266
761.45930 KKSFPR 1597
761.45930 SFPKRK 203
761.46872 ELLFLK 2899
761.46872 LLLFEK 1232
761.46872 LFLLEK 658
761.46872 LEFLLK 1038
761.47280 PAPPPRK 2360
761.47504 KHKPPR 1816
761.47996 VLLYVR 876 1567
761.47996 FNLKLK 2905
761.47996 LFTLLR 2385 2340
761.49119 FLRKAK 825
761.49119 RKFALK 2476
761.49119 AKKLFR 2812
761.49119 FALRKK 130
761.49119 KLKFAR 1738
761.49119 FARLKK 883 1011
761.49119 KAFLRK 2070
761.49119 LFKARK 642 1845
761.49796 PPPKPVK 573
761.51634 FLKKVK 314
761.51634 KLKFVK 898
761.51634 VKFLKK 477
761.51634 VLKKFK 2451 2375
761.51634 LKVKFK 1912
761.51634 KVKFLK 477
762.30318 ENDEEK 2701
762.31441 DAADTDR 555
762.32314 FSHCGR 2360
762.32314 NAGWCR 3125
762.33304 ELCGER 506
762.33956 EDKDEK 3052 1686
762.34427 CNERGK 1807 820 1763
762.35080 SSAEDVR 181
762.35080 NASNTEK 1046
762.35080 EDGLSSR 3080
762.35080 DRTEDK 248
762.35482 LSEGWAT 1020
762.35550 NRSACR 279
762.35819 CDDLLK 1008
762.35819 CLDDLK 1782
762.35819 DCLLDK 1126
762.35932 FEPENK 1125
762.36203 TRDESR 1471
762.36605 AFSHSSK 1796 1341
762.36942 LSDCLR 717
762.36942 LSVECR 1930 1465
762.36942 VSECLR 1324
762.36942 AGEACKK 629
762.37055 GTFPDAR 493
762.37392 SPKCSGK 381 432
762.37392 KSGPSCK 129 1456
762.37457 WEGFPK 1340
762.37595 SEAESLK 295 1508
762.37595 EKETEK 386
762.37595 DLTAESK 241
762.37595 SLEDTAK 1803
762.37595 LTSDAEK 2841
762.38065 ASCAAKR 2987
762.38065 VGKCGSR 888
762.38628 PEAPGHR 3056
762.38628 PHAAPDR 100
762.38718 DVSSSLR 2065
762.38718 ETTEKR 2191
762.38852 GFRGGGGR 1609
762.38852 GKHHER 1974
762.38852 GGGGFRGR 536 399 632
762.39120 SLEKWT 3074
762.39189 GSRRCK 2891
762.39189 RKSCGR 2208
762.39570 NYEPLK 636 890
762.39570 AGVYPEK 211
762.39570 ENLYPK 2176
762.39570 FPSGVEK 345
762.39841 ANSTKSR 2898
762.39841 AGRTSSGK 1824 2324
762.40243 ENVVFR 1094
762.40243 FVNEVR 2977
762.40243 FEVVNR 2428
762.40243 VAEAFAR 1028 1959
762.40243 EAAGLFR 2884
762.40581 CKKEAK 236
762.40581 CKKAEK 585
762.40581 GGKTLCK 774 126 1224
762.40581 LCTTLR 1787 2722
762.40693 PERFSK 1323
762.40693 PAGLSYR 117 1858
762.40693 VPFASSR 1309
762.40693 EFSPRK 2331
762.40694 YRAEPK 3161 2397
762.40694 AVPTYGR 1659
762.41233 LSSLSEK 2105 2929
762.41233 TSDLLSK 825
762.41233 LKSETSV 456
762.41367 RAFANGK 2710
762.41769 FKFGHK 2750
762.41817 RPSFTR 2480 2464
762.42357 SLTSLSR 12
762.42357 KSGEKSK 2308 1585 304
762.42357 SKGESKK 1584
762.42759 DFLGLAK 1970 1882
762.42759 FLALGDK 2294
762.42759 NLFELK 3041
762.42759 NLELFK 2569
762.42759 LFNLEK 3022
762.43209 PLATAYK 405
762.43209 GYVTPVK 1091
762.43209 SGVYPLK 334
762.43209 PEKVYK 2310
762.43209 FPSTALK 2511
762.43390 PTPHRR 893 502
762.43480 KRSSSAK 694
762.43882 FLEKAR 1869 2059
762.43882 FLAAVSR 984
762.43882 FAVGKNK 477
762.43882 GNFAKVK 298
762.43882 NFGLGKK 1617
762.43882 FNLLTR 1765 494
762.43882 LKFAER 139
762.43882 LFAREK 2644 2641 1784
762.43882 LLTFNR 1021
762.43882 ELFKAR 1884
762.43882 YLNVVR 22
762.43882 SKSWKK 2733
762.43882 KNNFLK 93
762.43882 LAFERK 122
762.43882 LFAERK 2858
762.43882 TFLNLR 1284
762.43882 VFKDVR 539
762.44219 CKKLSK 2539
762.44284 FAWVLK 917
762.44332 YSRLPK 356
762.44332 RLPSYK 151
762.44332 PLYSKR 1048
762.44332 SYLPRK 2978
762.44332 RYLSPK 681 143
762.44332 LSRPYK 1372
762.44332 LPSYKR 151
762.44782 LHTPPAK 1639 3049
762.45005 ANKKFR 545
762.45005 KFNARK 109
762.45005 FRKGAGK 547
762.45005 YRVLGR 994
762.45005 FRANKK 545
762.45184 KPFPFK 1472
762.45455 HLPLAGR 2834
762.46397 FLGSLVK 1829
762.46397 AALTFLK 614 1535
762.46397 KFVLEK 1797
762.46397 FKVLEK 1503
762.46397 LLFKDK 1715
762.46397 LKDFLK 669
762.46397 DKLLFK 1767
762.46397 LKVFEK 2763
762.46397 LVEFKK 1167
762.46397 KEVLFK 2016
762.46397 KFDLLK 1117
762.46397 LKEVFK 1517
762.47520 KKGGFVK 3107
762.47520 LRSLFK 400
762.47520 LFKLSR 242
762.47520 ALLKYR 2533
762.47520 LSRLFK 682
762.47520 LSLKFR 1617
762.47520 LLSFKR 359
762.47520 LLKFSR 2973
762.47520 KAAFKAK 83
762.47520 LLAYKR 579
762.47520 LTFVKR 158
762.47521 LSFRLK 1108
762.47521 LTFVRK 848
762.48644 KGKKFR 2298 2500
762.49094 HPLLKR 2794
762.50036 LKVYLK 2974
762.50036 VLKLYK 1217
762.50036 LKVLYK 2892 1803
763.30966 ESNGDSR 2739 1979
763.31368 DYDHSK 131
763.32155 CTSPDGK 2232
763.32358 ETEEEK 297
763.32358 EEETEK 346
763.32829 SCDNLR 1435
763.32829 CVDTNR 1571
763.33952 CSDARR 997
763.34018 CPLCSK 2085
763.34354 VGCSWR 445
763.34604 ASNESTR 1439
763.35344 TCVADAK 1933
763.35344 AKCEEK 837
763.35344 NTLECK 1244
763.35344 CAEKEK 2650
763.35457 YDPGANK 1783 1641
763.35457 TDEFPR 479
763.35457 YDVDPR 2834
763.36130 FANADAR 981
763.36467 CGGGKSAK 803
763.36467 CNTTLR 2763
763.36467 NTNKCK 860
763.36467 ECTAKR 462
763.37030 EEPPHR 194
763.37120 EGSSKEK 1151
763.37207 CLALCK 124
763.37253 DNFRGR 1586
763.37570 PSSSASTK 2397
763.37590 RSSVCR 2206
763.37972 LYDPEK 351
763.38645 WTSKDK 1183
763.38645 FLEAER 81
763.38645 EFEALR 2541
763.38645 ELEAFR 778 1068 595
763.38645 NLENFK 2469
763.38645 EFLEAR 1668
763.38982 CELKSK 243
763.38982 ECKLSK 1167
763.38982 TCVKEK 2208 2104
763.38982 GSLSLCK 2670
763.39768 FAKENR 2383
763.39768 KEAFNR 1882 1932 1970
763.39768 FKAENR 1966
763.39768 GANFVTR 1349
763.39768 FNNTLR 90
763.40106 TTKCVR 1630
763.40106 RLTSCK 1610
763.40171 FSFVHK 3138
763.40171 AWNFVK 1752
763.40171 GHFLYK 593
763.40218 KSPNYR 1388
763.40218 PRNSYK 571 1169
763.40758 SSATGLTK 45
763.40758 SVDKTSK 933
763.40758 SLSASTAK 2064
763.40892 TAFGGRR 1075
763.41071 FPPFTR 1458
763.41071 FFPPTR 1557
763.41160 EDLLFK 1224 126 774
763.41160 LDELFK 2673
763.41160 LFDELK 1953 2518
763.41160 EFVELK 2486
763.41881 SSSRLSK 2367
763.42284 TVLEFR 2004
763.42284 VLDVYR 2183 1475
763.42284 LFEVTR 2671
763.42284 TVLFER 246
763.42284 VAFNVSK 1180
763.42284 FVTELR 2805
763.42284 ELFLSR 2882
763.42284 TFLEVR 1960
763.42284 ALEYLR 2571 2328
763.42284 FKENVK 2536
763.42284 ESLLFR 15
763.42284 AKAAFEK 1000
763.42284 GEVFGKK 2798
763.42284 SVVFANK 2077
763.42284 DLKNFK 1607
763.42284 NDFLKK 3107
763.42284 YNLNLK 1706
763.42284 KVNEFK 1112
763.43407 LKFNSR 576 1259 312
763.43407 FNLKSR 1193
763.43407 FKKGER 2484 1855 2421 2488
763.43407 SLNFRK 2667
763.43407 NFSLKR 601
763.43407 AAKAFTR 1210
763.43407 EGFKKR 1681
763.43407 RKADFK 2719
763.43407 EKFGRK 608
763.43407 FSLRNK 1534
763.43407 YRNALK 1890 1739
763.43407 EFKRGK 678
763.43857 PELHLR 2385 2340
763.43857 LHLPER 571 1169
763.44397 KVTSTTK 1135
763.44530 FTGKRR 634
763.44530 FTGRKR 2225
763.44530 ASFRRK 904
763.44530 RRGTFK 1648
763.44530 FRTGRK 2668 2729
763.44530 FASRRK 158
763.44530 RGTFKR 1648
763.44757 PPGALGPR 2003
763.44757 GAPLGPPR 1178
763.44980 NLRHPK 1220
763.44980 KNHLPR 1494
763.45922 KLFAASK 777 788
763.45922 AFAKLSK 2907
763.45922 YKLNVK 1130
763.45922 FAKAVTK 2524
763.45922 VFSVKGK 3092
763.45922 VYKNLK 1856
763.45922 VLYTLR 206
763.46774 FFLPLK 200
763.46774 LFPFLK 2510
763.47045 KFRSVK 2671 2806
763.47045 SRFVKK 1375
763.47045 VKFRSK 1991 2891
763.47045 FKRSVK 455
763.47045 KKFVSR 2352
763.47495 GHVKVPK 2899
763.48395 LPKPGPR 660
763.48619 PVRHKK 318
763.49561 TFKLKK 1683
763.49561 FKKLTK 2427
763.49561 TFKKLK 814
763.50684 LLLLHR 3095
763.50911 VVPPPKK 2480 2464
763.50911 KVPVPPK 1306 3137
764.29770 WSDDDK 66
764.31230 DVTDCR 2823
764.32353 GSTAGGCR 1284 1647 1570
764.32756 CTYGHK 2116
764.33745 ELCSEK 3029
764.33858 PNDYEK 1449
764.34532 FAEDGAR 1549
764.34869 SENCKK 3023
764.34869 KGCEGSK 2078
764.34869 TNKDCK 891
764.35521 TETTGEK 1573
764.35721 PFCDVK 39
764.35992 GGKCSTR 1380
764.35992 CNTSKR 1317
764.36171 YPTKPC 2165
764.36644 SLSESSR 819
764.36731 CKVCAK 2315 823 1161
764.36731 CLGCKK 14
764.37047 FDLENK 1664
764.37047 DEFNLK 1303
764.37047 ELNDFK 1946
764.37768 SSKGGSSR 819
764.37768 SNSRSSK 2187 2273
764.38170 ADKEFR 3093
764.38170 AEDFRK 1742
764.38170 FDNLTR 399
764.38170 AFDKER 769
764.38170 FEGERK 459
764.38170 RFEEGK 1793
764.38170 YVNDVR 2367
764.38572 GLAAWFT 1176
764.38572 VFDAWK 8
764.38620 RYPDSK 779
764.39293 FSARER 117 1858
764.39293 FSEARR 1784 2641 2644
764.39293 RSFAER 1926
764.39293 NRNSFK 1744
764.39293 YREAAR 685
764.39293 FNNSRK 1262
764.39293 GSKFGNR 1997
764.39293 KGSFGGGR 16
764.39743 SYSPRR 1662 3102 226
764.40685 KFDLDK 1647
764.40685 LGETAFK 1644
764.40685 AFDTLAK 2625
764.40685 YVNLEK 26
764.40685 EDVKFK 1218
764.41135 SVTAPYK 1773 2716 1402
764.41135 ETPYKK 414
764.41808 SRFDLK 1637
764.41809 FAVVSSR 95
764.41809 KLSDFR 3151
764.41809 VRFSEK 2174 2300
764.41809 FLDSKR 109
764.41809 FTDVRK 421
764.41809 AFKTNGK 2350
764.41809 ALRDYK 1546
764.41809 SLNLYR 1938
764.41809 FSLAATR 850
764.41809 SGTVFVR 1288
764.41809 LRSDFK 1204
764.41809 DFLSRK 167
764.41809 KFSDLR 624
764.41809 GLYKER 1388
764.41809 NLTYVR 1587
764.41809 NGKYVGK 2546
764.42661 FGLPFGK 595
764.42709 SHSPPLK 3055
764.42932 LTRGYR 61
764.42932 TRGYLR 2323
764.42932 SFRLSR 1794
764.42932 FSSLRR 9
764.42932 FTSVRR 2360
764.42932 YKRNGK 2983
764.42932 KNYKGR 2226
764.43159 DAPLPPR 487
764.43382 LATHPAR 2864
764.43382 HVPEKR 744
764.44324 YLKDVK 3138
764.44324 FTELKK 363
764.44324 FATLSVK 1277
764.44324 FLSGLTK 1960
764.44324 FETKLK 242
764.44324 FTKELK 2811 1379
764.44324 LETKFK 2285 2145
764.44324 EFLTKK 500 713
764.44324 TLAYLGK 93
764.44324 EKLTFK 3002
764.44324 LKEFTK 2502
764.44505 LHSRPR 793
764.44505 PHSRLR 1901
764.45447 YLKSVR 2323 1407
764.45447 SYKVLR 2692
764.45447 VRYLSK 2776
764.45447 LVSYRK 2367
764.45447 GKTGKFK 351
764.45447 VKTVYR 603 1264
764.46299 PFVFKK 1103
764.46299 KVPFFK 456
764.46797 PVTVPPR 2955
764.46797 VPTVPPR 1322
764.47962 YKLTLK 863
764.49086 KKKAYK 89
764.49086 KKFKSK 1578
764.49986 LPVAPLR 285
764.50209 LLVHKR 2099 871
764.50209 VHLKLR 524 2890
764.50209 HLLKVR 956
764.50436 PAKPKPK 3152 3120
765.26193 GCCWPS 246
765.31495 CELCGK 1449
765.31495 CLECGK 3127 526 2007 720 1935
765.32618 CCSLAR 482
765.32618 CNKCGK 1879
765.32618 ALSCCR 1726
765.34394 STKDCR 1702
765.35133 KTVCVC 1121
765.35448 EVFEDK 1385
765.35448 FVEDEK 754
765.35898 TPEEYK 288
765.35919 FLNCGR 628 1985
765.35919 CFGGVAR 1478
765.35919 GFACVGR 129 1456
765.35919 NCLGFR 1323
765.36169 SGSSVSSR 2737
765.36572 SNAFAEK 2190 2531 2209
765.36572 SAAEFNK 1577
765.36572 AELDYR 770
765.36572 YEEVAR 1633 2479 2642
765.36572 FEVTDR 2739
765.36572 DFLTDR 329
765.36572 EGYLER 1348
765.36572 NAEGFTK 481
765.36572 FSEEVR 2411
765.36572 FDTLDR 729
765.36572 FATEGGGK 2898
765.36909 TCKETK 1193
765.37042 CGRAFR 3127
765.37042 HHCKGK 2520
765.37695 NRDSFK 14
765.37695 KGNEYR 2450
765.37695 DFSKNR 2260
765.37695 GKDFSGR 979
765.38097 FTYAHK 806
765.38145 HDLEPR 1641 1783
765.38145 ELDHPR 812
765.38818 SSNFRR 1387
765.38818 AGSGRYR 232
765.38818 FSRSNR 1635
765.39087 ALYGTEL 1108
765.39087 YLDLDK 2031
765.39087 FEETLK 2562 2023
765.39087 LEFETK 2713
765.39087 TFEELK 2144
765.39087 EFLETK 2426
765.39087 LDEYVK 1238
765.40210 YLESVR 537 193
765.40210 FKSAADK 2566
765.40210 YESVLR 113
765.40210 AFSAKDK 3010
765.40210 GDGVKYK 1418
765.40210 AGFSSLKG 1326
765.40210 FEGTGKK 461
765.40570 PPYPHR 2273 2187
765.41062 PDLFFK 637
765.41062 EFFVPK 10
765.41333 VSKNYR 2523 2685
765.42186 FPLSFR 504
765.42186 AYFPLR 2785
765.42457 KRGSYR 1417
765.43580 ARNLHR 48
765.43580 GAHLRGR 2735
765.43807 RPSPGPR 707
765.43849 SEKKFK 2622
765.43849 DFKKTK 1319
765.43849 KSFKEK 819
765.43849 FTVSGKK 835
765.43849 DFTKKK 489
765.43849 KFSVSAK 566
765.43849 KYAEKK 1410
765.43849 AGYKSLK 248
765.43849 TVSGFKK 788 777
765.43849 AKYEKK 2974
765.44972 KFSKTR 1128
765.44972 HLVLER 1342
765.44972 LDHLLR 2864
765.45199 SPGPPALK 1553
765.45422 EKKPHK 1554
765.45422 SLHPGKK 3123
765.45422 HKPAVSK 1161 823
765.45422 PKEHKK 1071
765.45422 HPKKEK 1025
765.45422 EHKPKK 3003
765.45872 PNPGLLR 2955
765.45872 GLPGLPGR 1896
765.45872 LPVPANR 1193
765.45872 GPLLPNR 417
765.45872 LLGGPGPR 449
765.46095 AKALHAR 851
765.46095 LHRVNK 908
765.46322 APTKPPR 284
765.46995 ALGPRPR 838
765.46995 ALRPGPR 926 657
765.46995 RGPAPLR 527
765.47219 LKHRGR 551
765.47219 LGHKRR 292
765.47487 LYKKSK 876
765.47487 VTKYKK 959
765.48837 PSKPLPK 2072 2140 2904 2101
765.48837 PVKPPTK 771 1562 1669
765.49510 PPKGLVR 2954
765.50634 PLRKPR 301
765.50634 RPLKPR 2828 2677
765.50634 RPPLRK 1666
765.52026 LAKLPPK 518
765.52249 KLKHLK 1568
766.27381 CNECGK 1459 1807 800 1763 379 1695 1449 2099 1554 396 212 875 3123 3127 1305 548 1879 205
766.28033 CSEDEK 2034 1980
766.28504 CGNCTR 597
766.28504 CSNCAR 105
766.29157 TDECSR 2319
766.31019 CDKCGK 1453 969 691 205
766.32458 DSEGFGR 1731
766.33647 PYCAEK 1234
766.33983 GWDAYR 807
766.34031 ENDPHR 2883
766.34321 LCDGFR 2977
766.34321 FCGDLR 102
766.34705 GSHSHSR 506
766.34973 KFDDDK 2859
766.34973 ADADTFK 1062
766.36097 FTENTR 385 483
766.36097 VNSEYR 2212
766.36499 DWFTAK 2957
766.36546 PTYGSSR 1662 3102
766.36949 FNFDPK 1303
766.37220 RSFSDR 1219
766.37286 KPCYSL 2344
766.37286 CSLYPK 893 502 2231
766.37286 PYVCTK 760
766.37622 GVSYWR 430
766.37670 THNGNKP 871
766.37959 AFLTCR 3123
766.37959 KAFNCK 1199
766.37959 YLGVCR 747
766.38209 SSGSSSKK 1880
766.38612 AYEEKK 1038
766.38612 GDTSFLK 1462
766.38612 FLTDSGK 1832
766.38793 SPDHRR 1502
766.38793 DRSPHR 251
766.39735 TNLTYR 836
766.39735 TFKESR 2022
766.39735 GFTSLSR 396
766.39735 FTTKDR 807
766.39735 YVRDSK 254
766.39735 DFKTTR 2040 2067
766.39735 TFSKER 630
766.39735 GYSNAKK 462
766.40185 LHSGEKP 212 800
766.40587 NPFVYK 1573
766.40858 SSVYRR 1668
766.40858 AVLHDGR 1903
766.40858 TFRTSR 2348
766.41308 THKPER 392
766.41598 FKCGKK 1136
766.41710 HPWLSK 1203 503
766.41710 PYRGFK 443
766.41982 NGRGHVK 105
766.42250 LSTAFTK 2839 2743 2706
766.42250 DTYKLK 1351
766.42250 YELKSK 3031
766.42250 TDLYKK 2510
766.42250 YKSELK 3022
766.42250 GYLSLSK 146
766.42250 TKLYDK 1213
766.42250 FATTLSK 1925
766.42250 KVEYTK 2885
766.42250 VYKTEK 469
766.42250 LYDTKK 335
766.42384 VLGHWR 2464 2480
766.42882 GAPGRPGR 2585
766.43105 HRGKNR 550
766.43373 LADHLAK 869
766.43374 LLHAGEK 334
766.43776 FALAFAK 1897 1479
766.43776 FVNLFK 1517
766.44226 KPTFFK 2549
766.44274 GPPVLER 23
766.44497 EHKVVR 819
766.44497 LSALAHR 1123
766.44899 GLFKFR 1411
766.47012 HLLKEK 26
766.47012 LGVTLHK 336
766.47012 GHLLSLK 1467 390
766.47912 APVPAGKK 2924
766.48135 THKLLR 2296 1436 124
766.48135 HLKTLR 3100
766.48135 LHGKGKK 983
766.48135 HNKKLK 1234
766.48135 KLHTLR 403
766.48135 KTHLLR 1901
766.48135 LHLTKR 1520
766.48135 LTLHKR 548
766.50427 LLPSPLK 2815
766.51101 LVLPLGR 2527 2129 2615 2637
766.51550 PVKKPAK 1185
766.51551 PGPLKKK 1391
766.52224 LLPLRR 211
766.52224 RLLLPR 841
767.25783 CDECGK 3123 1449 512 1305 548 811 1292 1838 1763 1807
767.25783 CEDCGK 2363 811 1322 1574 526 1754
767.26906 CSECGR 396 548
767.30860 YDDAER 1410
767.33375 DLYDDK 500 713
767.34498 YESDVR 631
767.34498 RYTEEA 922
767.35237 LTLCDF 1187
767.36361 YCLNAK 2485
767.36474 FEYGPR 636 890
767.37013 TYEDLK 713 500
767.37013 YSEELK 425
767.37013 DEYLTK 281
767.37013 DYTLEK 727
767.37013 VETYEK 2539
767.37484 CSAFKR 1041
767.37597 HSWGPGK 930
767.38137 KSSGFDK 1389
767.38137 ASSFAGTK 1331 842
767.38137 NYESKK 2518
767.38989 FPFTEK 1660
767.39260 SKTNYR 2231 502 893
767.39260 YSTGRGK 437
767.39662 FEGLFR 2932
767.40112 FFTPTR 2862
767.40112 FTTFPR 1870
767.40160 APAAPADR 1828
767.40160 GGPAPVDR 1505
767.40383 ALSAHNR 759
767.40383 LNGTHAR 1114
767.40833 GSHSPKR 261 1088
767.40833 PGSSHRK 1419
767.41283 PGRGEPR 748 792 1174
767.41775 GTFSKTK 1137
767.41775 AFSKTSK 1459
767.42177 DLFVFK 2549
767.42177 VFDFLK 1501
767.42627 PFLYTK 1921
767.42675 GPLEGAPK 2352
767.42898 YKSSRK 1224 126 774
767.42898 HLKENK 1038
767.42898 NLHKEK 1207
767.42898 VAEGKHK 2093 1981 1747
767.43798 PEPARAK 329
767.43798 NLAPTPR 1553
767.43798 APAKEPR 62
767.44022 ALGSHRK 1084
767.44022 KRHAEK 1782
767.44022 AHSGRLK 739
767.44022 ERAHKK 1024
767.44022 KVAGHTR 2571 2328
767.44424 GHLKWK 2079
767.44424 LKWHGK 1690 692
767.44922 DPRPKR 2425 2386
767.46045 PRRSPR 406
767.46314 SAGLPVPK 2715
767.46314 EPPKVAK 639
767.46314 KVEPPAK 1410
767.46537 GLHSKVK 2262
767.46537 DLKHKK 2565
767.46939 KFAKFK 80
767.46987 LPVNAVR 1310
767.47437 PKASLPR 456
767.47437 RLPPASK 2773 2570 2327 2097
767.47437 PKATVPR 680
767.47437 LPPSARK 2979
767.47437 SKAPPLR 1175
767.47660 LHSRKK 396
767.47660 HKVKTR 495
767.47839 KPPWLK 2644 2641 1784
767.48110 LPNLRR 1937
767.49952 VPPTVKK 1012
767.49952 LKVPSPK 341
767.50625 GVKVLPR 1651
767.51749 KLPRVR 2375
767.51749 RPVLKR 2644 2641 1784
767.51749 LVRPKR 1666
767.51749 LPKVRR 1165
768.31124 GCFEEK 3141
768.31574 CYSPDK 303
768.32584 KSCCSK 2787 2790 2666
768.32900 GEYDASK 2339
768.34023 YGESASR 2064
768.34762 VCSEFK 632
768.34762 GEYLCK 3025
768.35549 SSWSFR 373
768.35549 GFNEFR 319
768.35886 SACYLR 2764 1558
768.35886 SFCSLR 1469
768.35886 CVFTSR 937
768.35886 YCATVR 1379
768.36270 GEDHRR 85
768.36538 YSDEKK 911
768.36538 SFSATEK 2763
768.36538 AYAETSK 1227
768.36538 KYSDEK 911
768.36672 WAAEHR 859
768.37459 SLPCHR 1692
768.37459 PSLCHR 750
768.37661 FASSTTR 1209
768.37661 TYSATAR 1241
768.37661 SEKSYR 1449
768.37661 SSVFSSR 857
768.37662 HEGLADK 2319
768.37662 SYDRTK 1722 1871
768.37662 LHENEK 1656
768.37662 LHNEEK 1665 2035 2445 1887 2224
768.38514 NPFYTK 618
768.38562 LPDDPGR 2547
768.38562 PEAAEPR 2968
768.38785 STSYRR 1983 1942
768.38785 DDVRHK 914
768.38785 GHGTLER 2391
768.39187 FVSFNR 1552
768.39187 HEWLGK 510
768.40310 WHALSR 1799
768.40310 NKWGHK 1966 1918 1862 1649 2474
768.40310 RFAYGR 877
768.40310 SFFRGR 1027
768.40760 FAHAPAR 1349
768.41077 PKLDPAE 2641
768.41300 ELHKDK 661
768.41300 EHLKDK 2118
768.41300 VLHSGEK 334
768.41702 KAFFEK 2313
768.41702 YGAFALK 789
768.41702 FEKFAK 2930
768.41702 FFEAKK 2952
768.41702 TAGVFFK 2096
768.41702 FTLNFK 214
768.41702 KFAFEK 2255
768.41702 GALFAYK 3029
768.41750 LHTPSSK 325
768.42152 SKFPYK 283
768.42200 LTAPPDR 1440
768.42423 LHSREK 3127
768.42423 VHTKER 1341 1796
768.42423 THRLDK 400
768.42423 VHTREK 3123
768.42423 RHLSEK 2230
768.42423 KSHLER 212 800
768.42423 LHTRDK 205
768.42423 LKHSER 674
768.42423 SLASHVR 1882 1970
768.42423 RHSLEK 2481
768.42423 VKHGSNK 1320
768.42423 KDHLTR 1294
768.42423 KLESHR 803
768.42826 GVKYFR 473
768.43323 KNPPSAR 999
768.43323 GGKGPPTR 331 830
768.43323 GPTGRPGK 189
768.43547 RSHLTR 720
768.43547 VTTHRR 1164
768.43547 RKNHSK 1504
768.43547 RVTTHR 1164
768.43997 PAAGAARR 2359
768.44715 PLVTDPK 240
768.44938 KVSLSHV 1603 305
768.45341 KKLFFS 1339
768.45341 FLFKSK 1001
768.45341 FFSLKK 961
768.45341 FLKSFK 1015
768.45341 AYLKFK 2772
768.45341 LFFKSK 2896
768.45341 VFKFTK 1439
768.45388 LVGPEVR 981
768.46062 AHSAKKK 1149 735
768.46512 AVAAKPGR 1216
768.46512 ERLVPR 2928 1046
768.46512 VRPLER 1153
768.46512 LVERPR 23
768.46914 PHKLFK 1124
768.46914 KHKLPF 928 2347 287
768.46962 RSKKGPP 1626
768.47904 LPLLGEK 336
768.48758 KRRPGR 845
768.48758 KRGRPR 77
768.48758 RKGRPR 737
768.48758 PRRKGR 737
768.49027 LPNGKLK 1936 1447
768.49027 NPVLAKK 585
768.49027 LLLASPR 1518 342
768.49477 PKTAKPK 1296
768.50150 LKPAGRK 1534
768.50150 RAKLPGK 1828
768.50150 RPKLGAK 2404
768.51542 LPLLSVK 216
768.52666 PKGKVLK 2395 2221
768.52666 KVVAKPK 59
768.53789 RKLKPK 157
768.53789 KRPLKK 1059
768.53789 KRKPLK 2568
768.53789 PLKKKR 1410
768.54731 LLKAVLL 1547
769.30649 GCSGDFK 1097
769.31772 FSSCGGR 1383
769.34802 PFFSSW 2161
769.35073 AGWHGDK 2232
769.36063 FASSSGSK 2879
769.36063 ELHEDK 725
769.36063 TTETYR 1457
769.36063 DEHLEK 2728
769.36063 EHEVEK 1645
769.36465 FAEFEK 2930
769.36599 GGHWWK 2141
769.36915 PYDFTK 897
769.37186 GDHAKDK 3066
769.37589 YFVADR 763
769.37589 TAFFER 56
769.37589 YDFVAR 890 636
769.38086 AENPSPR 2564 2355
769.38310 HSAKGDR 1848
769.39433 HRGASSR 357
769.39702 SYKTSGK 2930
769.40104 FVFETK 2539
769.40104 FFVTEK 2113 2155
769.40104 LEFSFK 767
769.40104 FSEFLK 1832
769.40104 VFFTEK 2194
769.40104 FLFDTK 224
769.40104 LFEFSK 1455
769.40104 AEFLYK 1139
769.40104 EFVTFK 529
769.40172 CRLHGK 2864
769.40825 AHKETGK 2174
769.41227 AFLTYR 3123
769.41227 TSFLFR 1264 603
769.41227 GVYLYR 82
769.41227 FFKNSK 1983 1942
769.41227 FSKNFK 210
769.41275 LAPEANR 1
769.41725 PSRPADK 12
769.41948 DSKRHK 890 636
769.41948 SKGHVSR 1406
769.42398 PRVGEGR 2163
769.42398 RNPEVR 2371 1101
769.43071 HRSKSR 350 456
769.43071 SSRKHR 456
769.43521 EGRRPR 1048
769.43522 RPERGR 51
769.43742 YSLLFK 629
769.43742 LYSLFK 1490
769.43790 ADPAAVVK 2986
769.43790 NELGLPK 1218
769.43790 NLPADLK 1514
769.43790 NAPVELK 471
769.44463 HGKLSTK 2105 2929
769.44463 HEKTKK 1417
769.44913 EPLGKAR 1472
769.44913 VPANLTR 890 636
769.44913 PAVEKAR 1850
769.44913 KALDAPR 3103
769.44913 LPSALNR 1894
769.44913 PGDRVVK 1478
769.44913 VKVDGPR 226
769.45316 ALGVPWK 628
769.45316 YPLLHK 462
769.45989 HFVLVR 1772 2311
769.46037 AASPRLR 1983 1942 3128
769.46037 RVPRDK 384
769.46037 VPRDKR 876
769.46037 GPKGGAKR 2050
769.46037 NGAKRPK 557
769.47160 VRPRSR 3118
769.47160 PRSVRR 769
769.47429 KPLDLGK 1920
769.47429 AALSLPAK 1417
769.47429 VPLVTNK 1974
769.47429 VKEPLGK 1472
769.47879 PKVTPTK 2781
769.48504 LHLFLK 2776 3132 2844 2767
769.48552 KPVGGGKK 1417
769.48552 KPAGAAKK 1296
769.48552 APLSKVR 1871
769.48552 LGTVPRK 2994
769.48552 PVLTGKR 2708 1708
769.48552 PGVTLRK 216
769.48552 KPEKLR 367
769.48552 RLKPEK 1489
769.48552 NPVGKKK 1465
769.49675 PKRTLR 2144
769.50348 RRVLAR 2968
769.50348 VLRRAR 2243 2852 2092
769.50348 LGRLRR 106
769.50348 AVRRLR 1579
769.51067 TKVPVVK 450
769.51740 VLALKAR 765
769.51740 LALRVAK 80
769.51740 ALVKALR 631
769.51740 LLKVAAR 1628
769.51740 ALGLRLK 2865
769.52864 LRKVVR 2552
769.52864 RVLVRK 919
769.55379 KLLLRK 375
769.55379 LLLKKR 2405
769.55379 KLLRLK 2039
769.55379 KLKLLR 1683 516
769.55379 LLRLKK 2053
769.55379 LKKLLR 1055
770.29050 CGEDYK 419
770.32689 VYSDCK 1316
770.35365 EPGDPEK 745
770.35588 HDDKEK 2397
770.35588 AHEETGK 2300
770.35990 SFFAGDK 1607
770.35990 FSNFEK 3015
770.36711 DSREHK 1124
770.37113 FFNTSR 1407
770.37113 SFFASGR 1276
770.37853 FGCFLK 827
770.38103 VYSSTSK 2241
770.38285 DGRGGGPR 2954
770.38285 NPDNRR 1136
770.39089 GFHPWK 327
770.39226 AHSESLK 1273
770.39629 YFLNSK 1203 503
770.39629 YNLFSK 127
770.39629 FYEGKK 1831
770.39629 AFKYDK 3141
770.39629 SNYFLK 485
770.39629 NLFSYK 3027
770.39676 PLGEAER 863
770.39676 DPGVLDR 973
770.40350 ASSHTLR 2759
770.40350 KSTKGNH 901
770.40350 EKTHTR 698
770.40752 FSSRFK 2736
770.40752 GTRYFK 2837
770.40752 KFFSSR 1435
770.40752 SSRFFK 350
770.40752 FSKSFR 1172
770.40800 PVREDR 807
770.40800 GEPAGRGK 1187
770.40800 LNPNASR 1409
770.40800 LNGTGGPR 2650
770.41202 PDKHFK 885
770.41202 PHGVSFK 875
770.41202 HPDFKK 1326
770.41875 FAGAHLR 1671
770.41875 GHFLAAR 1086
770.41923 PAGAGRSR 3046
770.41923 GARPGASR 2782 2724 2725 1821 1836 1775 2727
770.41923 GAAPSRGR 1270
770.41923 APGTGRGR 142
770.42192 LGVPEEK 884
770.42999 FRHVGR 3043
770.43267 KSYFVK 2631 1771 2351
770.43315 PLSVGGNK 1405
770.43315 VLPGSNGK 1990
770.43315 PGSELLR 859
770.43315 KPELER 1678
770.43315 SPADLLR 552 2030 2284 2589
770.43315 LPDGLTR 489
770.43315 LELPGSR 1447 1936
770.43315 PLEKER 2491
770.43315 SEPLLGR 2400
770.43315 KGAAPAEK 733
770.43315 PKEELR 160
770.43315 GAAPAEKK 733
770.43717 WLDLPK 885
770.43765 PSGTGKPK 934
770.44390 HLFNLK 3015
770.44438 SPNGKLR 1698
770.44438 LKSPGNR 3046
770.44438 REPNKK 863
770.44438 ETLRPR 1176
770.44438 PKGADRK 917
770.44438 GSPKLNR 563
770.44841 LSPWLR 1631
770.45112 NVVGARR 1057
770.45514 FLRHAK 293
770.45514 RLHFAK 1524
770.45514 KFHLAR 2551
770.45514 FAHLKR 1238
770.45514 FLAKHR 1788
770.45514 FARHLK 1738
770.45562 TNRKPR 376
770.45830 LSVDLPK 97
770.45964 KRGWPK 155
770.45964 GRKPWK 739
770.46235 GGRGRLR 1761 1823
770.46235 GRGLRGR 1888
770.46235 RLNRGR 87
770.46414 FVPPRR 1677
770.46503 EVAALLR 243
770.46503 LGLLAER 74
770.46503 DLALALR 1343
770.46953 SLVPLSR 1034
770.46953 KLGAGTPK 1421
770.46954 KKDPGVK 201 2499
770.46954 VKPVSNK 28
770.47627 VLREVR 1455
770.47627 VALANRK 2748 1230
770.47627 ANLRAVK 1120
770.47627 VVAAGAKR 408
770.47627 GNALLRK 2770
770.48029 VKLHFK 941
770.48077 SPVGRKK 834
770.48077 DPRKKK 64
770.48077 VPSGKRK 1294
770.48077 SGVKPRK 2885
770.48750 ARGAKLR 2423
770.49019 ALEVLVK 2441
770.49019 LLEGLVK 1142
770.49019 LLDLLGK 1152 2857
770.49200 KPRSKR 159
770.49469 PLLTTVK 1152 2857
770.49873 RVKGRR 2116
770.50142 GLSLLLR 460 184
770.50142 ELKLLR 2919 1286
770.50142 LKLLER 2000 2955
770.50142 ELLLKR 2900
770.50142 VAVKNLK 1666
770.50142 ELRLLK 655
770.50142 LEKLLR 1394
770.50142 LLELKR 1326
770.50142 RKLLEL 2283
770.50142 LVNLKGK 1278
770.50544 LLWLVK 1130
770.50592 KPASLKK 528
770.50592 KLKSPAK 1608
770.51265 GKLLGKR 1498
770.51265 LLKNKR 789
770.51265 RKLLNK 1856
770.51265 LLRNKK 779
770.51265 LLTRLR 2016
770.51265 LLKKNR 2149 2634 247
770.51265 NKKLLR 2371 1101
770.51265 NKLLKR 1760
770.51265 LLNRKK 1356
770.51265 LLNKKR 2346
770.51265 RLNLKK 3130
770.51265 VKKAVAR 488
770.51265 RLLKNK 789
770.51265 LLLRTR 668
770.51265 GKLRVAK 2186
770.51265 LRTLLR 1752
770.51265 KLKNLR 229
770.51265 LNRLKK 2728
770.52389 LRKAKR 574
770.52389 LKKARR 191
770.52389 RKKALR 168
770.52657 VLSVLLK 1741
770.54904 KRLVKK 2749
770.54904 KKLRVK 1656
770.54904 KKVKLR 1630
771.31474 DDEHTR 896
771.33337 CHNDVK 619
771.34237 PGPDACR 2974
771.34392 FFESDK 750
771.34392 EGEFYK 694
771.34460 RDCHGK 511
771.35113 ENHSSAK 1746
771.35515 SFESFR 2421 1855 2484 2488
771.35515 AFESYR 919
771.35563 NAEPADR 1877
771.35563 EPNAEGR 2296 124 1436
771.36752 PCPAEAK 2955 2000
771.36976 KAHECK 3123
771.37876 PDKCPR 1379
771.38030 DTYVFK 188
771.38078 EELEPR 1388
771.39154 FVSTYR 1927
771.39201 NKEEPR 1124
771.39201 NLSGEPR 1939
771.39201 DRAPGEK 2384 1785
771.39875 HSASKSR 668
771.40006 FSFFPK 3075
771.40277 AHEFLR 1022
771.40277 VVFHDR 917
771.40277 GGNLFHK 920
771.40391 CTGPLPK 1415
771.40614 HTKVCK 2759
771.40614 SKLHCK 894
771.41579 PHFFPK 738 697
771.41669 YSYVLK 1687 361
771.41669 YLYSVK 707
771.41717 VPDGKEK 49
771.41717 VANPLSTA 990
771.41717 KEAPAEK 1143
771.41717 NSLVDPK 780
771.42121 GRGRGGGR 1178
771.42167 TPKDSPK 1942 1983
771.42390 ALDNLAR 1307
771.42390 AGLLAGDR 1024
771.42390 DLLNAAR 2274
771.42792 DFLHLK 2751
771.42792 LHEFVK 2533
771.42840 ESPVGRK 2737
771.42840 TNLAPRT 904
771.42840 EKVSPGR 352
771.42840 EDKPRK 1394
771.43242 SAWPLAK 2973
771.43513 EARAAVR 415
771.43513 EVAAARR 356
771.43513 VLDNRR 1572
771.43513 DLNVRR 2049
771.43513 LGAREAR 1782
771.43579 AACLLPK 854 1513
771.43915 FLSHLR 2521
771.43915 LFLHSR 3098
771.43915 YLHLAR 2051
771.43915 VLWGAAR 2228
771.43915 LFSHLR 2256 1809
771.43915 LWNALR 1678
771.43963 KPESRR 2949
771.43963 SKPERR 135 1595
771.43963 GRPSLSR 2857
771.44637 RDRAVR 285
771.44905 LLEELR 498
771.44905 LELLER 284
771.44905 GNDLLLK 146
771.44905 ELLELR 2372
771.45039 AWARLR 2174 2300
771.45039 FGKKHR 1166
771.45355 KEPLASK 2564
771.45355 VPDKSVK 272
771.45355 LKPATDK 771 1669 1562
771.45355 KLPADTK 678
771.45355 PESLKAK 828
771.45355 PSLKEAK 2930
771.45355 KETPGLK 1431
771.46028 AAKAAVNK 1498
771.46028 LADKAVR 2744 1408
771.46028 NELLKR 1953
771.46028 LKEGAVR 2770
771.46028 ELRNLK 66
771.46028 GLKEAVR 845
771.46028 ELGGLKR 2212
771.46028 GLKLADR 1903
771.46028 LLNERK 2211
771.46028 NLLKER 2198
771.46028 LLEKNR 245
771.46028 EKLNLR 3061
771.46431 NLWLVK 1560 2210
771.46478 PKVSSVR 2576
771.46478 VTTPAKR 2705
771.46881 KLTPWK 2212
771.46881 KLWTPK 2106
771.47152 ARVLGTR 944
771.47152 ERLAKR 2744 1408
771.47152 EALKRR 2565
771.47152 LAREKR 2699 2732 2851 2697 2686
771.47152 RALERK 2206
771.47152 AKNKVGR 348
771.47152 SGLLRAR 910
771.47152 AERKLR 2481
771.47152 AERLKR 2479 1633
771.47152 GVRVVSR 870
771.47152 EKLRAR 2581
771.47152 LAKERR 2673
771.47152 RKEALR 2986
771.47152 LEARKR 750
771.47152 LRAREK 1227
771.47152 AKELRR 2979
771.47152 RRALEK 1844
771.47152 NLKRNK 1989
771.47152 NNKLRK 477
771.47152 RRLAEK 265
771.47554 LRGLWK 2191
771.48275 RAKNKR 1902
771.48275 LRTARR 1849
771.48275 AKNKRR 1902
771.48275 SRVRVR 2411
771.48275 RKNARK 2228
771.48544 AVKVLDK 82
771.48544 LVVEGKK 116
771.48544 ALEAKLK 2442
771.48544 LKALEAK 2442
771.48544 LGVVEKK 1386
771.48544 AELAKLK 670
771.48544 DALVKVK 1651
771.48544 KLLDVGK 1160
771.48544 ELLAKAK 2742
771.48544 VLVNSLK 147
771.48544 TLALNLK 1138
771.48544 LGDVLKK 316
771.48544 ELLAAKK 1667
771.48544 LKALAEK 1568
771.49667 VKGLLSR 770
771.49667 LSVKGLR 1993
771.49667 GLVLKSR 419
771.49667 RKVLEK 355
771.49667 LERVKK 1270 1178
771.49667 VVRLSAK 1920
771.49667 KRLLDK 2898
771.49667 EVRKLK 921
771.49667 KLRVEK 467
771.49667 LKRDLK 1705 2834
771.49667 RLLKDK 625
771.49667 RDLKLK 2158
771.49667 LRDKLK 994
771.49667 REVKLK 1924
771.49667 LLDRKK 862 1462 1431
771.49667 VKKLER 659
771.49667 LDLKRK 1801
771.49667 DKLLKR 467
771.49667 LKKDLR 2680 2752
771.49667 VEKKLR 1337
771.49667 VKEKLR 1426
771.49667 VKELKR 607
771.49667 LKEKVR 2656
771.50790 AKRKAAK 1270
771.50790 RLLSRK 1215
771.50790 VTKRLR 108
771.50790 RLKLSR 1346 587
771.50790 VKNKKR 1258
771.50790 RKLSLR 1559 2410
771.50790 LLRSKR 1953
771.50790 VRTLRK 2090 2809
771.50790 AAAKKRK 318
771.50790 SRKLLR 613 1693
771.50790 SLRKLR 1850
771.50790 RLLKSR 673
771.50790 TRVLRK 495
771.50790 RLSLKR 631
771.50790 VLTRKR 870
771.50790 LRKSLR 2650
771.50790 SLRLKR 314
771.50790 RRVLTK 1003
771.50790 TVKRLR 1546
771.50790 LLRRSK 1545
771.50790 RSKLLR 1498
771.50790 KRLLSR 1215
771.52182 VKVSVLK 921
771.52182 LLKTLGK 348 298
771.52182 KTALLVK 1902
771.52182 LTVAKLK 248
771.52182 VALKTLK 1370
771.52182 LTLKGLK 1519
771.52182 LLSALKK 514
771.52182 LLLAKSK 461
771.53305 KAAKVKK 311 982
771.53305 AAKVKKK 607
771.53305 LGAKKKK 1348
771.56944 KKKKLK 1518 342
771.56944 KKLKKK 2048
772.30615 ECYSSK 1016
772.33264 FGFCSR 1436 124
772.33264 FCFGSR 617 1311
772.33514 THGESDK 846 699
772.33917 YNEYGK 1459
772.36277 PASPCNK 833
772.36432 YETTLF 2140 2904 2072
772.36930 SPSPEEK 176 2160
772.36930 ESSPPEK 805
772.37603 SGEPLDR 2710 2718
772.37603 VESGEPR 470
772.37603 DLGPDTR 1238
772.38253 CPFPPR 3134
772.38276 AGGGLGGER 2389
772.38678 NHFVEK 1453
772.38726 DREPTR 1938
772.38726 TPDRER 887
772.38726 PDSNGRK 2869
772.39128 HSPAYAK 1447 1936
772.39128 WSLDPR 2901
772.39128 SLDWPR 58
772.39400 ANNGRNK 105
772.39466 CLDPLR 2893
772.39802 NSLFHR 2045
772.39802 AVGHFSR 1755 1748
772.39802 FAHVGSR 1679
772.39850 RNSGPSR 2273
772.39850 PRSNSGR 2360
772.40118 LDTAPEK 779
772.40118 EPSAELK 2358
772.40118 DLPTEAK 1645
772.40118 GLPTEEK 200
772.40792 GAEDLLR 1663
772.40792 NLLEER 2778
772.40792 DVAEALR 3146
772.40792 EELGAVR 725
772.40792 ENGVLNK 3027
772.41644 WSPALLS 1480
772.41915 RLEEAR 1177
772.41915 LEARER 382 700
772.41915 ELARER 1871 1722
772.41915 VRDLDR 1744
772.41915 ALEERR 1626
772.41915 EAELRR 155
772.41915 REALER 3072 2458
772.41915 LEREAR 616
772.41915 VRDDLR 482
772.42094 GFLPDPK 667 1590
772.42317 SHLFAAK 309
772.42317 DKHFVK 623
772.42317 VFDKHK 1044
772.42317 GGYHLVK 765
772.42365 TKGAGSPR 2696
772.42365 TRGNTPK 847
772.43038 VSNARAR 1875
772.43038 NEAKRR 447
772.43038 NEKARR 2048
772.43038 NKNRNK 587
772.43038 KNNNKR 459
772.43038 KAERNR 31
772.43038 RGGTLNR 2443
772.43217 PFKEPR 216
772.43217 PERPFK 145
772.43217 FPAPSVR 2664
772.43217 FEPPKR 1882
772.43307 LDGLLDK 1482
772.43307 DVDALLK 759
772.43440 KFSHVR 1858 117
772.43440 NKLWGR 1811
772.43757 LPTESVK 320
772.43757 LDSTPLK 707
772.44161 RTANRR 106
772.44430 VDLGTLR 1174
772.44430 DGLLTVR 165 3091 3090
772.44430 LREDLK 1975 1644
772.44430 NEKAALK 2709
772.44430 GEVAKAAK 607
772.44430 AAAVADKK 759
772.44430 RVEELK 1127
772.44430 EVKLER 815 2534
772.44430 VEKLER 815 3119 2534
772.44430 LLEDKR 1938
772.44430 EKLVER 1770 2402 2049
772.44430 KVEELR 2528
772.44430 VLEKER 1128
772.44430 EELVKR 1833
772.44430 ELEVKR 2547
772.44430 VEELKR 4 525
772.44430 KEVNVGK 554
772.44430 VKELER 2084 1847
772.44430 LLAVSDR 1704
772.44430 ELEVRK 1327
772.44430 KDLELR 1628
772.44430 EKLEVR 2542
772.44430 LEKEVR 467
772.44430 EKLLDR 1730
772.44430 LLATAER 737
772.44430 LDELKR 703
772.44430 KVLEER 1997
772.44430 VELEKR 2901
772.44430 LEVKER 785
772.44430 TAEALLR 1715
772.44880 SNKKTPV 2383
772.44880 GTVGPKSK 399 632 536
772.44880 NPSLKSK 1534
772.44880 SKEGKPK 2803
772.45553 RKEAAAK 2203 2012
772.45553 NVERKK 622
772.45553 TDLLRR 2645 2611
772.45553 KEAAAKR 2012 2203
772.45553 VNGVKTR 1933
772.45553 TLAANRK 578
772.45553 NKDLKR 2815
772.45553 AKEKAAR 99
772.45553 KRGDGLK 1867
772.45553 LRTDLR 2451 2375
772.45553 RTDLLR 2611 2645
772.45553 RELLSR 829
772.45553 KKNVER 1004
772.45553 VKENKR 3031
772.45553 TRLVER 1277
772.45553 DNKKLR 2603
772.45553 ETVLRR 629
772.45732 FAPTLPK 798
772.45956 LHFKTK 1013
772.46406 KSPWKK 1730
772.46677 GRKEKR 848
772.46677 RLRNSK 2091
772.46677 RTNRVK 877
772.46677 REKKGR 2528
772.46677 KKDRAR 2495
772.46677 KNTRVR 833
772.46677 SLRKNR 1965
772.46677 ARKRDK 752
772.46677 TAAKARR 1270
772.46677 SAGRVKR 786
772.46743 PKLKCK 3125 2422
772.46855 KLPPYR 156
772.46945 LSALLEK 1001
772.46945 EALVTLK 2123 2069
772.46945 VLETALK 439
772.46945 ALELSLK 1424
772.46945 SEALLLK 2468
772.47529 FVRPVR 318
772.47800 KRGTRR 581
772.48068 LKGAAVSK 910
772.48068 EGAKLKK 204
772.48068 LKSALNK 3021
772.48068 LKADKAK 1285
772.48068 VNVKSVK 338
772.48068 SLLSVVR 1065
772.48069 LNLKTGK 1086
772.48069 KKLAEGK 2372
772.48069 KAKVAEK 1922
772.48518 KPKSVSK 319
772.48519 PKSVSKK 319
772.48921 LFVLGPK 1782
772.49192 AKRAVTK 1319
772.49192 RKSALAK 2498
772.49192 LKGATKR 1892
772.49192 ALSKKAR 1015
772.49192 TLGKKAR 1545
772.49192 KKLTGAR 2542
772.49192 RLKATGK 3045 1559
772.49594 KWLKAK 2843 2726
772.50044 KLLPFR 2539
772.50315 VRRSKK 2899
772.50315 VRKSKR 947
772.50584 TVLTVLK 607
772.50584 SVTLLLK 1326
772.51707 KLKLGSK 2228
772.51707 GLVKTKK 1884 1885
772.51707 KKKLEK 1036
772.51707 LLGSKKK 591
772.51707 SLVKKAK 527
772.51707 SLGKLKK 754
772.51707 AKLKSVK 2909
772.51707 KGKLSLK 1365
772.51707 KKEKLK 3151
772.51707 KKLKEK 1120 1711 813 2301
772.51707 KLKEKK 813
772.51707 KLKKEK 366
772.52830 TKKLKR 2402 2049
773.33442 SSFYDR 203
773.33442 GYSYER 2012 2203 2275
773.33442 GYYSER 1102
773.33442 DYSAYR 1724 1707
773.34565 FEHDAR 175
773.35688 HHSEHK 2350
773.36678 LGGDGNNK 2887
773.36678 LGGEEGGR 182
773.37080 HFVDEK 2207
773.37128 KPSGDDR 1405
773.37128 ADGASTPR 1316
773.37801 ERNAER 802 2006
773.37801 AEREGGR 2043
773.37801 KENNNR 845
773.38203 HYEVAR 277
773.38203 EYLGHR 824
773.38203 DHLAYR 503 1203
773.38203 DSLFHR 1685
773.38203 FTDVHR 1670
773.38925 GRDRDR 924
773.38991 ACSPALR 2253
773.39193 EAELNAK 703
773.39193 LDLEER 673
773.39193 DLLEER 2594
773.39193 EVEELR 1908
773.39327 GEAWRR 717
773.39327 GRAWER 2810
773.39643 KDPEASK 2774
773.39643 EPEKSGK 518
773.39643 SKEEPGK 2511 1928
773.40093 STPPSSAK 2676
773.40316 RAEAAEK 2282 2745
773.40316 LREDNK 1715
773.40316 ENKDLR 2433 2567
773.40316 ENVEKR 712
773.40316 NELRDK 326
773.40316 AEAAEKR 2745 2528 2282
773.40316 KVENER 819
773.40316 DKEVAGR 518
773.40316 RNKDEL 2254 1753
773.40316 KGADLDR 2974
773.40316 NVREEK 566
773.40719 YHLVDK 1379
773.40719 HEFTLK 1260
773.40719 TLHEFK 243
773.40719 NLDVWK 494 1765
773.40766 NVTSPTR 793
773.40766 PADTKSR 441
773.40766 GTSKEPR 1181
773.41169 PTDWKK 2065
773.41440 NDRNKK 697 2590 738
773.41440 RNLSER 2075
773.41440 VKNSNGR 3092
773.41440 TAERAAR 2954
773.41440 SERAGVR 1502
773.41440 NLSERR 2075
773.41440 LRNSER 1760
773.41440 VARGSER 1229
773.41440 ENSLRR 2467
773.41440 NSRLER 945
773.41440 DRAKER 1001
773.41440 DNRLTR 754
773.41619 PAFPASGK 2823
773.41842 VHSLYR 664
773.41842 SAHKGFK 220
773.41842 LYSVHR 360
773.41842 KAVDWR 2137 1507
773.41842 AGLAWTR 1319
773.41842 RDLGWK 1170
773.41842 VGKEWR 2206
773.41842 VVHTYR 1416
773.41842 TFHLTR 607
773.42292 TKWSPR 2417
773.42563 SRERAR 924
773.42563 ESRARR 666
773.42563 DATRRR 1248
773.42563 RSEARR 2683 2832
773.42563 RRGETR 2353
773.42629 LKPTCR 1283
773.42629 CLRTPK 1576
773.42832 EAVSGLAK 1829
773.42832 DEAKLAK 2752 2680
773.42832 ATDLGLGK 2371 1101
773.42832 DAELAKK 2659
773.42832 LLSGAEGK 3104
773.43282 EAKTPTK 1216
773.43282 PSSDKLK 624
773.43302 CRAVLR 1584
773.43302 GLRLCR 159
773.43955 LVSKDGR 412
773.43955 AVLAASSR 1641
773.43955 NSNLKAK 728 1674
773.43955 KAAESLR 2847 2907
773.43955 RVKEDK 2217
773.43955 VDSLGKR 1915 794
773.43955 KEDVKR 3146
773.43955 TEAGLKR 1446
773.43955 TKAADLR 1953
773.43955 LVTAAGSR 14
773.43955 ANSLNKK 3022
773.43955 ASTGLGLR 1778
773.43955 TVAEAKR 1042
773.43955 LAESKAR 36
773.44357 LHLYTK 2626 2009
773.44357 LKEWAK 42
773.44405 KPLSSSR 1786
773.44405 KTSVSPR 2300 2174
773.44694 LLCGALK 1117
773.44807 GFLPVNK 2832 2683
773.44807 PLEFLR 1790 1769 1841
773.45078 ALASTRR 2920
773.45078 ERSKVR 2626 2009
773.45078 KVSERR 3131
773.45078 RKEVSR 703
773.45078 VKRESR 2006 802
773.45078 LRRDSK 370
773.45078 DRLRSK 1952
773.45078 RRSTAAL 77
773.45078 NTAKRGK 2165
773.45078 NASKAKR 1526
773.45480 KSKHFK 545
773.45480 KKSHFK 2172
773.45480 KKFSHK 1596
773.45818 CLKVVR 551
773.45930 KLPFNR 2000 2955
773.45930 FLNKPR 750
773.46202 VRRSTR 1834
773.46202 RVTRSR 79
773.46470 ASLKDLK 1744
773.46470 DKLTAVK 1563
773.46470 ALAALSTK 79
773.46470 DTLGKLK 2421 1855 2488 2484
773.46470 EEKLKK 2441
773.46470 DGTLKLK 752
773.46470 KGSLELK 649
773.46470 GSLELKK 649
773.46470 DLTGKLK 2246
773.46470 SKGLLEK 1752
773.46470 GSLEKLK 1581 696 2412
773.46470 SVAKLEK 1633 2479
773.46470 ETLGKVK 2486
773.46470 EKEKLK 244
773.46470 GLVGTVTK 2134
773.46470 LGLEKSK 2415
773.46470 TKLLGDK 2668
773.46470 LGKLSEK 2930
773.46470 LTDKAVK 1707 1724
773.46470 ALKEVSK 1983 1942
773.46470 STGVLLGK 629
773.46470 EKELKK 2310
773.46470 VVSKDVK 3106
773.46470 EKLEKK 969 2315 661
773.46470 KTAVVEK 279
773.46470 KLEKEK 897 244 2116
773.46470 LKEEKK 1454
773.46470 ELKKEK 387
773.46470 LEKKEK 661 847
773.46470 KLKEEK 674
773.46470 LLSGEKK 2639
773.46470 KLLSGEK 2639
773.46470 KELEKK 819
773.46470 KKLEEK 866
773.46470 LKLSEGK 208
773.46470 KLLSEGK 1412
773.47054 KARPFR 1893 2316
773.47054 AFPRRK 40
773.47593 TTKGLVR 1362 706
773.47593 TLSGRLK 282
773.47593 KKNKEK 513
773.47593 RKETLK 2981
773.47593 ETKKLR 813
773.47593 LKTREK 786
773.47593 KTLGVTR 2850
773.47593 TLGKSLR 1334 858
773.47593 AGKSGVKK 1025
773.47593 SNKKLGK 320
773.47593 LATVKSR 296
773.47593 VSATLKR 537
773.47593 TRKLEK 2026
773.47593 KKEGGKK 1675
773.47593 ASLSLRK 181
773.47593 SGRLTLK 2317
773.47593 KKNSGLK 2223
773.47593 EKKNKK 2191
773.47593 TRELKK 1218
773.47593 SKLLTGR 429
773.47593 TKGSLLR 2181
773.47593 SATLKVR 1409
773.47593 KVVSVSR 2921
773.47996 LLSKWK 2248 2967 1852
773.48333 CLKLLK 1127
773.48446 LPLYLR 1655
773.48717 TRRTLK 1508 295
773.48717 NKRKTK 1351
773.49569 KRFPVK 1673
773.50109 VLSKLSK 2206
773.51232 GKKSVKK 2731
773.51232 DKKKKK 2158
773.51232 AATKKKK 2879 2068
773.51634 LLFLLR 2973
773.52355 RSKKKK 1419 1268 649
774.30768 DEDDPGK 732
774.33754 DDCPLR 762
774.34090 HGGFSDR 2114
774.34406 KPGESEE 309
774.34406 GGTESLDP 1180
774.35080 NDLEER 2387 2382
774.35529 TPSEADR 2410 1559
774.36203 AEDRER 2463 2754
774.36203 EDAERR 1760
774.37055 TPESWR 508
774.37326 RGSDGGAR 2361
774.37326 SGGEGGRR 3046
774.37326 RSGGEGGR 3046
774.37392 DAPKGCK 1305
774.37392 ECLPTR 429
774.37595 AEELADK 1743
774.37728 WRNDGK 1360
774.38045 TSPVDEK 990
774.38718 AELAESR 1633 2479
774.38718 VDEREK 559
774.38718 KDAADAGK 1767
774.38718 SLNNAEK 687
774.38718 DEEVRK 1161 823
774.38718 AENDAKK 292
774.39081 KYLXNK 3027
774.39120 SYYKSK 893 502
774.39168 GPDGSKSK 2200
774.39168 DSKSNPK 1181
774.39841 REVESR 1922 2830
774.39841 DSLRER 1228
774.39841 EVERSR 528
774.39841 RNTDAAK 1238
774.39841 KNDRDK 1644
774.39841 EVDRTR 1937
774.39841 VDRTER 1235
774.39841 NDKKDR 88
774.39841 GKDKDGR 88
774.39841 DNKKDR 2295
774.40243 DVTVWR 290
774.40243 FEHSKK 1655
774.40243 SSLGFHK 1788
774.40243 ALWETR 1476
774.40243 HFKSEK 423
774.40243 LHGFSSK 516
774.40291 PSKSNSR 2715
774.40291 NSRPSSK 2457
774.40581 LVDCLR 2087
774.40581 DLCVLR 935 932
774.40693 PEFNLR 1823 1761
774.40693 PGFGNGVK 2799
774.40693 PFLENR 993
774.40965 SDKNRR 546
774.40965 DRKSGGR 1828
774.41031 KPKCDK 1687 361
774.41233 ESEALVK 2692
774.41233 EKELEK 2310 1938
774.41233 EEKLEK 1562 1669 771
774.41233 LDSLEAK 1701 2033
774.41233 EGSLELK 1268
774.41233 EGDLLTK 1964
774.41233 ELEEKK 1938
774.41233 EKLEEK 2310
774.41233 LEEEKK 2930
774.41233 KELEEK 1938
774.41367 FTRSHK 755
774.41367 KSFHTR 969
774.41817 FEARPR 819
774.42088 RGGSRSR 887
774.42088 GGSRSRR 1124
774.42356 VESSVVR 848
774.42357 TEEKLR 1937
774.42357 TGSELLR 823 1161
774.42357 EDKKGAK 1996
774.42357 SGELTLR 1246
774.42357 LTEKER 462
774.42357 NGLKDTK 869
774.42357 KNEKEK 1348
774.42357 DSLNKAK 993
774.42357 RTLEEK 887
774.42357 EAATKGAK 2687 2066
774.42357 NVSAEKK 3080
774.42357 KKENEK 356
774.42357 ETEKLR 2123 2069
774.42357 LASDLTR 811
774.42357 EGEKKGK 106
774.42357 LSELSAR 2212
774.42357 KELETR 2425
774.42357 LTDSALR 919
774.42759 WTLDLK 1013
774.42807 SPTTTLR 1201
774.42827 VRGRCK 2226
774.43209 EAFPLAK 989
774.43480 EKNTKR 1006
774.43480 DKGKTAR 1865
774.43480 KSNLASR 1807
774.43480 SEGAKRK 79
774.43480 KTEGKGR 1387
774.43480 TEKNRK 27
774.43480 RNKTEK 201 2499
774.43480 SASNRLK 1198
774.43480 GTNLSRK 566
774.43480 LTNSGKR 1330
774.43480 RKTNEK 1794
774.43480 EASKRGK 1829
774.43882 LSKHYK 863
774.44219 LLTCLR 352
774.44332 PLAFTAR 3122
774.44332 VPGSRFL 2542
774.44332 GGPKFAAK 507
774.44332 FPEKVR 2845 2186
774.44603 TRAGSKR 2578
774.44872 LLDLSSK 897
774.44872 LVDSTLK 3023
774.45005 AKWKSR 2997
774.45342 CLRKAK 1390
774.45343 ACRLKK 610
774.45343 LKKACR 2924
774.45455 FSPRLR 1715
774.45455 RYPLAR 911
774.45995 LKKGDSK 1125
774.45995 KAKTAEK 661
774.45995 GGALKTTK 511
774.45995 KKKDEK 3095
774.45995 DKGKSLK 4
774.46445 SKTPSKK 3082
774.46445 TPKSKSK 2133
774.46445 KSTSPKK 321 1652
774.46847 TPFGLLK 1284
774.46847 TVAFPLK 1974
774.47029 LHPPRR 2484
774.47118 SGSLKKR 1417
774.47118 KRKSEK 204
774.47118 KKRTDK 36
774.47118 VRAKSSK 1903
774.47118 SLGRSKK 1704
774.47118 KKKTDR 917
774.47118 KRDKTK 1210
774.47118 DKTKKR 544
774.47118 ESKRKK 2396
774.47520 GFVALLR 842 1331
774.47520 LGGLFLR 1572
774.47520 NLLLFR 2782 1821 1775 1836 2727 2725 2724
774.47520 VFALGLR 2313
774.47858 LKCVKK 291
774.47858 VKLCKK 1382
774.47970 FGPKAKK 1852
774.48242 RKKTSR 1934 1985
774.48242 KRSTRK 499
774.48510 TLTLLSK 694
774.48644 RLAFLR 3140 3139 1725
774.48644 LFRLAR 1564
774.48644 FLALRR 453
774.48644 FLLRAR 443
774.49634 KKALSTK 1072
774.49634 KTTKLGK 447
774.51159 VKFLLR 1767
774.51159 LVLFRK 1290
774.51609 PKFKKK 1336
775.33279 PACDTGR 2253
775.33681 WPGCEK 701
775.35457 EGPFNVN 1194
775.35794 KPEDCK 1088 261
775.35794 DPSCVAK 2079 2582
775.35794 PCAAETK 1076
775.36130 DYHSVR 1306 3137
775.36130 FHTSER 789
775.36467 NCLVDR 649 1268
775.36467 AAEAVCR 844
775.36532 GFYFSR 595
775.36917 CSEPKR 2864
775.37120 LTEEER 1723
775.37120 ASGEVADK 731
775.37120 EEELTR 1648
775.37120 GEDAKEK 1686
775.37570 SDSDPKK 2794
775.37655 GWAWTR 2736
775.38243 DSTLGAGR 1409
775.38243 SKDAEAR 563
775.38243 VSTEANR 1034
775.38243 LSSNNNK 2671
775.38243 TDSALNR 824
775.38243 LSEASGGR 2719
775.38243 ENRTEK 514
775.38243 GLTENSR 2383
775.38243 KDDDKR 2093
775.38645 LSWNEK 668
775.38645 TGDWVAK 1817
775.38645 LSHYEK 1684
775.38693 SSPSKDR 887
775.38982 EAVGLCK 597
775.38982 GECVLAK 1651
775.39095 FAAEPNK 1922 2747
775.39095 GGFAPAEK 972
775.39095 PVFEER 2141
775.39366 DRKSDR 819
775.39366 ARETGSR 3050
775.39500 RGHHNR 1394
775.39635 EDTVLSL 638
775.39768 KNSWNK 1000
775.39768 TLNSWR 1549
775.39768 SEWAKR 2243 2092 2852
775.39768 WSAEKR 1457
775.39768 WREGTK 2433 2567
775.40106 CTNLLR 1394
775.40489 SRSRDR 350 924
775.40489 RRSSDR 793
775.40621 FFTHPK 117 1858
775.40758 EKEKDK 2489
775.40758 ADKSEVK 1387
775.40758 DLKSADK 731
775.40758 KEDKEK 2745 1615 2282
775.40758 EKTAASGL 42
775.40758 KSVEEGK 1482
775.40758 DKKEEK 142
775.40758 DNSSLLK 1412
775.40758 DDAVKTK 1566
775.40892 ARTSWR 1899
775.41208 KSETSPK 1192
775.41208 TKDSPTK 779
775.41342 YAPNRR 1550
775.41408 PCKFPK 2791
775.41881 TGALSTAR 2924
775.41881 SLKDASR 2433 2567
775.41881 LKEGSSR 915
775.41881 LGKTSDR 100
775.41881 NSKSNVK 1412
775.41881 KREESK 901
775.41881 VGTRSEK 1972
775.41881 TRKDEK 457
775.41881 RSTDLGK 1848
775.41881 KSEGSLR 413 2320
775.41881 KAAETTR 2514 2241
775.41881 ETKDKR 2617 579
775.41881 DEKTRK 163
775.41881 LTKDGSR 642 2540 1845
775.41881 SDTVAKR 29
775.41881 SEKEKR 674
775.41881 DKTERK 1257
775.41881 KDKTER 1257
775.42621 CKELVK 2086
775.42621 LCDKLK 1028
775.42621 KCLDLK 954
775.42621 VCEKLK 1424
775.42734 DPLYLR 1506
775.42734 LPEVYR 33
775.43005 RKETSR 1931
775.43005 RTERSK 2300 2174
775.43005 SKGGSKGR 2161
775.43005 EKSRTR 560
775.43005 RATTTAR 1974
775.43744 LSLKCR 489 1683
775.43744 KLSCLR 2385 2340
775.43744 LCSLKR 1159
775.43744 CTKLVR 459
775.43744 VLRTCK 1632
775.43857 KVYNPR 1625
775.44259 KAWFPK 2339
775.44307 AGHPPAVK 939
775.44397 LSDSKVK 1715
775.44397 ATKTEVK 1582 640
775.44397 ELKTSAK 1946
775.44397 TLNSTLK 2582
775.44867 RCGKKK 317 2234
775.44867 GRKKCK 2220 2157 2307
775.44867 RGKCKK 236
775.45520 AKSSAKGK 2280
775.45520 SKTNKAK 1510
775.45520 SKKNATK 2158
775.45654 FAARRR 577 248 2417
775.45922 FLLDLR 888
775.45922 LLLFDR 2339
775.46330 RGPPPPR 762
775.46372 KKEPFK 218
775.46372 FPKEKK 1467 390
775.46372 KFPKEK 1467 390
775.46372 FPTKVGK 1543
775.46372 FKPSGLK 2027
775.46372 FPKKEK 3098
775.46372 PEFKKK 2841
775.46372 YPKLAGK 11
775.47045 NVLRFK 2891 1991
775.47045 GLFKVGR 657 926
775.47045 FAALRAK 1044
775.47045 GARVVFK 1258
775.48169 FKRGLR 1334 858
775.48169 AVRKFR 2235
775.48169 LFRGKR 361 1687
775.48169 KFGLRR 1526
775.48169 GFLKRR 2594
775.48169 GFRRLK 1332
775.49561 VLKAAFK 999
775.50684 VFKVRK 1115
775.50684 KVFRVK 1896
775.50684 VKKVFR 1896
775.53199 KLFKLK 1500
776.31883 AADEDEK 1260
776.33006 AADESER 1633 2642 2479
776.34532 SWEAER 333
776.34666 PGCRCK 1322
776.34666 CPKCGR 2842
776.34869 ELECAR 2501 2025 1840
776.34869 CVDLDR 893 502
776.34869 DVLDCR 2210
776.34982 NDPFER 316
776.35521 GLDEESK 906
776.35521 KEDEEK 1888
776.35521 EDEEKK 1888
776.35971 TPDESTK 1742
776.35992 GCNGTLR 3156
776.35992 CTNNLR 827
776.36171 PFECPK 261 1088
776.36644 GLSEDTR 251
776.36644 DTSGLER 819
776.36644 SEGELSR 1729
776.36645 ERESEK 689
776.36645 GKSNEDK 3026
776.36645 GSENGVSK 1641 1783
776.36645 ERDETK 3037
776.37094 TTESPSR 2319
776.37497 FGVDPDK 459
776.37518 RAWCGK 166
776.37768 KSGGSGER 989
776.37901 RDGHHR 2165
776.37947 PSPDFSK 1646 3069
776.38170 TVESWR 305 1603
776.38170 TDSLWR 1244
776.38170 YAHTSAK 745
776.38507 ACEAAKK 459
776.38507 KAACAEK 2310
776.38507 LCTEVR 3109
776.38507 LCSELR 2099
776.38507 LCTDLR 482
776.38620 FDDPKR 2431 2216
776.38620 YPEVNR 735 1149
776.38620 LDPNYR 1780
776.39070 SPSPSFR 1250
776.39160 DESLVSK 405
776.39160 VAETTEK 2586
776.39293 SHKSYR 320
776.39630 SCKLNR 761 1618
776.39630 NLSCRK 885
776.39630 CAATRAK 1365
776.39630 VCGKASR 396
776.39743 ERGPYR 685
776.40283 SKSDVNK 869
776.40283 LSETTAR 2577
776.40283 GETSKGAK 2581
776.40417 HKEHAR 657
776.40417 GHGKNHK 2602
776.40643 PHSSPPR 1813
776.41135 SFEAPVK 3018
776.41135 FEEPKK 1340
776.41135 EFPKEK 274
776.41809 EGGFLVR 1419
776.41809 VFNELR 1612
776.41809 DFNLLR 1079
776.42146 AKLSCAK 2831 2233
776.42146 ASKACLK 1948
776.42146 VAKCTAK 639
776.42259 DPKYVR 254
776.42530 SGKRSSR 819
776.42932 RFLGER 2832 2683
776.42932 FLDARR 560
776.42932 FEGLRR 2567
776.42932 LFREGR 1407
776.43334 FWGLVR 3091 3090 165
776.43334 FHKAFK 1294
776.43382 PRSVYR 1607
776.43921 LKSNTSK 2103 2833 1378
776.43921 SAKSKEK 1200
776.43921 ATTASKAK 256
776.44055 HTHVKR 2572
776.44055 GGRFGRK 143 681
776.44055 RNKFGR 922
776.44324 EAAVFLK 201 2499
776.44774 FPTVSVK 578
776.45447 FLSAALR 1632
776.45447 KDFLVR 1758 2678
776.45447 SAAFLLR 1079
776.45447 LNGAKFK 1930 1465
776.45447 KNFALGK 356
776.45447 LFVSGVR 3118
776.45447 VEKVFR 346
776.45447 EVKVFR 263
776.45897 PTKLYR 237
776.45897 KNPKYK 1403
776.46570 KRFAAGK 2905
776.46570 VRSFLR 778 1068
776.46570 RVTVFR 1841
776.46570 LGLYRR 1624
776.46570 LRLYGR 2603
776.46570 FSVLRR 1522
776.46570 RVLFSR 795
776.46570 VSRFLR 1843
776.46570 FSLVRR 23
776.47560 SSTKVKK 111
776.47962 FLELKK 343
776.47962 ALSFVLK 832
776.47962 KLFLEK 1961
776.47962 SLFLLGK 1442
776.47962 EKFLLK 2154
776.47962 VLALAYK 1898
776.47962 LVAALYK 283
776.47962 LFEKLK 187
776.47962 LKFLEK 2346
776.48144 PLHVRR 798
776.49086 TFRLLK 1373
776.49086 LFKNKK 1069
776.49086 LRTLFK 1549
776.49086 RLTFLK 411
776.49086 RLFTLK 490
776.49086 FLRTLK 56
776.49086 KNLFKK 2549
776.49086 KFLTLR 303
777.29429 CPECGR 2842
777.30284 DEEEEK 2418
777.30284 EEDEEK 1027
777.31205 SPCSDGR 2025 2501 1840
777.31205 SCSGDPR 2296 124 1436
777.33270 DCNELK 1602
777.34394 CKEADR 1042 1505
777.34394 GCSDALR 181
777.34394 ARDECK 2187 2273
777.34394 CEEKGR 1743
777.35517 EGCRTR 3160
777.35582 GSWSWR 3001
777.35898 EPFEEK 285
777.36909 AVATECK 707
777.36909 SLVCDGK 1655
777.37695 FNLNDR 538
777.37695 KSRWDS 1882 1970 1932
777.38032 DCLRSK 2393
777.38685 LSGDASTK 3007
777.38771 CCLVVK 3105
777.38818 ADFNRR 1041
777.38818 SSWSRR 2496
777.38818 SSSWRR 780
777.38818 GENFRR 1870
777.38818 ARDNFR 1586
777.38818 RADFNR 446
777.38884 PFLCNK 2099
777.38884 LFPNCK 1659 383
777.39155 SLCRSR 278
777.39155 RSLCSR 1816
777.39537 EPLYEK 1071
777.39537 EELYPK 368
777.39718 GAPSGHPR 3150
777.39718 NSAPPHR 2794
777.40008 AFPRCK 535
777.40008 FPRCAK 3003
777.40008 CAKFPR 1200
777.40210 DLLFDR 2390
777.40210 EFDVLR 1281
777.40210 VLEDFR 1460
777.40547 GSCLTLK 281
777.40547 SLTGCLK 75
777.40660 YTGPVNK 66
777.40660 YPKENK 1075
777.40660 EKYPNK 606
777.40660 FAGASPTK 2284 2589 552 2030
777.40660 GKYEGPK 313
777.40931 RTSSTAR 551
777.41333 FAAGGLSR 278
777.41333 RNDVFK 914
777.41333 DVFKNR 3039
777.41333 DVRNFK 1073
777.41333 NVNLYR 1722 1871
777.41333 TWSTKR 1488
777.41333 AVANTFR 309
777.41671 CLTKTR 1483
777.41671 CKGSAKK 1204
777.41671 RTTCLK 1055
777.41736 FLHFSK 2757
777.41736 FYHALK 211
777.41736 LFHFSK 2586
777.41736 LFYAHK 628
777.42457 RFGRDK 717
777.42457 NAYVRR 3052
777.42457 GRKDFR 1131
777.42457 FGKRDR 333
777.42457 DGFRRK 2737
777.42523 KPFVCK 515
777.42725 FLEELK 2284 552 2589
777.42725 LLEEFK 2638 235 2560
777.42725 LEELFK 2697 2686 2851 2732 2699 1211 1089
777.42725 LELFEK 786
777.43446 SKSKSNK 320
777.43446 TSSLKSR 1950 1492
777.43446 KSSKSNK 495
777.43580 FGRRSR 494
777.43849 NFLSAVK 1408 2744
777.43849 LFKENK 2503 816
777.43849 YLDVLR 618
777.43849 FSLLNGK 3038
777.43849 SNLLFGK 292
777.43849 LFNKEK 518
777.43849 GFKEGLK 2821
777.43849 NFLKEK 1239
777.43849 YLALNGK 1074
777.43849 LFLETR 1457
777.43849 FKENLK 3037
777.43849 DALKGFK 1188
777.43849 KFNELK 1186 702
777.43849 FAVKEGK 1200
777.44299 FATPSKK 2603
777.44299 GKPTFTK 1832
777.44972 TNFLRK 1963
777.44972 NKFKNK 1462
777.44972 RTFNLK 2419 808
777.44972 AEKFKR 6
777.44972 NKNFKK 2130
777.44972 RNFTLK 508
777.45374 FGKLWK 2530
777.46095 ARKTFR 2608 2335
777.46095 VYRGKR 1911
777.46364 EYLLLK 2331
777.46364 LELLYK 1454
777.46364 YELLLK 316
777.47487 FLGKSVK 2360
777.47487 LKLYNK 97
777.47487 LFSGKVK 1178 1270
777.47487 FLDKKK 1318
777.47487 KLVAYGK 1771 2351
777.47487 LKDKFK 566
777.47487 FKSLGVK 2772
777.47487 KEFVKK 2639
777.47487 FKLDKK 1526
777.47487 VGYAKLK 88
777.47487 KKEFVK 673
777.47487 YNLKLK 2665 1379
777.47487 FVKEKK 97
777.47487 YKLLNK 3037
777.47487 LFKKDK 813
777.47487 DLKFKK 1284
777.47487 YLGGLKK 887
777.47487 KDLKFK 1284
777.47487 KVFEKK 1423 563
777.47487 EVKKFK 3092
777.48610 RSKLFK 90
777.48610 LRSKFK 731
777.48610 RFLKSK 267
777.48610 TFVKRK 1850
777.48610 LSFKKR 2672
777.48610 KTFVKR 1781
777.48610 KLFRSK 1921
777.48610 KSKLFR 2127
777.49060 PHVAVKK 1877
777.49960 ALPKPPR 643
777.49960 KPPALPR 995
777.50184 HPKLKR 836
777.51126 LKKVYK 1751
777.51126 KLYKVK 1343
777.52476 PLPVKPK 731
778.32795 ECVESR 1336
778.33448 TEGSLDGT 389
778.34571 DSSDLSR 496
778.35042 NSRCSR 1313
778.35310 LTCEEK 1743 558
778.35423 NEPYEK 1157
778.36097 NDFNAAK 754
778.36097 ETWTSR 2573
778.36097 DNDFLR 2464 2480
778.36097 FADAEAR 2769 746 2761
778.36097 DNDLFR 2755
778.36547 EAGSPYR 1114
778.37086 LEKSESS 1802 2598
778.38120 PPHEGSR 357
778.38209 VDTTTSR 181
778.38209 DTTTSVR 902
778.38209 TSSLTDR 1758 2678
778.38209 SGKSADSK 644 1129
778.38343 GTTHHAR 2794
778.38612 FLKEEN 1482
778.38612 ELENFK 2821 2758
778.38612 EDVAFAK 2877
778.38612 EFNELK 2898
778.39333 STSSNRK 2133
778.39466 RSSHHR 2548
778.39735 AEFKER 803
778.39735 VFKDDR 2493
778.39735 KGGFENK 407
778.39735 NLGNYAK 288
778.39735 AERFEK 284
778.39735 FEEAKR 585
778.39735 KNFENK 766
778.39735 NEKNFK 1072
778.40072 KECSKK 2242
778.40137 AFWDLK 1165
778.40137 LWEFGK 359
778.40185 ERSPYK 2737
778.40858 ETFARR 690
778.40858 RDLGYR 2208
778.40858 AKSNGFR 853
778.40858 RTFGGNK 1386
778.40858 DRYLGR 3017
778.41260 GFTWLR 540
778.41260 LFSWAR 2605
778.41308 YSPTRR 1939
778.42250 LEFTAAK 803
778.42250 EFKDLK 673
778.42250 KLFEDK 2416 2556
778.42250 ELKDFK 1472
778.42250 LKDFEK 2622 2005 1861
778.42250 DLFEKK 689
778.42250 KLDFEK 1288 870
778.42250 LYELNK 1605
778.42250 EVEKFK 388
778.42250 KEFEVK 819
778.42250 EDFLKK 767
778.42250 YVGALEK 208
778.42250 YLNELK 812
778.42250 LLENYK 979
778.42834 AHPLWR 1097
778.42971 SSKKSSR 1027
778.43373 FASVLSR 2832 2683
778.43373 TYAAVVR 2450
778.43373 FLRDTK 1685 2045
778.43373 NKYLNK 1912
778.43373 RFLTDK 1254
778.43374 LKSFER 1103
778.43374 EKFLSR 2080
778.43374 NDFKKK 1937
778.43374 FSKLER 949
778.43374 NLYTLR 1409
778.43374 FKVETR 2478 1806
778.43374 LEKSFR 2534 815 3119
778.43374 FSELRK 1000
778.43374 VKVYDR 2746
778.43374 LSAGLYR 798
778.43374 ALYEKR 890 636
778.43374 DLFTKR 354
778.43374 EFRSLK 181
778.43374 YLEKAR 3017
778.43374 TNLYLR 860
778.43823 PLGHDLK 1651
778.44226 AFFGPLK 1844
778.44497 SRFKGGK 1882 1932
778.44497 SFTLRR 846
778.44497 FTSLRR 2396
778.44497 ARTLYR 1850
778.44497 RSLFTR 881
778.44497 TLFRSR 1400
778.44947 ASVHLPR 2012 2203
778.44947 HSLGLPR 735 1149
778.45889 YDLLKK 1935 2007
778.45889 TLVFATK 840
778.45889 YEKVLK 292
778.45889 ELKYVK 362
778.45889 LYKDLK 2744 1408
778.45889 GVLSLYK 888
778.45889 KLLYDK 1985 1934
778.45889 VYLEKK 2526
778.45889 VYAVLSK 1782
778.45889 DYLKLK 1501
778.47012 SLYLRK 1069 829
778.47012 LLRYSK 1522
778.47012 RLLYSK 1096 1231
778.47012 SYLLRK 2594
778.47012 LTVRYK 1164
778.47462 VSPVHLK 328 1070
778.47864 PKLFFK 260
778.47864 FKPFLK 1893
778.48135 AHVALLR 2253
778.48135 KKKYGR 1013
778.48135 HAVLALR 2861
778.50650 HLLVAVK 2761 2769 746
778.50651 KKTKFK 1849
778.51774 LLHKLR 2698
778.51774 LLLHKR 691
778.51774 LKLHLR 841
779.29871 PCECSK 2326
779.30994 CCSTPR 2803
779.31197 VCGDSDK 1326
779.32973 SEENSSK 266
779.34183 ACCTLR 2976
779.34296 CFGPGSR 2576
779.34296 FCNPSR 384
779.34498 EEFEAR 650
779.34498 DLDDFR 162
779.34835 ETCDKK 302
779.34835 SECKEK 1562 771 1669
779.36024 ENFWGK 2212
779.36611 DTSKSDK 771 1562
779.36611 DESSSKK 510
779.36611 DSDSTKK 2644 2641
779.36698 CLLCSK 2332
779.36745 NSSAKHH 837
779.36811 CNPYVK 2609
779.37013 EFEVEK 1594
779.37013 EDLFEK 3025
779.37147 YFHASR 359
779.37484 NRCALF 1927
779.37821 CKKCGK 1449 519
779.38137 FDEKNK 2170
779.38137 NGDLSFK 386
779.38137 ADVFNSK 496
779.38137 KFGADDK 495
779.38137 VFTEER 1620
779.38137 ESLEFR 884 42
779.38137 LFTDER 266
779.38474 KCTLTTG 1602
779.38587 SFSGASPK 354
779.39260 FTRNDK 599
779.39260 FDTRNK 677
779.39260 NTKFDR 2606
779.39260 NAEYKR 500 713
779.39260 FGDKGTR 194
779.39662 DWGFKK 906
779.39710 HGENVPK 1351
779.40383 AGRFSSR 2736
779.40383 TSRNFR 2885
779.41123 FCRGLK 1214
779.41123 GLRFCK 89
779.41775 YTLLDR 816 2503
779.41775 ALASSGFK 1553
779.41775 YGLDGKK 778 1068
779.42627 LEFFPK 637
779.42898 GYSGLKR 1426
779.42898 FVKSSGR 1715
779.42898 DFKSRK 887
779.42898 KYGEKR 481
779.42898 FDSKRK 798
779.42898 NKLYSR 2165
779.42898 DRFKSK 614 1535
779.42898 SKFDRK 343
779.44022 ALVAHNR 389
779.44022 RSKFSR 2594
779.44022 AYRRSK 1917 2005
779.45372 RPSPAPR 1955
779.45414 LKSFSAK 1987
779.45414 FEKKTK 1715
779.45414 FKETKK 3118
779.45414 LFSTKGK 713 500
779.45414 KFKETK 3118
779.46537 KKVSYR 1477
779.46537 TTFKKR 366
779.46537 TFKTRK 2133
779.46537 HLLLER 2751
779.46939 VVFFLR 1116
779.46987 KHLPSAK 1707 1724
779.47437 PLPNALR 1282
779.47660 RGHVLAK 595
779.47660 NKLLHR 1328
779.47660 LHLRNK 3122
779.47887 PSKVPPR 566
779.48783 LARHKR 786 1459
779.48783 KAHLRR 1088 261
779.48783 RHKALR 899
779.49052 KKLTYK 484
779.49052 YLKKTK 1071
779.51075 PLPLRGK 744
779.51075 LGPLKPR 775
779.51299 VLKHKR 1389
780.31374 SESDSEK 817
780.31374 DDTESSK 1448
780.32584 CKECGK 1838 2379 3127 760 526 396 1554 558 2104 1754 2208 2363
780.32584 CEKCGK 811 334 2912 526
780.32697 FSPDCR 1439
780.33708 SCKACR 900
780.33708 CTKCGR 2208 2104
780.34023 VYGGDDR 2373 2258
780.35146 SHEHGSK 817 2529
780.35146 GYRDDR 1897 1479
780.35596 HGPEADR 2390
780.35596 PEHENR 2294
780.35886 LCDAFR 232
780.35886 CALDFR 429
780.36136 STGSTNSK 3021
780.36538 FLDSGDK 2701
780.36538 VDEYGAK 333
780.36988 PSSFDTK 181
780.36988 EGYTSPK 1388
780.37661 SAFTEAR 61
780.37661 DKFTDR 884
780.37661 EKYADR 864
780.37661 TEFASAR 383 1659
780.37661 DSFKER 14
780.37662 ENTVYR 1146
780.37999 SCATKSK 2582
780.38401 FVCDLK 1265
780.38785 RFSSER 2223
780.38785 SDRFTR 911 755
780.38785 EASRYR 1782
780.39235 DPEHRK 888
780.39524 VLFCSR 283
780.40177 GVYESVK 2791
780.40177 AFSESLK 149
780.40177 DKLYDK 808 2419
780.40177 YASAELK 2526
780.40177 SFDATLK 3015
780.40177 LVSDYGK 1583
780.41300 SDYLRK 753
780.41300 ATLTGYR 2400
780.41300 REYSVK 162
780.41300 FGLTTSR 489
780.41300 AVSTFTR 3073
780.41750 VDPHSVK 858 1334
780.41750 PHLASEK 1419
780.42039 FTCLLK 1580 397
780.42039 LLFCTK 1561
780.42423 LNHELR 341
780.42423 SYVRTR 709 1696
780.42423 HLNELR 840
780.42423 LHLENR 3098
780.42423 ELNLHR 1524
780.42423 SVRYTR 281
780.42423 ELVGHAR 859
780.42826 LFFAGAR 3079
780.42873 LHAPTSR 900
780.42873 HTGLTPR 90
780.42873 HLTPTGR 2901
780.43276 FSPFKR 2410 1559
780.43276 FFSPKR 804
780.43547 EARLHR 2664 2483
780.43547 RHELAR 2986
780.43547 NHLNRK 3031
780.43815 TYLASVK 2680 2752
780.43815 YKETLK 1354
780.43815 LYGLSTK 2600
780.43815 TEYLKK 2603
780.43815 YLTSGLK 1555 340
780.43949 FRFGVR 2992
780.43949 WHLGLR 1356
780.44447 GRGAAPPR 1270
780.44447 GAAPPRGR 1270
780.44626 PPAPPFR 916
780.44670 RNKAHR 2650
780.44939 YLRTTK 456
780.44939 FSGSKKK 2967
780.44939 KSGFSKK 1511
780.45341 FFNLLK 2665
780.45341 AVAFVFK 1403
780.45838 ALPLPDR 865
780.46062 RLDLHK 3156
780.46062 RVEHLK 467
780.46062 HLDLRK 3025
780.46062 LKEHVR 956
780.46062 EKVLHR 1918 1966 1862 2474 1649
780.46062 LHEKVR 2480 2464
780.46062 LDLHKR 3156
780.46062 KHLVER 2808
780.46062 KHDLLR 759
780.46464 FALFKR 524 2890
780.46464 AFKFLR 653
780.47185 LSHRLR 2451 2375
780.47185 AKHAAKR 66
780.48354 PPLLVDK 2755
780.48577 GLTLHLK 535
780.48577 TVLALHK 574
780.48979 FKVFLK 1655
780.51724 KPKRPR 731
780.51724 KPPKRR 2481
780.51724 RKKPPR 455
780.51724 RKPPKR 2481
780.53339 KLKKHK 575
781.27348 CEECGK 1449 811 334 205 526 1305 1292 1294 3123
781.30986 CSLCDK 619
781.30986 CLSDCK 2522
781.30986 DSLCCK 1953
781.31772 SSCSWR 1657
781.33548 DNTYNR 355
781.34940 YEEDVK 1454
781.34940 LEDYDK 2038 2545
781.35411 CFVSNR 1182
781.36063 DAGTFSGK 870
781.36063 DLDYTR 2185
781.36063 EYVSER 420
781.36197 FHHGER 2379
781.36400 TCSSTVK 124 1436 2296
781.36534 FGCRSR 1769 1841 1790
781.36534 RSCFGR 1542
781.36534 SCFGRR 1542
781.37926 AKCFEK 1611
781.38376 PYKCSK 2181
781.38578 LTYEEK 1074
781.38578 LYTEEK 526
781.39433 ANHRER 1832
781.39433 NEHARR 1594
781.39702 TFNSVSK 202
781.39702 NFSLSSK 885
781.39702 EYTKNK 1907
781.39702 FGKESSK 351
781.39702 ELTTYR 1460
781.40554 YFPEVK 820
781.40825 FASSSRK 1751
781.40825 TFRSGSK 1556
781.41227 FFEALR 2482
781.41227 LEAFFR 2673
781.41227 FALFER 832
781.41564 KCSFLK 1696 709
781.41564 LKAYCK 3110 2990
781.41564 AYCKLK 876
781.41948 HVDAKGR 3097 2184
781.41948 EGGRHVK 326
781.41948 HLNDRK 887
781.41948 LNDHKR 387
781.42350 FFGGRAK 1406
781.42350 NFRFAK 159
781.42398 AKSSPHR 553
781.42800 HKPSWK 736
781.42848 PPGGGGGKR 550
781.42848 RAEGPPR 217
781.42848 EGRPPAR 540
781.43071 RKGEHR 1814 794 1915
781.43071 RSNLHR 2912
781.43071 SNRLHR 1614
781.43071 RHRGEK 1201
781.43250 PYPLHR 3068 3158 580
781.43340 SVFSSKK 3080
781.43742 FFEVLK 967
781.44463 TGNHLLK 1130
781.44463 HLAKEGK 3146
781.44463 KAADHLK 1120
781.44690 ESPPKPK 2470
781.44866 SLFFLR 2611 2645
781.44866 FKNFVK 3032
781.44866 FLLYAR 3156
781.45363 ASAAPLPR 1539
781.45363 GKVPPER 384
781.45587 ALTKGHR 1769 1841 1790
781.45587 RLHTGAK 1842 1998
781.45587 VVSHRGK 315
781.45989 LWHKAK 1068 778
781.45989 FFGKRK 653
781.45989 KWKAHL 270
781.45989 FFRKGK 208
781.46487 PPERKR 406
781.46487 RPPLGSR 643
781.46710 HSKRVR 508
781.46710 SKRVHR 241
781.46889 VKWPPR 424 436
781.47879 ALPPGLSK 840
781.47879 LGPLPGTK 1432
781.48102 LASKVHK 461
781.48102 AVTHKVK 2719
781.48102 KKELHK 661
781.48102 HLKKEK 2488 2421 2484 1855
781.48102 LKEKHK 3119
781.48102 KHLKEK 387
781.48102 HEKLKK 1454
781.48102 HLKEKK 1938
781.48102 KHEKLK 1454
781.48102 KELHKK 2549
781.48552 LNLPGLR 1435
781.49225 KLHTRK 526
781.49225 LHTRKK 526
781.51517 PLPKLSK 2456
781.52190 PVLGLKR 2245
781.52190 LAVPVRK 1784 2641 2644
781.53314 KLLPRR 2230
781.53314 LLKPRR 956
781.53314 KLRLPR 1605
781.53314 LPKRLR 569
781.53314 RKLLPR 1491
781.53314 RLPLRK 2069
782.33139 EPCYSK 2331
782.33139 PYECSK 520 691
782.34465 ETFGDSK 579 2617
782.34465 ESGSSFLG 719
782.35588 TNTYER 1676
782.35588 DSATAYR 2247 2471
782.35588 YSDSVGR 286
782.35722 NGGHGWR 2615 2637 2129 2527
782.36327 ECLFSK 2488 1855 2484 2421
782.36488 SSPATHSP 738
782.36711 SDRYSR 762
782.36711 EDLHNR 248
782.37113 FADGFAR 85
782.37451 ACTYLR 1688
782.38103 YEKESK 835
782.38103 KESYEK 2177
782.38103 DTEYKK 419
782.38103 EKDYTK 689
782.38103 EKESYK 911
782.38687 HWPTSR 2063
782.39226 SVSFTSR 2216
782.39226 YTESRK 1901
782.39226 AYVSTSR 3118
782.39453 EPPTPDK 1112
782.39629 AFAEAFK 415
782.39629 FFAEAAK 2514
782.39966 LYSLCK 1127
782.39966 YLSCLK 1541
782.40350 GHSDLVR 383 1659
782.40752 LFFSNR 633
782.40752 FGKEFR 10
782.40752 FFDKAR 623
782.40752 LFNFSR 1254
782.40752 YFNALR 1782
782.40752 ADFFKR 1924
782.40800 SSHLPSR 352
782.41089 CKKGYK 2382
782.41089 KGYKCK 894
782.41250 NPDGKPR 609
782.41250 PEREPR 1256
782.41473 HLSRDR 1352
782.41652 GTPFHPK 1850
782.41742 FLSTTSK 2158
782.41742 SSYVLSK 240
782.41875 TALWHR 1867
782.41875 WNKAHK 2470
782.42642 PPDVDLK 419
782.42865 LLSAHDK 361 1687
782.42865 EHLEKK 1350
782.42865 VLHTGEK 3123 334
782.42865 LHSVAEK 2809 2090
782.42865 HEKLEK 2622
782.42865 ELKHEK 674
782.43267 FYLVNK 360
782.43267 VAVGFYK 9
782.43267 VNFLYK 3038
782.43717 FTPKYK 227
782.43988 LHTKER 1453
782.43988 TRELHK 3098
782.43988 HEKLTR 1543
782.43988 LHTREK 526 3123 1292 918
782.43988 VASLHTR 527
782.43988 RHLETK 1729
782.43988 HSLLSAR 1848
782.43988 EKTHLR 1476
782.43988 HSSALLR 1695
782.43988 LTKEHR 1403
782.43988 LRHTEK 526
782.44390 SVKFFR 742
782.44390 YFKVAR 431
782.44390 GLFYRK 2985
782.44391 FSKVFR 2307 2157 2220
782.44391 LFKGYR 2930
782.44391 LFYRGK 129 1456
782.44391 AKYVFR 285
782.45112 KHKTNR 376
782.45112 HKTNRK 376
782.45112 RKHTGGK 687
782.45964 KFHVPR 890 636
782.45964 FRVHPK 251
782.46280 EVTLPPK 1562
782.46503 SLHSLVK 1794
782.46503 SSLLVHK 1239
782.46953 LLADPVR 154
782.46953 LGVPELR 1968
782.46953 LVDPLAR 2791
782.47403 TPAAPAKK 1007
782.47403 TPKNPVK 1834
782.47403 KTPAAPAK 1007
782.47404 SKPNLPK 152
782.47404 PAAPTAKK 2836 2572
782.47404 GKEPPKK 2380
782.47627 KHKKDK 160
782.48077 PELLRR 515
782.48077 EPLLRR 554
782.48077 RLPLER 203
782.48077 RLLPER 1242
782.48479 VLWPLR 3
782.48527 TPPGKKR 1546
782.48527 KPSRPAK 2417 577
782.48527 GTPPRKK 3104
782.49200 RPLNKR 2513
782.49200 PRRVGAK 1454
782.49469 VPVLVEK 977 1622
782.49469 VPLVEVK 2248 2627 2967
782.49469 LLVVDPK 122
782.50323 RPRAKR 2810
782.50592 AKLPNLK 2811
782.50592 VPVLLSR 2909
782.50592 VTVPLVR 472
782.51715 VPKVGKR 2047
782.51715 VPKVGRK 2161
782.52839 KKPVRR 45
782.52839 KRVPKR 2170
782.53107 PLVTLLK 2624 161 2629
782.53107 LLVTPLK 1600
782.53107 LLSPLLK 2253
782.54231 LGPLKKK 913
782.54231 LAVKPKK 2528
782.54231 VPLKAKK 1083
783.30688 SESSCSK 731
783.32214 FNESCK 2887
783.32598 DADHNGR 188
783.33337 AFGCSSR 1305
783.34077 CLFCGK 512
783.34910 CPGASHR 1239
783.35113 EDEHVR 1544
783.35113 GAGSSSYR 2511 1928
783.35515 FNFDNK 1902
783.35515 WSNSYK 2469
783.35515 FDAEFR 2220 2157 2307
783.35515 GEFFER 22
783.35515 FEEGFR 620
783.35852 VGSCFSK 1374
783.36013 DNGEPPR 1090 1258 1470 1246 1288 870
783.36638 ANYNFR 260
783.36976 TYCKGR 2480
783.36976 SCFSKR 1960
783.37538 HPDPYR 64
783.37762 GAWAHSR 1394
783.38030 VFDEFK 854 1513
783.38030 DDFFLK 1157
783.38099 AVCHAAR 2257
783.38099 HGGVCVR 658
783.38751 LHNGEKS 1620
783.38751 LNHTDGK 1880
783.39154 FSFEVR 2162
783.39154 VNFYNK 59
783.39154 ALYDFR 2000 2955
783.39201 GTPGTKSH 2909
783.39875 SALNSHR 811
783.40054 EAPPWGK 1523
783.40277 GFYNKR 260
783.40727 DHLPFR 816 2503
783.41627 GFPGPPGR 189
783.41669 LYFDVK 1204
783.41669 YVFDLK 1473
783.41669 TFELFK 1636
783.41669 DLVFYK 1485
783.41669 FTFLEK 1326
783.41737 LHCAKR 131
783.41737 HAKLCR 1166
783.42167 PSNPLEK 1225
783.42390 GKLSHDK 772
783.42390 DHKKEK 2563
783.42390 EKKHDK 815 2534
783.42792 AFSKFGK 1270
783.42792 LLYYGR 2165
783.42840 LDVPANR 578
783.43290 SARPPEK 808 2419
783.43290 LSASPPGR 2919
783.43513 SKAVSHR 2185
783.43963 NLPERR 2075
783.43963 PEGRGLR 167
783.43963 GRPDALR 636
783.44253 CLKHVK 992
783.44253 VLKCHK 1681
783.44365 GFPHAKK 3035
783.44413 RPSPTAR 1228
783.45087 RNNPRK 1550
783.45307 LYTFLK 3041
783.45355 GPAVELAK 390 1467
783.45355 LLPAKEN 1860 118
783.45355 AVAEGLPK 1048
783.45355 ALELNPK 320
783.45489 PWVRAR 1578
783.45805 EPKPVSK 2315
783.45805 PVPKDTK 1488
783.45805 KSVEPPK 837
783.46028 HSTLKAK 566
783.46028 SSKVVHK 1308
783.46431 KFKSFK 1275
783.46431 KYKFAK 2383
783.46478 PAAAAGAKK 1296
783.46478 VLKDPGR 2526
783.46478 GPLRVDK 2846
783.46478 KPAAAAGAK 1296
783.46478 PGRVDLK 123
783.46478 AANPKKVG 567
783.46478 LLTNAPR 1289
783.46478 AKPAVNGK 919
783.46881 VGVWVPK 2778
783.46928 SLPRPSK 2715
783.47602 VPKRER 2170
783.47602 KLDPRR 198
783.47602 PRLKDR 1359
783.47602 PKLDRR 2526 1912
783.47602 PVERRK 2705
783.47602 EVPRRK 653
783.48725 LRSPRR 1115
783.48725 RRLPSR 1601
783.48725 RLPSRR 1601
783.48994 PLTVLNK 1198
783.48994 PKALLDK 627
783.48994 DAKPLLK 2665 678
783.48994 EPVLAKK 231 912
783.48994 PLLSLGGK 1990
783.48994 LGKPELK 1563
783.48994 KLAVEPK 920
783.50117 LTPGLRK 5
783.50117 KPLLTGR 2318 2638 235 2560
783.50117 VTKLAPR 2036
783.50117 GPLTKLR 2375 2451
783.50117 TPLVARK 1995
783.50117 KNPLKGK 2981
783.50117 LLSPAKR 515
783.50790 RGVALLR 146
783.50790 LNLRLR 1751
783.50790 VRLAAVR 3094 2730
783.51914 RLRALR 384
783.51914 RLALRR 1794
783.51914 ALRRLR 1081
783.52632 VLLKSPK 1517
783.52632 VLKSLPK 2675
783.53305 LRALLAK 518
783.53305 VLVAVKR 662
783.53305 LLKLAAR 399 632 536
783.53305 LLALARK 1330
783.54429 RLLKVR 1983 1942
783.54429 LKLVRR 2412 1581 696
783.54429 VLLRRK 639
783.54429 VRLLKR 682
783.54429 RKVLLR 687
783.54429 RLKVLR 213
783.54429 LRVLKR 93
783.55821 LGLLLKK 1608
783.55821 VLALLKK 544
783.55821 LVLKLAK 3113
784.29963 CNFCGK 801
784.30615 DYEACK 1442
784.31739 TYCEGR 2464
784.33312 CHSPER 1228
784.34638 KHDDDR 841
784.35377 SSCLYR 529
784.36163 DWTAHR 1715
784.36163 WHTGER 327
784.36163 AWSEHR 1339
784.36229 YFPACK 2614 2507 2554
784.36500 ECAHLR 2911
784.36501 ACEHLR 3084
784.36613 HNFDPR 523
784.37555 FAEFGSK 2680
784.37555 GAEFFSK 356
784.37624 CANHRK 2983
784.37624 KCANHR 2983
784.38276 HGSDLTR 2009 2626
784.38276 SHEEKR 825
784.38678 FFNTTR 537
784.38678 KDGFYR 2564
784.38678 YGDFRK 1663
784.38679 FYRDGK 2757
784.38679 LHDSWK 2516
784.40028 PFPPGDR 1937
784.40139 TCHLVR 1465
784.40792 ETGKLTH 266
784.40792 TLHTGEK 1807 1763
784.40792 LTHTGEK 801
784.41194 FLYTNK 3023
784.41194 FSTVGFK 2018
784.41194 DFKTFK 173
784.41194 TNLFYK 1252
784.41194 YLNFTK 1371
784.41692 APTAPGGSK 64
784.42317 AFTYKR 619
784.42317 YYVGRK 144
784.42767 EPKFHK 2353
784.43757 VPEEALK 2350
784.43757 DLPELAK 2972
784.43757 VVLDDPK 1365
784.43890 TKPFHR 2899
784.44430 LHSVTTK 2469
784.44564 AVHRFR 73
784.44564 HFLGRR 776 3063
784.44564 AFHVRR 877
784.44611 RGPRGSR 901
784.44611 PGRRGSR 1465 1930
784.44611 RPRNSR 2768
784.44832 YSLFKK 241
784.44832 YLSKFK 373
784.44832 TVKYFK 386
784.44880 ESLPALR 211
784.44880 DPSLVVR 1510
784.44880 EALLPSR 1643
784.44880 ASAPAGALK 2715
784.44880 LANKPDK 808 2419
784.44880 GKENLPK 525
784.44880 NLPKADK 2220 2307 2157
784.44880 GPEKLNK 346
784.44880 LTVPAER 1277
784.44880 KVPNAEK 2123 2069
784.45330 PAKPTSGK 2690 2815
784.45330 TNPPTKK 2906
784.45553 SKAHSKK 1939
784.45955 FAAHLVK 3140 3139
784.46003 GKEPKAR 802
784.46003 TPNGLKR 459
784.46003 NPKASLR 62
784.46003 LSPANKR 1256
784.46003 KNTVAPR 1373
784.46406 PYHLKK 1758 2660 2678
784.46406 LHYPKK 981
784.46406 HPLYKK 2172
784.47127 ARSRPAK 1149 735
784.47127 TKPRAGR 166
784.47395 DVPLTLK 1026
784.47395 PLLDVTK 2568
784.47395 PVSLLEK 2680
784.47395 LVPESLK 624
784.47800 RGAGLRR 861
784.47800 NRRALR 1539
784.47800 RLRNAR 3021
784.47800 ARRLGGR 989
784.47979 PFLPRR 1512
784.48068 LLEVVGR 1047
784.48068 ALLELAR 85
784.48068 LAGLGLNK 948
784.48068 ALLALER 411
784.48519 ALPATGKK 2524
784.48969 KTPSKPK 2564
784.49192 VELLRR 1724 1707
784.49192 ALGRLAGK 1193
784.49192 EVRLLR 1621
784.49192 NRLAALK 926 657
784.49192 EVLRLR 979
784.49594 LFHLKK 795
784.49642 SPGKLKR 2992
784.49642 SLGRPKK 1345
784.49642 KPKERK 1467 390
784.49642 PVRAKSK 668
784.49642 AVPSKKR 973
784.49642 KKPKER 1626
784.50044 WKKVPK 861
784.50315 RLVGGKR 373
784.50315 ARARLAK 159
784.50765 PTKKRR 1988
784.51034 PTLTLLK 654
784.51438 RGKRLR 2710
784.51438 GLKRRR 3071
784.51707 AAALAKLK 1127
784.51707 ALLSLLR 227
784.51707 LLSLLAR 1744
784.52157 APLKTKK 1915 794
784.52157 KVPSVKK 5
784.52830 KGAKLLR 71
784.53954 KRVRVK 731
784.53954 VKKRVR 731
784.55345 VKAVLKK 1101
784.55345 VKKLVAK 925 2648
784.55346 VLKKLGK 2752 562 2680 1408
784.55346 LLVKGKK 2733
784.55346 KLLVKGK 2733
784.56469 KLLKKR 2587
784.56469 LKKLKR 1770
784.56469 LKLKRK 2605
784.56469 KLRKLK 288
784.56469 LKRLKK 1801
784.56469 LRKKLK 1030
784.56469 KKLKLR 2472
784.56469 LKKKLR 673
785.33442 FSDFDR 1128
785.36025 CNSHLR 2549
785.36678 SHDGSVGK 641
785.37578 PNTSPDR 1828
785.37578 PSGSGEPR 1939
785.39103 SWPPGSR 991
785.39441 CEPPKR 514
785.39441 PERPCK 139
785.39595 YFETVK 254
785.39643 NLAPDEK 350
785.39643 NEPLEGK 467
785.40093 SPPEASAK 310
785.40450 HSHLHR 2859
785.40564 PRPTCR 2535
785.40719 NSKFYK 3037
785.40766 AAEDKPR 919
785.40766 ADKEAPR 1690
785.40766 PGVGDVSR 2905
785.40766 LAPADSGR 1546
785.41169 HPEYLK 279
785.41842 DHVFLR 163
785.41890 GGPGKAGSR 653
785.41890 VDRPGSR 895
785.41890 SAPGGGGKR 214
785.41890 PSANNKR 336
785.42179 LHTCKK 2125
785.42244 FRGLFF 3013
785.42629 LCAGLPR 188
785.42629 APGCLLR 1131
785.42629 CLGLPAR 1075
785.43686 GRGGRGAR 1270
785.43686 GRGRGAGR 2097
785.43732 PSTPGLSK 1719 1714
785.43732 PSKPTEK 1669 1562 771
785.43955 GGGEVLVR 784
785.43955 DLVNGLR 1171
785.43955 NGEVVLR 1859 1789
785.44357 LFLHEK 504
785.44357 FHELLK 3034
785.44405 LKPSADR 2953
785.44405 NSLLSPR 193
785.44405 VSNTPLR 1568 1728
785.44405 VASPSGLR 1003
785.44405 SAKVPER 1417
785.44405 KEKPER 661
785.44405 GSPERLK 488
785.44405 RVTPEGK 2785
785.44405 GRTDPLK 2923
785.44405 LPGVSGTR 38
785.44807 PEKWVK 1889
785.45078 EVRLNR 614 1535
785.45078 LRNDLR 2212
785.45078 DLRNLR 525
785.45144 LCAVPKV 1617
785.45480 LFTHLR 331 2078 830
785.45528 APRTVSR 668
785.45528 RTRPEK 87
785.45528 KNSRPGK 1114
785.45528 EKRTPR 1481
785.45528 KETRPR 898
785.45930 WKSLPR 1360
785.45930 SPKWLR 1972
785.45930 VKTWPR 1184
785.46201 KRGGAAAR 2484
785.46202 GRNKVGR 2360
785.46268 LPCLKR 865
785.46380 FPAPAKR 2230
785.46380 AAFPPRK 777
785.46470 GLAEVAVK 813
785.46470 ALDLLNK 1235
785.46470 LENGLLK 2222 2125
785.46470 NELGLLK 2125
785.46470 NLLAVEK 694
785.46470 LLNAVEK 2926
785.46470 ALDLNLK 936
785.46604 RKAFHK 1840 2025
785.46604 FKHRAK 1865
785.46604 GWLVRR 2253
785.46920 TAPKELK 318
785.46920 VKSPVEK 318
785.46920 LVDPKSK 2006 802
785.46920 TGLPTLGK 2917
785.46920 VSEVKPK 1455
785.46920 AKETLPK 1641
785.47593 VVKGLDR 620
785.47593 LVGRVDK 2469
785.47593 VRLAAEK 87
785.47593 VNLTLAR 1239
785.47593 LKEAAVR 1255
785.47593 DLLARAK 2918
785.47593 DALRALK 2740 2788
785.47996 LLLHYK 814
785.48043 KKGGPTAK 1069
785.48043 PASAKKGK 1417
785.48043 VSLKPSR 1848
785.48043 VKTVSPR 1477
785.48717 AALLSRR 877
785.48717 RVRVEK 2521
785.48717 VREKVR 1557
785.48717 RDLVRK 1913
785.48717 AKGLRNK 2457
785.48717 EKVRVR 511
785.49119 KKHVFK 3075
785.49119 AWKLLR 727
785.49840 TRVVRR 904
785.50109 ALDLVKK 122
785.50109 LLGKEVK 517
785.50109 LLSVLNK 835
785.50109 LGLDLKK 849
785.50109 DLLAKVK 831
785.50109 LSNLVLK 1457
785.50109 ALSVGLVK 1496
785.50109 KGLLEVK 479
785.51232 EKLLKR 1057
785.51232 KLLKER 1161 823
785.51232 LLKEKR 286
785.51232 LKKLER 2292
785.51232 KELLKR 1971
785.51232 LRGLLSK 989
785.51232 GRSLLLK 2087 1875
785.51232 ELKRLK 1747 1981 213 2093
785.51232 LELKRK 1921
785.51232 EKLLRK 2294
785.51232 LEKLRK 873
785.51232 LLRKEK 480 1212
785.51232 ELRKLK 1510
785.51232 LKRELK 1031
785.51232 NGVKLKK 2481
785.51232 LKKELR 2513
785.51232 ELKKLR 1463
785.51232 KLEKLR 2603
785.51232 KKLELR 493
785.51232 KLKELR 813
785.52355 KRLLTR 775
785.52355 TLRKLR 1044
785.52355 LKKKNR 670
785.52355 LKNKKR 1926
785.52355 LLKTRR 2932
785.53479 KRRAKK 1463
785.53747 VVKLSLK 1472
785.53747 SVLVLKK 598 626
785.53747 VKLSVLK 2104
786.32564 DDHSASR 2737
786.33706 CFEFGK 1915 794
786.35482 YEFSNK 608
786.35530 DDLGPDR 1739
786.36203 RTSHESA 1041
786.36203 SGSAHGSGK 3102 1662
786.36403 AFPCHR 1641
786.36605 THSWEK 515
786.36605 NYTAYR 2564
786.37344 FCSFVK 477
786.37344 FSFVCK 684
786.38045 DPDLEAK 670
786.38178 APYHGSR 1389
786.38449 GRGNNNR 2773 2097
786.38449 GGGGGGRGGR 16
786.38449 GGGNGRGGR 446
786.38515 GCALPNR 609
786.38516 CLAPGGGR 3057
786.38852 HRFDGR 2751
786.39168 EPEKER 2030 2589 552 2284
786.39168 GLEESPR 1429
786.39168 ESLEPGR 2242
786.39168 GDSAPAAAK 1728
786.40243 GFDLHAK 59
786.40291 KPENGSR 997
786.40693 LPSWER 2489
786.41144 DVFPGPR 1906
786.41367 AEHFKR 2648 925
786.41367 FEAHKR 1297
786.41367 FLNTHR 2141
786.41367 GAFVTHR 862
786.41683 DPSLDLK 912 231
786.41683 PLTEAEK 813
786.41683 PLTEEAK 1390
786.41817 SYPHRK 2185
786.41817 SKGPGWR 2511
786.41817 WGKSGPR 316
786.42088 NRGERR 2182
786.42088 EGRRNR 105
786.42357 AALDLER 296
786.42357 LEDALAR 1831
786.42357 DLELAAR 2662
786.42490 THAFRR 61
786.42806 VPNSDKK 365
786.42807 SAEGAPKK 1961
786.42807 KPATDGAK 1837
786.43480 DRLVER 23
786.43480 AVLASGNR 1502
786.43480 ANLRADK 433
786.43480 VNKNNAK 320
786.43480 LGGGLGGTR 924
786.43480 NEVAARK 1399
786.43613 GGRWRR 923
786.43882 WLNLNK 1547
786.43882 EVFHKK 1094
786.43882 VHYGLAK 2487
786.43882 WALLER 2678 1758 2660
786.43882 EVVVWR 1663
786.43882 ELAWLR 67
786.43882 NLWNLK 601
786.43930 SPDGKRK 245
786.43930 GRKDPSK 1064 2377
786.43930 RPSGDKK 553
786.43930 KDPSKGR 1443
786.43930 SKDPGKR 971
786.43930 KASGPATR 1848
786.44603 RTAGLNR 31
786.44603 AERGAKR 109
786.44669 APACLKK 1870
786.45005 KFRLSH 963
786.45005 THFVKR 841
786.45005 RLHYAK 885
786.45005 FVHKTR 845
786.45005 FSLRHK 823 1161
786.45005 NALWRK 2326
786.45322 PLTLSEK 1519
786.45322 PLTTLDK 1203 503
786.45455 HHPGLVK 1452
786.45726 RRGDKR 1310
786.45726 SARRAAR 524
786.45792 CKKPVR 668
786.45793 PKRVCK 1124
786.45995 LLEKER 2491 2645 2504 2496 2611
786.45995 LKELER 231 912
786.45995 LLKEER 1628
786.45995 ASEVLLR 587
786.45995 KELLER 2603
786.45995 LEELKR 1897
786.45995 AVLLTDR 496
786.45995 SGELLLR 1470
786.45995 KEELLR 2547
786.45995 RLLEEK 2203 2012
786.45995 NVLKGEK 850
786.45995 LAGDKVGK 2387
786.45995 ELLERK 2603
786.45995 REELLK 1828
786.45995 KVLDANK 2378 2438
786.45995 LGNKVEK 212 800
786.45995 ELLREK 725
786.45995 ELKELR 1243
786.45995 LEKELR 1781
786.45995 LKEELR 1509
786.46397 WVLLEK 2533
786.46445 APSKKEK 1418
786.47118 GDLKKAR 534
786.47118 EKKLNR 1346 2731
786.47118 SKALNVR 2974
786.47118 NRKLEK 1048
786.47118 ASGLVGRK 197
786.47118 GRLGKEK 2423
786.47118 NARLSVK 1993
786.47118 NRELKK 639
786.47118 GELKGRK 47
786.47118 LRENKK 2565
786.47118 RLEKNK 2301
786.47118 ELNKRK 670
786.47118 NELRKK 2151 293
786.47118 KELNKR 670
786.47118 LERLTR 919
786.47118 VKVANTR 2536
786.47118 NAVLSKR 412
786.47118 ETLRLR 2754
786.47118 RVNLTGK 1387
786.47118 ELLRTR 82
786.47118 KNLERK 2859
786.47118 VKSGALGR 848
786.47118 NTRLVGK 243
786.47118 ENLRKK 1030
786.47297 SPPLFVK 3107
786.47520 KYHLVK 3158 580 3068 3067
786.47520 VLYHKK 29
786.47520 LLWSLR 440
786.47520 LLLWSR 1208
786.47568 KSRTAPK 318
786.47568 KKAPSTR 2528
786.47858 LCLLLR 412
786.48242 RALGKSR 2361
786.48242 EARKKR 1219
786.48242 GKLTRGR 258
786.48242 TGRGKLR 423
786.48242 RKEAKR 333
786.48242 ERKAKR 1270
786.48510 VVTVLEK 1387
786.48510 SLVLDLK 895
786.48644 WKKAVR 2125 2222
786.48644 WRVAKK 290
786.48644 KGWKLR 285
786.49633 GKLSAALK 2896
786.49633 KAALAVSK 551
786.49634 KLEAAKK 673
786.49634 KLKAEAK 1479 1897
786.49634 VLGSVGKK 2610
786.49634 KKEALAK 1421
786.49634 ALEAKKK 1880
786.49634 AEKAKLK 3015
786.49634 ELAAKKK 1438
786.49634 DVKGKLK 527
786.49634 AAKLKEK 3010
786.49634 VADKVKK 1874
786.49634 KKEAALK 743
786.50084 KLSPKSK 1828
786.50084 SPLKKSK 1124
786.50084 PSVKKTK 669
786.50486 PLALVFK 394
786.50757 LKKRDK 244
786.50757 VRSAVKK 2985
786.50757 AKVKVSR 428
786.50757 SKVGKLR 1953
786.50757 VGKVTKR 1103
786.50757 DKKKLR 1389
786.50757 DLKKKR 1500
786.50757 KLKDKR 2921
786.50757 RAATKLK 182
786.51880 SKLKRR 489
786.51880 RKVTKR 1465
786.51880 KRKVTR 1263
786.51880 KRLSRK 2253
786.51880 RVTKRK 894 745
786.53272 AKLLKSK 1352
786.53272 SLKKLAK 3119
786.53272 KALKSLK 631
786.53272 LTGKLKK 1507 2137
786.53272 VKKTLAK 898
786.53272 LLSAKKK 2645 2611
786.53272 LKLSKAK 1402
786.53272 LTKAVKK 74
786.53272 LKKAVTK 1204
786.53272 KKLGLTK 1699
786.54395 KGAKKKK 2719
787.28469 FDFCAE 3056
787.33883 FEDYSK 2497
787.33931 EPEEER 2081
787.33931 NPEEDGK 1825
787.35054 NAESDPR 2528
787.35054 EDGSAGPR 441
787.35457 EHPDYK 1043
787.35591 PCCVPR 475
787.36244 TEPGCPK 40
787.36467 CHTKDK 2485
787.36580 PSEWNR 610
787.36580 HSYPER 1739
787.37522 YTETFK 719
787.37522 DYSYLK 2130
787.37570 NAEETPK 87
787.38243 RANVDVD 76
787.38243 SKDKSHS 1811
787.38243 DVVNEGR 714
787.38693 ARPGTTAD 1731
787.38693 SDSPGLGR 658
787.38693 DLSNPSR 2650
787.38693 SSENPVR 1075
787.38872 PYVPSEP 1532
787.39095 APGWTEK 2581
787.39432 GCDPLVK 2034 1980
787.39432 VCEVGPK 1928 2511
787.39497 FFPSYK 369
787.39768 SHFLER 519
787.39768 LNYHNK 3023
787.39768 AHLEYR 1451
787.39816 PESSRGR 745
787.40218 SKPWDR 2667
787.40489 RDRADR 333
787.40490 EDRRGR 632 536 399
787.40556 KPVECR 1453
787.40556 ECPVKR 789
787.40556 CGVLSPR 687
787.40758 EEELLR 473 1500
787.40758 LDGNELK 1547
787.40758 ELEELR 2458 343 481
787.40758 LEEELR 1946
787.40892 ERWAAR 3072
787.41208 TPENLSK 1289
787.41208 GTPEKEK 2819 1786 2651
787.41208 ATDSLPGK 1895 324
787.41208 AEEKSPK 779
787.41208 APDGSTLK 3151
787.41658 SPTTPKSA 258
787.41881 DLASGAVR 2618 1364
787.41881 DNKGNLK 2339
787.41881 LREENK 2982 2875 241
787.41881 RNELEK 1726
787.41881 SSHKTTK 396
787.41881 LKEENR 1451
787.41881 VEADAKR 2986
787.41881 ELNSLGR 1048
787.41881 ELEKNR 2858
787.41881 GNLSLER 2486
787.41881 KENLER 1
787.41881 ALDVNTR 2513
787.42284 LNDWLK 631
787.42331 SKTEPAR 1367
787.42331 ATSSPGLR 132
787.42331 DVSSPKR 553
787.42686 FTVFFK 2322
787.42686 YFLFAK 1846
787.43005 ADALRSR 1924
787.43005 AVSGKGNR 425
787.43005 KERAER 2191
787.43005 KAREER 1966 2474 1862 1918 1649
787.43005 TEVARGR 2286 464
787.43005 EKERAR 350
787.43005 AKEERR 2383
787.43005 EGGGGKRK 1146
787.43005 KREEAR 65
787.43005 REKAER 2830 1922
787.43005 VDDRKR 2699 2732 1089 2851
787.43005 GARTDLR 573
787.43005 EEARRK 27
787.43005 ERKAER 31
787.43407 GLEWKR 1570
787.43407 SYLHLR 785
787.43407 KWAVER 1222
787.43407 KAAAHYK 251
787.43407 LWGERK 1913
787.43407 RAVWEK 1091
787.43407 LWRADK 213
787.43455 PATSTRR 2683 2832
787.43744 CGLAVLR 2718 2710
787.43744 GLCLAVR 2208
787.44128 TGKGNRR 797 3057
787.44128 RTGKGNR 3057
787.44397 EGGSVLVK 876
787.44397 VVENLSK 1049
787.44397 NTLALEK 346
787.44397 KDEGVLK 1344
787.44397 LGDLDKK 977
787.44397 AEEKALK 1372
787.44397 LVDKGEK 3098
787.44397 NLTALEK 869
787.44397 AELEAKK 77
787.44847 SLSLSPGK 2914
787.44847 KESLPSK 2185
787.44847 KVTSKEP 958
787.45520 VLTKDGR 1003
787.45520 VREKEK 661
787.45520 EKEVKR 2607 878
787.45520 DKLSGLR 1451
787.45520 SKDLLGR 3140 3139 1725
787.45520 EKVREK 661
787.45520 EDLKKR 2608 2335 1804
787.45520 EVKEKR 203
787.45520 LDREKK 167
787.45520 GVLTDKR 2123 2069
787.45520 DKELRK 1100
787.45520 EKDLKR 506
787.45520 EEKKVR 674
787.45520 KLDREK 188
787.45520 LSRDAVK 2414 581
787.45520 GLTATLGR 164
787.45520 DTGKLVR 55
787.45520 SGLGSVLR 725
787.45520 DERLKK 350 80
787.45520 SKDLAVR 3119
787.45520 DRKLEK 2480 2464
787.45520 RLKDEK 2603
787.45520 DKEKLR 148
787.45520 ESLVKGR 182
787.45520 AKGLSANK 758
787.45520 TTLLNRA 1987
787.45520 KKEDLR 2206
787.45520 REEVKK 99
787.45520 RKLDEK 1637
787.45520 NKAEAKK 540
787.45520 VSAKEVR 1044
787.45520 KLEKDR 499
787.45520 KEEKVR 314
787.45922 LWLGTAK 1840 2501 2025
787.46104 RPGFRR 2791
787.46104 GFPRRR 260
787.46643 DRTLKR 536 399 632
787.46643 GKKGSVGR 2585
787.46643 RSSLGLR 2419 808
787.46643 KSAGAAKR 1296
787.46643 RELSRK 126 774 1224
787.46643 SAGAAKRK 1296
787.46643 LRSVASR 1139
787.46643 LRSAVSR 197
787.46643 ESLKRR 1538
787.46643 GLLSRSR 501
787.46643 EKLSRR 3141
787.46643 SARVLSR 789
787.46643 DLKTRR 1192
787.46643 TLDKRR 1933
787.46643 KRDKNK 362
787.47045 LSKVWR 623
787.47045 KWVVTR 412
787.47045 KVWSLR 799
787.47383 VKCLLR 1739 1890
787.47495 GFPAKLR 2099
787.47767 RNKSKR 1197
787.47833 CKKPKK 2326
787.48035 SALASVLK 467
787.48035 TSLAVLGK 2271 1830
787.48035 SALEKLK 1476
787.48035 TLLKEGK 2762
787.48035 LGELTKK 77
787.48035 LLTKGEK 905
787.48035 LEKLSAK 1795
787.48035 DLLATKK 1504
787.49158 KGKSLAGK 1257
787.49158 SLKNAKK 673
787.49158 TKGLNKK 1797
787.49158 LATSKLR 1593
787.49158 KNTKGLK 2510
787.49295 KPPPPPR 2996
787.50282 TGAKRKK 2025 2501 1840
787.50684 KKAKWK 766
787.51134 PFKRLK 2763
787.51674 SLLVKTK 1844
787.52797 KKKVSAK 2296 1436 124
787.52797 KKKKEK 3052
787.53920 KTKKKR 824
788.33408 YSYDNK 3023
788.34532 DGEHFGK 131
788.35319 ECPLDR 864
788.35319 DCELPR 373
788.35971 PTDVDDK 3027
788.36644 DAEEAVR 1632
788.36644 EGDELAR 1198
788.37094 PTEASER 717
788.37517 HLCFGR 3095
788.37768 AEEERR 2458
788.37768 DDDRLR 527
788.37768 DRDVER 398
788.38170 AFHEASK 2752 2680
788.39293 KAWNDR 2211
788.39293 DFSHKR 587
788.39293 YEKGHR 774 126 1224
788.39610 TPLSDEK 3098
788.39610 PVDETTK 2360
788.40283 DLKEER 1840 2025 2501 1574
788.40283 VEEEKR 2280
788.40283 SVADELR 2116 1854
788.40283 KLEDER 1568
788.40283 RVEEEK 2280
788.40283 DELEKR 2696
788.40283 ELESVGR 2491 2496
788.40283 ELTAEAR 2225 1764
788.40283 EVLDSAR 475
788.40283 DAVTDLR 29
788.40283 EKVEER 847
788.40283 LEDKER 2528
788.40283 AEKAENK 2425
788.40283 DEERLK 2094
788.40283 DREELK 1228
788.40417 SRFSHR 688
788.40685 VEVWEK 1915 794
788.40733 TPTLSDR 979
788.40733 GKPEGSSK 492
788.40733 NSESKPK 2739 1979
788.40733 DPSKTNK 2526
788.40733 KPSADGSK 1993
788.40754 ANRLCR 2138
788.41406 DLSGNKR 1456 1081 129
788.41406 RVETER 1228
788.41406 GDEKGKR 1908
788.41406 RETVER 1044
788.41585 VEPGYPK 1062
788.41808 SFHGTLK 2315
788.41809 THFKEK 512
788.41809 LFSTHGK 2730 3094
788.41809 EAAKGWK 1351
788.41856 PNTSSKR 484
788.41877 RCRAAR 864
788.42146 CELVLR 2064
788.42259 PGELAFR 1666
788.42530 REKNSR 389
788.42530 TSGVRNR 2352
788.42530 TRGDGRK 1090
788.42530 GRGSEKR 1679
788.42530 NTDRKR 1589
788.42709 KYEPPR 621
788.42798 SELELAK 2486
788.42798 LAVEETK 1463
788.42798 ATVEELK 350
788.42932 VSKNWR 1497
788.42932 RHFTTK 1606
788.43269 LAAAKCR 1300
788.43719 CKTKPR 2253
788.43921 TVDVLSR 1072
788.43921 GLALSSNK 1567
788.43921 KKAEADK 2916
788.43921 GTENKLK 2891 1991
788.43921 VVSNDKK 1246
788.43921 KEGEKAK 213
788.43921 KENGTLK 341
788.43921 SAKENLK 2481
788.43921 ELASKNK 673
788.43921 SAKGEVAK 607
788.43922 LLSVDSR 1097
788.43922 GATVVTGGK 415
788.43922 ENTVKAK 2489
788.43922 ELATLSR 61
788.44055 GHLLHGR 147
788.44372 ATPGSTKK 734
788.44392 LCRRGK 236
788.44392 RLCKGR 1263
788.44392 KLCRGR 2837
788.44392 RCLRGK 577 2417
788.44774 PGFEVLK 3103
788.44774 DVLAFPK 431
788.45045 AKSAGTVR 1562
788.45045 SGTAARVK 2222
788.45045 KEKTGAR 2211
788.45045 TASLNKR 2906 2826
788.45045 KEGATKR 2929 2105
788.45045 ARVTNTK 1827
788.45045 AGETKKR 243
788.45224 FPTTPVK 1682
788.45495 PSSKSRK 1752
788.45784 AACKLVK 824
788.45897 FPLEKR 140
788.45897 GPFTVLR 202
788.45897 PELFKR 81
788.45897 FLGVTPR 185
788.45897 FLEPKR 2123 2069
788.45897 FVNGKPK 1205
788.45897 KVGFNPK 1585 304
788.45897 EFPRLK 1307
788.45897 VKPGNFK 1477
788.45897 VGFNPKK 304 1585
788.45897 EFPLKR 1518 342
788.45897 EFPKLR 328 1070
788.45897 LKEFPR 884
788.46168 ASRARTK 1660
788.46168 SKSRGVR 206
788.46168 KRRSDK 1333
788.46168 SRKGSVR 1080
788.46168 ATRKASR 1345
788.46437 SLLSELK 139
788.46437 LVTDLTK 854 1513
788.46437 ELSSLLK 1833
788.47020 FPRLTR 94
788.47291 SKSRRR 71
788.47291 KRSRSR 3085
788.47470 HPVRPAL 2028
788.47560 LNLSSKK 2211
788.47560 KNTSLVK 3028
788.47560 KKEEKK 2916 3081
788.47560 KKKEEK 2916 3081
788.47560 SLLTLSR 427
788.47560 EKSKVAK 1194
788.47560 LKSNLSK 213
788.47560 VLSGASKK 984
788.47560 KKEKEK 2310
788.47560 KEEKKK 2777 2518
788.47560 EEKKKK 2777 2518
788.47560 ELGKSKK 1167
788.47560 KEKKEK 1739
788.47560 KVKSAEK 772
788.47560 KSATAAKL 90
788.47560 SKKLEGK 2548 2536
788.48412 FVVPSLK 2911
788.48412 PVLAYVK 63
788.48412 PSVVFLK 209
788.48683 KRLSASK 2746
788.48683 RKSLASK 2009 2626
788.48683 TLSGKKR 2170
788.48683 TKKEKR 1968
788.48683 KKRETK 1129 644
788.48683 RKKTEK 1389
788.49086 TVKKWK 2856
788.49086 FLLGLAR 3146
788.49423 KLLKCK 561
788.49536 LYKPLR 1659 383
788.49536 PYLKLR 2852 2092 2309
788.49536 YLPKLR 216
788.49536 LYLPKR 2524
788.49807 TRTKKR 2508
788.50209 LVRVFR 242
788.50209 VRLVFR 833
788.51198 VSKSKLK 1500
788.51198 AKTLTKK 254
788.51198 SVSKKLK 319
788.51198 LSSKKVK 1130
788.52724 FLKLLR 2363
788.52724 LRLLFK 1715
788.52724 LRFLLK 703
788.52724 LKLLFR 2332
788.52724 LKFLLR 915
789.28979 CHECGK 1459
789.32531 EDGAAGDR 2649
789.32531 EENENR 241
789.32933 DEFDHK 1579
789.34056 DEAHYR 2071
789.35046 EEVEER 1531
789.35046 EVEEER 2600
789.36169 SNAVEDR 2349 1377 2880 2913
789.36169 KNDEER 464
789.36169 RENEDK 3100
789.36169 EKDNER 373
789.36169 GDELSNR 329
789.36169 LENDGSR 758
789.36169 GDGEEKR 876
789.36169 EDGTVNR 1319
789.37293 EGRDASR 2846 2083
789.37293 RESGEGR 338
789.37293 GERGSER 924
789.37695 TEHFTR 507
789.38097 SFAYFR 421
789.38145 AFPGDAGR 16
789.38416 SRGGGGGSR 1125
789.38482 TCREPK 2706
789.38482 SSPCALR 2759
789.38685 NSLEEAK 1938
789.38685 AEKEEGK 819
789.38685 KAEGEEK 1849
789.38685 GSEAEGLK 760
789.38685 AKEDAEK 3107
789.39135 GPEASTTK 2522
789.39155 EGLRCR 1511
789.39155 GCLERR 1364 2618
789.39222 CLLCPK 2645 830 331 2078 2611
789.39670 FPHSFR 2043
789.39808 TENGKNK 430
789.39808 KTEDAAR 2662
789.39808 EAAERSK 2607 878 300
789.39808 RKDDEK 88
789.39808 KEAEGTR 562
789.39808 DRKEDK 1615
789.39808 VSTVNDR 2636
789.39808 EKTEAGR 150
789.39808 DTVDGKR 725
789.39808 LASEGSAR 134
789.39808 EKSAAER 2542
789.39808 VDSLGSGR 2974
789.39808 DTSNVVR 2222
789.40210 ELTYHK 694
789.40210 ELWNTK 406
789.40210 DWGTALK 503 1203
789.40210 EEWAKK 936
789.40279 GNKRCR 1094
789.40547 VEGVVCK 291
789.40660 FLEERP 991
789.40931 RGLSSDR 38
789.40931 SRERDK 924
789.40931 RSRDEK 2930
789.40931 SDERKR 2673
789.40931 RKDESR 562
789.40931 SERDRK 819
789.40931 EKSRDR 447
789.41333 AWLSSAR 1751
789.41333 SVDWRK 1091
789.41333 AETWKR 1036
789.41333 VRDSWK 1035
789.41381 TSSPSRR 258
789.41671 CVKLDR 145
789.41671 CLGLATR 546
789.41671 TLGALCR 151
789.41671 RVDCLK 1584
789.41783 NVPAAYR 1066
789.41783 FLGNPSR 1230 2748
789.41783 ENPKFR 1288
789.41783 FNEPKR 2069 2123
789.41783 GLPGYAGR 2029
789.41783 NLPGYAR 1412
789.42054 SRSRER 350
789.42054 SRDTRR 2818
789.42054 ERSRSR 508
789.42323 EKKEEK 2558 2466 2963
789.42323 EEEKKK 1521 1418 2575
789.42323 DAELKSK 3107
789.42323 KKEEEK 1418
789.42323 KEEEKK 1418 2673
789.42323 EEKKEK 1615
789.42323 SKLEGEK 918
789.42323 DLEKASK 1856
789.42323 EKEKEK 2576
789.42323 LKDSEAK 2899
789.42323 LNLESSK 911
789.42323 ASEDLKK 1368
789.42323 SLSELNK 2781
789.42323 GVEEKTK 2998
789.42323 SEEVAKK 1652 321
789.42323 TKLDGEK 672
789.42323 VLENSTK 389
789.42773 KPESTTK 1848
789.42794 RCLSVR 2305
789.42907 RFNPTR 2419 808
789.42907 AGPSRFR 2339
789.43446 TSVAGTVR 3141
789.43446 ALESSKR 2705
789.43446 EKASSLR 2111 2492
789.43446 LSAKESR 1372 907
789.43446 ELSRSAK 3015
789.43849 SLWEKK 280
789.43849 ESLWKK 2985
789.44186 LCEKLK 753
789.44186 ELLKCK 207 2098
789.44186 LLKECK 3141
789.44299 TLAFNPK 1968
789.44570 ASTLSRR 1828
789.44570 KSGRSAGK 142
789.44570 RKGSASGK 2613
789.44703 HGKRHR 325
789.44749 PFSSKPK 2794
789.44749 AYPKSPK 2673
789.44972 NGFALLR 3143
789.44972 FGGALGLR 2832 2683
789.45309 CKLLTR 366
789.45309 TLKCLR 2313
789.45309 LKTLCR 2549
789.45422 YPRLNK 1396
789.45422 KFPDKR 2235
789.45422 PVKGAYR 1125
789.45422 NKPYLR 2016
789.45693 RTTTRR 1990
789.45962 LSSLATAK 845
789.45962 LSKVTDK 1797
789.45962 ESLVKSK 2950
789.45962 DSLLKSK 2103 2833 1378
789.45962 AVALTSTK 1545
789.45962 LSESVKK 1127
789.45962 DLKSSLK 1038
789.45962 ELSVSKK 1832
789.46095 RAAGFLR 2613
789.46364 FGDLLLL 2545 2189
789.46545 PRFSRK 71
789.46545 FRPKSR 2316 1893
789.46545 PARYRK 185
789.47085 KVKGGSSK 1498
789.47085 DKSKKGK 594
789.47487 GVFVVAAK 1434
789.47487 AFVVNLK 495
789.47487 LLLFER 1450
789.47937 YPKLAAK 1425
789.48208 KSKKGSR 533
789.48208 SSKGKRK 2609
789.48610 VGRALFK 2832 2683
789.48610 FLLGGRK 2077
789.48610 FNRLLK 2973
789.48610 KFLNLR 728 1674
789.48610 AVKGLFR 2486
789.48610 AKVLGFR 433 2013
789.48610 LFKLGGR 220
789.49734 RKAFLR 2641 2644 1784
789.49734 LARKFR 2657 2663
789.49734 KKLHHK 2044
789.49734 ARLFKR 2139
789.49734 FRRALK 2864
789.50410 PKPPPVR 1393
789.51126 LFLAAKK 2203 2012
789.51126 KGFLVVK 2779
789.51126 KLFLAAK 2012 2203
789.52249 VLFKKR 115
789.52249 FVKLKR 389
789.52249 FKKLVR 1671
790.30932 EGEEDGR 2882
790.33448 EVEDGDK 1517
790.34369 GSCPGASR 3058
790.34571 EAADTER 1946
790.34571 ASDDDLR 618
790.34771 PYHCSK 3127
790.35694 ESERDR 2030 2589 2284 552
790.35694 ERDSER 146
790.35694 ESEDRR 116
790.35694 NNETSAR 90
790.36097 TWEEAR 2985
790.36434 CDLDLR 371
790.36434 VEEVCR 997
790.36546 GPEFDAR 3073
790.37086 VLSDDDK 1288
790.37086 EEEKEK 2916 1249 3081
790.37086 SLEAEDK 1367
790.37086 GSLEEEK 343
790.38072 GPEFWR 271
790.38209 EEGLSTR 2982 2875
790.38209 EDKSNAK 129 1456
790.38209 AETGNTAK 2283
790.38210 TEEERK 2930
790.38210 GTEDNKK 1771 2351
790.38343 HHDNLR 1574
790.38612 TEDLWK 1040
790.38612 WELSEK 1163
790.38680 RCVNSR 825
790.38680 AAASRCR 1260
790.38949 LECELK 589
790.39062 GEALFPAS 1426
790.39333 TENGKSR 1443
790.39333 GATSVSNR 2098 207 1766
790.39466 REHGHR 2622
790.39735 SSAWVNK 303
790.40072 KLECNK 3036
790.40072 LECNKK 3036
790.40072 GCALKDK 1136
790.40072 CNGSLLK 2645 2611
790.40072 ENCKLK 2738
790.40072 TLLECR 1385
790.40072 LCNEKK 1038
790.40185 DFPKER 2390
790.40185 FDEKPR 560
790.40185 PSDLFGR 474
790.40185 KFDEPR 1330
790.40725 VTSEDLK 607
790.40725 TTDDLVK 1867
790.40725 SSEDLLK 1937
790.40858 HLHEGAK 1307
790.40858 TGKWSGR 2839 2706 2743
790.41196 GTLCKGR 2988
790.41196 NLCKTR 1448
790.41196 CKKEAR 207 2098
790.41196 TLGGKCR 2419 808
790.41308 FRSEPR 2651 2819 1786
790.41598 CKGLWK 1413
790.41848 TSLLDSR 1172
790.41848 ELVSSTR 689
790.41848 DTSSLLR 674
790.41848 LSSLESR 2141
790.41848 LSSTDLR 846 699
790.41848 SSGGVKEK 1294
790.41848 GTNSTLAK 2714
790.42048 VPCFLR 983
790.42658 PGPPGNPR 2976
790.42700 VVDPFSK 477
790.42700 FPASELK 779
790.42700 ALSFPEK 682
790.42700 TLAFDPK 799
790.42700 EPFTLGK 881
790.42700 PLFTEGK 2546
790.42700 FDVSPVK 1450
790.42882 HPEPRR 592
790.42971 RSNSLSK 1422
790.43374 AFLDAVR 2375 2451
790.43374 FLAEVGR 1748 1755
790.43374 ALAVDFR 2401
790.43374 FALDGLR 627
790.43711 KCKDLK 343
790.43711 KCKEVK 285
790.43711 KDCLKK 849
790.43711 KKVCEK 2304
790.43823 TPFGLTR 1849
790.43823 PLAFTSR 1843
790.43824 VYPSGLR 2733
790.43824 PDKLYR 1546
790.44095 SSKASRR 333
790.44497 ARFLER 2324 1824
790.44834 LCSKKR 1201
790.44947 PSLYRR 2621
790.44947 LRYPSR 685
790.45620 AKFNRR 1435
790.45620 FNARRK 616
790.45620 KFNARR 616
790.45889 DGVLFLK 2928
790.45889 LLDFVGK 125
790.46339 APSLLYK 2713
790.47012 KDLFLR 2769 2761 746
790.47012 SLLVFGR 1448
790.47012 LKEFVR 608
790.47012 EVKFLR 163
790.47012 VGNKFVK 698
790.47012 LNYLLR 608
790.47012 KFLLDR 1302
790.47012 LVFKER 2404
790.47012 AALNFKK 2503
790.47012 DFLRLK 3040
790.47012 LDRFLK 809
790.47012 RLVFEK 1891
790.47912 SHLLPPK 1047
790.48135 LTRFVR 2863
790.48135 VFNKKR 800 212
790.48135 KNFVKR 1415
790.48135 RFLSLR 1706
790.48135 NKFRVK 2065
790.48135 NVFRKK 657 926
790.48135 SFLRLR 586
790.48135 YRLALR 80
790.49125 TSSLKKK 1403
790.49259 FGRKRK 2568
790.49259 KKGRFR 639
790.49527 LSALLFK 2158
790.50650 VLYRLK 489
790.50651 VRLYLK 2896
790.50651 KAFLGKK 55
790.51101 LLAHLPK 359
790.52451 KPPPKPK 2542
790.54289 KKKFLK 2719
790.54289 KKFLKK 926 657
790.54289 LKKKFK 3036
791.30994 CEPACR 658
791.32973 GDDEAKAS 167
791.32973 TNDGEEK 1534
791.33510 CVPCEK 2864
791.33846 GWDCVR 1516
791.34096 ASSENER 462
791.34948 EFEDPR 924
791.35959 ENLTCR 1879
791.35959 CNSLNGK 3036
791.36071 FSPDGNR 2555
791.36611 AASTEADK 863
791.36611 GSDESLGK 241
791.36611 EAKAEGST 979
791.37147 HFAFDR 2791
791.37734 EGKSESR 2282
791.37734 SGVGESTR 3086
791.37734 KDADTSR 46
791.37734 GASSDVTR 1858
791.37734 ESGESKR 786
791.38137 WSEVSGK 2624
791.38137 KDSEWK 930
791.38474 AVSDLCK 627
791.38474 DCLKEK 2425
791.38474 CEVSGLK 1776
791.38474 LKDECK 689
791.38474 LKEDCK 780
791.38474 DCKELK 592
791.38539 FTSYFK 2745
791.38858 ESASSRR 1816
791.38858 ESRSASR 1662 3102
791.39057 GPRFCR 354
791.39260 GNFEVAR 3015
791.39260 SSWKER 3071
791.39260 LSWGSSR 203
791.39260 TKDSWR 1449
791.39597 ECSLKR 1632
791.39597 CKSELR 326 2715
791.39597 VLCSASR 844
791.39597 KCKDNK 954
791.39597 SCLREK 1879
791.40112 SGAPWFK 2930
791.40112 TPFWGGK 83
791.40250 KLSKSDD 158
791.40250 VDSKTDK 1970 1932
791.40250 TEATDKK 2697 2699 2851 2686 1089 2732
791.40250 KTTEEGK 11
791.40250 LNETTSK 1537
791.40383 NNFNKR 891
791.40383 NAFRER 926 657
791.40383 FRNAER 3107
791.40833 YPRSNR 1614
791.41373 SLSKSDR 1504
791.41373 RSTVDSK 914
791.41373 STDVSKR 2611 2645
791.41775 LEFLDR 1226
791.41775 VLEFER 1929
791.41909 FWARGR 739
791.42112 LVVSSCK 241
791.42225 YEGPKAK 313
791.42225 PADKFSK 765
791.42225 SSLPNFK 755
791.42225 TGFDPKK 1988
791.42225 AKYDPAK 1718
791.42225 VTYPGAGK 215
791.42225 FTKDGPK 191
791.42225 GSFEPKK 3111
791.42496 RSSTVSR 1297
791.42898 EAAKFAR 1121
791.42898 AAEFAKR 1978
791.42898 VAFKDGR 593
791.42898 KAFAEAR 2930
791.42898 LNFRDK 256
791.42898 GGLVGFSR 2369
791.42898 FSGGGVLR 226
791.42898 FVRNEK 503 1203
791.42898 FGRLDGK 542
791.42898 FLDNRK 917
791.42898 VEFNRK 1069
791.42898 FKANNAK 159
791.42898 NFDKLR 1262
791.42898 KENVFR 1092 868
791.42898 DAVKFGR 1667
791.43348 PFSTGKR 420
791.43888 TLTSKDK 814
791.44022 RFLNSR 3135 3113
791.44022 VGRAFSR 232
791.44022 NFLRSR 886
791.44022 SFLRNR 615
791.44022 AYLRNR 2598
791.44022 FGERKR 1421
791.44022 FSLRNR 527
791.44472 LPNVHGR 1151
791.45011 SSKTKNK 1598
791.45011 SGKSAKSK 1200
791.45011 KTSNSKK 916
791.45145 SRAFRR 3150
791.45145 SRFARR 2300 2174
791.45414 FSLLNAK 906
791.45414 ALSNFLK 1466
791.45414 LAFLSGGK 1891
791.45414 FELGKAK 2769 2761 746
791.45414 FGEALKK 1463
791.45414 AGFKELK 28
791.46537 RFKDVK 2425
791.46537 FDKRVK 2991
791.46537 YVNKLR 467
791.46537 VYNKLR 1744
791.46537 AATVKFR 36
791.46537 KFDKVR 3118
791.46537 SFRALAK 747
791.47389 FLLFPR 2385 2340
791.47660 KVSRFR 1085
791.47929 LLSFLLS 3046
791.48110 GHVKPVR 105
791.49010 PPRPGLR 577 2417
791.49052 SFGKLLK 1032
791.49052 FLEKKK 3003
791.49052 KSLVAFK 1134
791.49052 LAVSKFK 2071
791.49052 KKELFK 1884 1885
791.49052 FKLEKK 2301
791.49052 VLKTFGK 2137 1507
791.49052 KLEKFK 3026
791.49052 YALKGLK 1062
791.49052 FKELKK 1519
791.49052 LKFKEK 1443
791.49052 FGSKLLK 2582
791.49052 LFKEKK 1472
791.49052 KLFKEK 2324
791.49052 ELKKFK 2310 2262
791.49052 FGKLSLK 1683
791.49052 FKKELK 441
791.49052 LKKKFE 2563
791.49052 LFKKEK 1365
791.49052 ELFKKK 248
791.49052 ALKGYLK 433
791.49234 KPRVHR 2016
791.50175 KRFTLK 508
791.50175 TKLFKR 3100
791.50625 LHKVAPK 820
791.52691 LYKKLK 616
791.52691 KLLKYK 2276
791.54041 LLKPPPK 869
792.30722 CDDLDR 840
792.32498 SSNADDGK 3018
792.32900 EWEDSK 2894
792.33371 FHSSCR 2720 2792
792.33371 GGGCWTR 2496
792.34360 CESLER 2977
792.34360 CLDTER 3111
792.34360 CDKENK 2488 2421 1855 2484
792.34360 LDCETR 1152 2857 236
792.34360 LEESCR 878 2607
792.35146 FNENNR 3076
792.35886 DWKGCK 247 2634
792.36136 SSDLTDR 1061
792.36136 SEESVSR 1946
792.36672 NFWNGR 183
792.36988 SGPFEEK 2439
792.36988 FPAESDK 1847
792.37259 SSSNKDR 1304
792.37346 CCLRGK 2667
792.37661 DGVFEAR 2849
792.37661 EAEAAFR 1542
792.37661 FLNEDR 385
792.37662 NENFAAK 295 1508
792.37662 DENLFR 184 460
792.37662 ENEVFR 2535
792.38111 PAFESSR 762
792.38111 SAFESPR 1436
792.38514 WSPEFK 1076
792.38514 APYEWK 322
792.38785 DAEFRR 1694
792.38785 GFGAANTR 84
792.38785 FREGER 2374
792.38851 PFECLK 1341 1796
792.39187 VFWADR 2340
792.39187 EGWFVR 1755 1748
792.39774 TNKDTSK 2424 1904
792.39974 PFKCNK 3127
792.40087 PFPNYR 260
792.40087 PRPNYF 818
792.40177 VDLGDFK 1279
792.40177 SLSLWTS 2891 1991
792.41300 DFVREK 2289
792.41300 AFATLDR 107
792.41300 FEGLTAR 1036
792.41300 DLNYLR 2928
792.41300 DGSFLVR 2294
792.41300 DDLFRK 181
792.41300 LYNEVR 1631
792.41637 TLSCKGK 2832 2683
792.41702 FWELAK 2580 565
792.41750 AYTPVSR 646
792.42423 FDLRSR 2145
792.42423 SREVFR 107
792.42423 LFDSRR 925
792.42825 WAKFNK 297
792.42826 AHYFKK 1395
792.43413 SGTVSSKK 2524
792.43413 ASSTKATK 1177
792.43815 LSALFDK 3015
792.43815 LSDFLAK 2755
792.43815 DLLSAFK 511
792.43815 TGEVLFK 173
792.43815 FLALSDK 3141
792.43815 FKLEEK 698 1880
792.43815 LYELAGK 2012 2203
792.43815 LKEFEK 2481
792.43815 KLEFEK 689
792.43815 EFLEKK 2539
792.43815 KLFEEK 1339
792.43815 FEEKLK 1953
792.43997 ERPHVR 1648
792.44265 VTVYPSK 306 572
792.44399 FAFRPR 1832
792.44938 SAFTVLR 1904 2424
792.44938 TGSFLLR 1220
792.44938 SAFLLSR 1815
792.44938 STLGFLR 359
792.44938 YTAVLAR 759
792.44939 NKFKEK 2728
792.44939 KNSFGLK 1780
792.44939 KNKEFK 913
792.44939 GSGFKGLK 1563
792.44939 SFLGKNK 674
792.44939 NEKKFK 631
792.44939 FKENKK 3081 2916
792.44939 NKKFEK 2191
792.44939 SNVFKAK 2674
792.44939 FKEKNK 1443
792.44939 TFLREK 1965
792.44939 GSFGKVAK 779
792.44939 VKDYLR 1396
792.44939 EKVYVR 2683 2832
792.44939 DYKVLR 2485
792.44939 LEFKTR 1001
792.44939 DYLVRK 1673
792.44939 VEYVRK 744
792.44939 NYKALGK 1084
792.45389 ELAPHVK 624
792.46062 FSRKGAK 71
792.46062 RTFKNK 1257
792.46062 RKTFNK 818
792.46062 RTTFLR 3051
792.46062 TTFLRR 3036
792.46062 NFTRKK 2198
792.46062 FNKTRK 2026
792.46062 SKKFAGR 2865
792.46512 TLHPAVR 1158
792.46512 HSPLLAR 4
792.46914 KFPFVR 2146
792.46914 FPVRFK 1433 2212
792.47454 VLSFSLK 886
792.47454 VSFSLKL 1476
792.47454 LKEYLK 521 444
792.47454 LTVYLGK 448 194
792.47454 FLALTTK 1975
792.47454 LKELYK 1836
792.47454 LYLEKK 168
792.47454 LLEKYK 812
792.47454 YLLEKK 1339
792.48577 LKYLTR 434
792.48577 KFKDKK 886
792.48577 LKKYNK 1594
792.48577 LLYKTR 74
792.48577 KLKYNK 3032
792.48577 AFKTKAK 1297
792.48577 LYLKTR 1455
792.49700 LLHALAR 2760
792.49700 KKFKSR 632 536
792.49700 AKYKKR 1510
792.49700 FSKKKR 1667
792.49700 SFKKKR 518
792.49927 KGPPVAPK 2794
792.51274 PRKHKK 298
792.52216 LLHLLGK 1490
792.53566 PVKKPPK 260
793.29594 GCAGCNR 1009
793.30649 GDWECK 1556
793.33233 CNKCGR 3127
793.33885 DDRTCK 216
793.35073 FDGNWR 1570
793.35411 VSSWCR 3001
793.35748 GCACAKK 2502
793.36063 DFLEDR 306
793.36063 DEDLFR 802 960
793.36784 SSSDRSR 1120
793.37589 EHSFFK 750
793.37589 WFAEGGK 1850
793.38039 YHPYSK 3142 289
793.38176 SADSSTVK 2794
793.38176 GASETTTK 1512
793.38712 YFTHAR 2693
793.39049 FVNCVR 2555
793.39299 GSSSSGGKK 735 1149
793.39499 KCFPSR 609
793.39499 KPFSCR 1958 2356
793.39702 ESAFVNK 1093
793.39702 EVYLDR 443
793.39702 VEYLDR 2667
793.39702 AFNSVEK 1294
793.39702 DFLGNTK 2371 1101
793.39702 FENGSLK 2130
793.39702 LGDFGASK 3145
793.39702 FGEKEGK 2516
793.39702 ETEFLR 1036
793.39702 ELETFR 1157
793.39835 GGYWRR 975
793.40825 FASERGK 203
793.40825 RNETFK 316
793.40825 EAFRSGK 2118
793.40825 NSTVFAR 1627
793.40825 TEFNKR 2469
793.40825 ALSSNFR 546
793.41227 YFLSHK 2829 2214
793.41227 YVHTFK 1991 2891
793.41227 WEKFGK 526
793.41948 DKRGYR 1479 1897
793.41948 FSARTGR 1712 2892 1803 1947
793.41948 KRDGYR 113
793.42398 AKGHPER 620
793.42688 AKLFCR 2781
793.42688 LFAKCR 425
793.43340 KKFDEK 1737
793.43340 EYLKNK 521 444
793.43340 EKDKFK 2373
793.43340 GAYLKDK 1725 3139 3140
793.43340 YAKKGLD 413 2320
793.43340 KESFGVK 2443
793.43340 FDKEKK 29
793.43340 DFEKKK 2622
793.43340 FGSDLKK 254
793.43340 YNKELK 955
793.43474 HFVVHR 1356
793.44463 RFASVSK 1439
793.44463 GSFKVTR 1013
793.44463 FKSREK 65
793.44463 SKKFER 1596
793.44463 AYEKKR 581
793.44463 FKLGSSR 1398
793.44463 GFTVKSR 2099
793.44463 RSEKFK 473
793.44463 YKKEAR 929 2250 308
793.44463 TNLKYR 2715
793.44463 KSFREK 1901
793.44463 KRYEAK 1289
793.44463 YVTGAKR 1127
793.44463 RYEAKK 1793 2812
793.44463 TRDFKK 2694
793.44463 FERSKK 2686 2697
793.44690 GDLPPPAK 1224
793.44866 KGYLWK 1500
793.44866 GYKWLK 239 1005 1113
793.45203 VLFKCK 576 312 1259
793.45203 FVKLCK 1692
793.45316 AFFGPKK 1184
793.45587 FRTKSR 354
793.45587 TRSFKR 2781
793.45587 HLLNAAR 2176
793.45587 TRRFSK 633
793.45813 PPAPEKR 2212
793.46037 PHKREK 1198
793.46037 HPRLSGK 2191
793.46710 AHLARAR 1840 2025 2501
793.46710 NRVLHR 1198
793.46979 KYLDKK 639 2860
793.46979 KKEYVK 1240
793.46979 KLYKDK 385
793.46979 SFTKLAK 2105 2929
793.46979 YKEKVK 791
793.46979 KFVATTK 1417
793.47833 RGHLRR 1500
793.47833 HLRGRR 2859
793.47833 VARRHR 1651
793.48102 KLKYSR 1973
793.48504 VFLFLR 294
793.48954 KPFFKK 1598
793.49225 AKLHGLR 2857
793.49225 AHVAKLR 282
793.50125 RAPVPVR 507
793.51248 LRPRPR 2653
793.51248 RRLPPR 2535
[truncated: 16,688 more chars]
