# Supplementary material for: An improved peptide-spectral matching algorithm through distributed search over multiple cores and multiple CPUs
Source: Proteome Sci. 2014 Apr 11;12:18. doi: 10.1186/1477-5956-12-18 (PMC4021225; doi:10.1186/1477-5956-12-18)
Supplement: Additional file 1 — Source code of the DC RT-PSM algorithm and sample datasets. [file 1477-5956-12-18-S1.zip › PIP_SOURCECODE/PIP/PIP.sln]

Microsoft Visual Studio Solution File, Format Version 9.00
# Visual Studio 2005
Project("{FAE04EC0-301F-11D3-BF4B-00C04F79EFBC}") = "PIP", "PIP\PIP.csproj", "{6866B089-886F-49A9-816F-E4A9B9B38FA5}"
EndProject
Global
	GlobalSection(SolutionConfigurationPlatforms) = preSolution
		Debug|Any CPU = Debug|Any CPU
		Release|Any CPU = Release|Any CPU
	EndGlobalSection
	GlobalSection(ProjectConfigurationPlatforms) = postSolution
		{6866B089-886F-49A9-816F-E4A9B9B38FA5}.Debug|Any CPU.ActiveCfg = Debug|Any CPU
		{6866B089-886F-49A9-816F-E4A9B9B38FA5}.Debug|Any CPU.Build.0 = Debug|Any CPU
		{6866B089-886F-49A9-816F-E4A9B9B38FA5}.Release|Any CPU.ActiveCfg = Release|Any CPU
		{6866B089-886F-49A9-816F-E4A9B9B38FA5}.Release|Any CPU.Build.0 = Release|Any CPU
	EndGlobalSection
	GlobalSection(SolutionProperties) = preSolution
		HideSolutionNode = FALSE
	EndGlobalSection
EndGlobal
