# Supplementary material for: An improved peptide-spectral matching algorithm through distributed search over multiple cores and multiple CPUs
Source: Proteome Sci. 2014 Apr 11;12:18. doi: 10.1186/1477-5956-12-18 (PMC4021225; doi:10.1186/1477-5956-12-18)
Supplement: Additional file 1 — Source code of the DC RT-PSM algorithm and sample datasets. [file 1477-5956-12-18-S1.zip › PIP_SOURCECODE/PIP/PIP/CoreFunctions.cs]

//------------------------------------------------------------------------
//------------HPC version Peptide Identification Program------------------
//------------Biomedical Engineering, University of Saskatchewan, Canada 
//------------DESINGER: Jian Sun--------------JULY,2013-------------------
//------------ORIGINAL VERSION DESIGNER: PROF.FANGXIANG WU----------------
//------------------------------------------------------------------------
using System;
using System.IO;
using System.Collections.Generic;
using System.Threading;  

namespace PIP
{
    public class Peptide
    {
        public double mass;
        public string str; // squence of string
        public string pr;
        public int charge;
    }

    public class Spectr
    {
        public double imass;
        public int intensity;
    }

    public class LabData
    {
        public int chag;
        public double pmas;
        public string strpip;
        public List<Spectr> spec = new List<Spectr>();
    }

    public class pip
    {

        const int MaxP = 181343; //the number of peptides in database
        const int MaxLen = 35; //the maximum length of peptides (30)
        const int Charge = 3;
        const int MaxPr = 25; //the maximum number of proteins from which a peptide comes
        const double Err1 = 2.1; // find the peptide mass close to parent ion mass.
        const double Err0 = 2.1; //candidat mass tolerance
        const double Err2 = 0.6; // tolerance of spectrum
        const double Err3 = 0.01;

        const int MaxPL = 800; // the maximum length of experiment spectrum
        const int MaxCP = 8000; // the maximum number of candidate peptides

        const double Cut_off = 3.0;
        const int pNum = 50;
        const double pcharge = 1;

        const double BSC = 1.00; // the socre vaule for b-ion with charge one.
        const double YSC = 1.00; // the socre vaule for y-ion with charge one.
        const double EF = 0.3; //0.2 is optimal value
        // the wieght for other ion types e.g. a-, c-, x-, z-, b-H2O, b-NH3
        //y-H2O, y-NH3, b- and y- ions with multiple charges.
        //
        const double BVY = 1.0;
        //the weight reflecting importance of b-ion to y-ion


        const double mh = 1.00728;
        const double mo = 15.99491;
        const double mn = 14.00307;
        const double mc = 12.00000;

        public static int ThreadNum = 1;
        public static String DBPath = "";
        public static String LabDataPath = "";
        public static String strOutput = "";
        public static System.Diagnostics.Stopwatch sw = new System.Diagnostics.Stopwatch();

        public static void PIF()
        {
            List<LabData>[] LabDataLst = new List<LabData>[ThreadNum];
            List<Peptide>[] pepLst = new List<Peptide>[ThreadNum];
            List<Double>[] tmassLst = new List<Double>[ThreadNum];

            for (int i = 0; i < ThreadNum; i++)
            {
                LabDataLst[i] = new List<LabData>();
                pepLst[i] = new List<Peptide>();
                tmassLst[i] = new List<Double>();
            }
            //pep.Clear();
            //tmass.Clear();
            //LabDataLst.Clear(); 
            //read db
            //string file_name = "TOVPeptide02.txt"; // the name of the reading-file
            txt_file_reading(DBPath , ref pepLst, ref tmassLst);

            ///////////////////////////////////////////////////


            //string LabDataPath = "TOVSpectr2.txt";
            //string LabDataPath = "FULLSpectr.txt";
            readLabData(LabDataPath, ref LabDataLst);
            ///////////////////////////////////////////////////


            PIP.MultiThreadCalc mc = new PIP.MultiThreadCalc(ThreadNum, LabDataLst, pepLst, tmassLst);
            mc.ThreadCheck();
        }

        public static void Pipid(List<LabData> LBLst, List<Peptide> pep, List<Double> tmass)
        {
            int num1 = 0; //number of peptides which are not in database;
            int num2 = 0; //number of peptides which matched;
            int num3 = 0; //number of peptides which unmatched;
            //int num = 0; //number of peptides in TOVSpectr;

            //string strp = "XXXXX";
            int bb = 0;
            //int pn = 0;
            LabData aData = new LabData();
            List<Double> score = new List<double>();
            for (int labIndex = 0; labIndex < LBLst.Count; labIndex++)
            {
                aData = LBLst[labIndex];
                // identification processing
                filter(ref bb, ref aData.spec, aData.pmas, aData.spec.Count);

                int id0 = 0, id = 0;
                double msc = 0;
                double msct;
                int idd = -1;

                id0 = qkfind(aData.pmas, tmass, Err1);
                //double[] score = new double[MaxCP];
                score.Clear();
                int numcp = 0;
                if (id0 != -1)
                {
                    //sw.Reset();
                    //sw.Start();

                    int id1 = id0;
                    while (id1 > -1 && aData.pmas - pep[id1].mass <= Err0)// && pep[id1].charge>=chag)
                    {
                        if (aData.strpip.Equals(pep[id1].str)) idd = id1;

                        msct = cscore(pep[id1], ref aData.spec, aData.chag, pep[id1].charge);
                        //score[numcp] = msct + 1; // make sure score is positive.
                        score.Add(msct + 1);
                        numcp++;

                        if (msct > msc)
                        {
                            msc = msct;
                            id = id1;
                        }

                        id1--;
                    }

                    id1 = id0 + 1;
                    while (id1 < MaxP && pep[id1].mass - aData.pmas <= Err0)// && pep[id2].charge>=chag)
                    {
                        if (aData.strpip.Equals(pep[id1].str)) idd = id1;

                        msct = cscore(pep[id1], ref aData.spec, aData.chag, pep[id1].charge);
                        //score[numcp] = msct + 1; // make sure score is positive.
                        score.Add(msct + 1);
                        numcp++;

                        if (msct > msc)
                        {
                            msc = msct;
                            id = id1;
                        }
                        id1++;
                    }
                    //sw.Stop();
                    //TimeSpan ts = sw.Elapsed;
                    //Console.WriteLine("per pip time: " + "  " + Convert.ToString(ts.Milliseconds));
                    while (numcp < 3)
                    {
                        score.Add(1);
                        numcp++;
                    }
                    double[] evalue = new double[2];
                    pscore(ref evalue, ref score, numcp);
                    ////////////////////////////////

                    int pn = 0;
                    if (idd == id)
                    {
                        num2++;
                        pn = 0;
                    }
                    else if (idd == -1)
                    {
                        num1++;
                        pn = 1;
                    }
                    else
                    {
                        num3++;
                        pn = -1;
                    }

                    //output

                    //out << strp <<" "<<pep[id].str <<" " <<C_Charge(strp) <<" ";
                    //out<<chag<<" "<<pep[id].charge <<" "<<msc <<" " << pn;
                    //for (int t0=0; t0<2; t0++) out <<" "<<evalue[t0];
                    //out<<"\n";	

                    Console.WriteLine(pep[id].str + " " + C_Charge(aData.strpip) + " " + aData.chag + " " + pep[id].charge + " " + Convert.ToSingle(msc) + " " + pn + " " + Convert.ToSingle(evalue[0]) + " " + Convert.ToSingle(evalue[1]));

                }


            }
            //Console.WriteLine(num1 + " " + num2 + " " + num3 + " " );
        }


        public static int readLabData(string FileName, ref List<LabData>[] LabDataLst)
        {
            //String FileName = "TOVSpectr2.txt";
            Boolean bFirst = true;
            LabData oneData = new LabData();
            Double mt0;
            int i = 0;
            string str = "";
            try
            {
                // Create an instance of StreamReader to read from a file.
                // The using statement also closes the StreamReader.
                if (System.IO.File.Exists(FileName))
                {
                    using (StreamReader sr = new StreamReader(FileName))
                    {
                        String line;
                        // Read and display lines from the file until the end of
                        // the file is reached.
                        while ((line = sr.ReadLine()) != null)
                        {
                            if (line.Trim().Contains (" ") == false ) //if (line.Trim().Equals(""))
                            {
                                bFirst = true;
                                str = line;
                                if (oneData.spec.Count > 0)
                                { 
                                    LabDataLst[i % ThreadNum].Add(oneData);
                                } 

                                i++;
                            }
                            else if (line.Contains("dta"))
                            { }
                            else
                            {
                                if (bFirst)
                                {

                                    oneData = new LabData();
                                    oneData.strpip = str;
                                    string[] tempW = line.Split(' ');
                                    mt0 = Convert.ToDouble(tempW[0]);
                                    oneData.chag = Convert.ToInt16(tempW[1]);
                                    oneData.pmas = mt0 - oneData.chag * mh;
                                    bFirst = false;
                                    if (oneData.spec == null)
                                    {
                                        oneData.spec = new List<Spectr>();
                                    }

                                }
                                else
                                {
                                    Spectr oneSpec = new Spectr();
                                    string[] tempW = line.Split(' ');
                                    oneSpec.imass = Convert.ToDouble(tempW[0]);
                                    oneSpec.intensity = Convert.ToInt32(Convert.ToDouble(tempW[1]));
                                    oneData.spec.Add(oneSpec);
                                }
                            }
                            //Console.WriteLine(line);

                        }

                    }
                }
                else
                {
                    return 0;
                }

            }
            catch (Exception e)
            {
                // Let the user know what went wrong.
                Console.WriteLine("The file could not be read:");
                Console.WriteLine(e.Message);
            }
            return 0;
        }

        //DB File input
        private static void txt_file_reading(string name, ref List<Peptide>[] pepLst, ref List<Double>[] tmassLst)
        {

            //string[] lines = System.IO.File.ReadAllLines(name);
            //foreach (string line in lines)
            using (StreamReader sr = new StreamReader(name))
            {
                String line;
                // Read and display lines from the file until the end of
                // the file is reached.
                while ((line = sr.ReadLine()) != null)
                {
                    // Use a tab to indent each line of the file.
                    Peptide onePep = new Peptide();
                    string[] Split = line.Split(new Char[] { ' ' });
                    onePep.mass = Convert.ToDouble(Split[0]);
                    for (int i = 0; i < ThreadNum; i++)
                    {
                        tmassLst[i].Add(onePep.mass);
                    }

                    onePep.str = Split[1];
                    onePep.charge = C_Charge(onePep.str);

                    for (int i = 2; i < Split.Length; i++)
                    {
                        onePep.pr = onePep.pr + Split[i] + " ";
                    }
                    onePep.pr = onePep.pr.Trim();
                    for (int i = 0; i < ThreadNum; i++)
                    {
                        pepLst[i].Add(onePep);
                    }

                }
            }
        }

        //calculate the predicted charge of peptide s
        private static int C_Charge(string s)
        {
            //C++ TO C# CONVERTER TODO TASK: Pointer arithmetic is detected on this variable, so pointers on this variable are left unchanged.
            int charge = 1;

            for (int i = 0; i < s.Length; i++)
            {
                if (s[i] == 'H' || s[i] == 'K' || s[i] == 'R')
                {
                    charge++;
                }
            }

            return charge;
        }

        // the mass list of amino acids
        private static double Amass(Char ch)
        {
            switch (ch)
            {
                case 'G':
                    return 57.021464;
                case 'A':
                    return 71.037114;
                case 'S':
                    return 87.032029;
                case 'P':
                    return 97.057264;
                case 'V':
                    return 99.068414;
                case 'T':
                    return 101.047679;
                case 'X':
                    return 110.0;
                case 'I':
                    return 113.084064;
                case 'L':
                    return 113.084064;
                case 'N':
                    return 114.042928;
                case 'D':
                    return 115.026944;
                case 'B':
                    return 115.026944;
                case 'Q':
                    return 128.058578;
                case 'K':
                    return 128.094963;
                case 'E':
                    return 129.042594;
                case 'Z':
                    return 129.042594;
                case 'M':
                    return 147.035400;
                case 'H':
                    return 137.058912;
                case 'F':
                    return 147.068414;
                case 'R':
                    return 156.101111;
                case 'C':
                    return 160.03065;
                case 'Y':
                    return 163.063329;
                case 'W':
                    return 186.079313;
                case 'U':
                    return 180.961;
                default:
                    return 0.0;

            }
        }
        //A recursive version of quicksort for sorting spectra.
        private static void sorts(ref List<Spectr> spec, int left, int right)
        {
            int i;
            int j;
            double x;
            double y;
            int iy;

            i = left;
            j = right;
            x = spec[(left + right) / 2].imass;

            do
            {
                while ((spec[i].imass < x) && (i < right))
                    i++;
                while ((x < spec[j].imass) && (j > left))
                    j--;

                if (i <= j)
                {
                    y = spec[i].imass;
                    iy = spec[i].intensity;

                    spec[i].imass = spec[j].imass;
                    spec[i].intensity = spec[j].intensity;

                    spec[j].imass = y;
                    spec[j].intensity = iy;
                    // cout<<spec[j].imass <<": :"<<spec[j].intensity << endl;
                    i++;
                    j--;
                }
            } while (i <= j);

            if (left < j)
                sorts(ref spec, left, j);
            if (i < right)
                sorts(ref spec, i, right);
        }

        //A recursive version of quicksort for sorting spectra (imass, intensity).
        private static void qksorts(ref List<Spectr> spec, int spL)
        {
            sorts(ref spec, 0, (spL - 1));
        }

        // filter out the peaks with noise level intensity
        // filter out the peaks with noise level intensity
        private static void filter(ref int bb, ref List<Spectr> spec, double pmas, int spL)
        {
            //double[] Intens = new double[MaxPL + 1];
            List<float> Intens = new List<float>();
            double Cut_HL = pmas / 2.0;
            int pLength = Convert.ToInt32(pmas / 111.0);
            if (pLength > 10)
                pLength = 10;


            for (int j = 0; j < spL; j++)
            {
                // Intens[j] = (float)spec[j].intensity;
                Intens.Add((float)spec[j].intensity);
            }


            //qsort(Intens, spL-1, sizeof(double), compare_ints);
            //Array.Sort(Intens);
            Intens.Sort();

            int Cut_offb = 2 * (int)Intens[spL / 4];
            if (spL - 1 >= pNum && Intens[spL - pNum - 1] > Cut_offb)
                Cut_offb = (int)Intens[spL - pNum - 1];

            int i = 0;
            double stn;

            for (int k = 0; k < spL; k++)
            {
                if (spec[k].imass > Cut_HL)
                    stn = 2 * spec[k].intensity;
                else
                    stn = spec[k].intensity;

                if (stn >= Cut_offb)
                {
                    spec[i].imass = spec[k].imass;
                    spec[i].intensity = spec[k].intensity;
                    i++;
                }
            }

            if (i >= pLength)
            {
                bb = 1;
                for (int t = i; t < spL; t++)
                {
                    spec[t].imass = 0.0;
                    spec[t].intensity = 0;
                }
                qksorts(ref spec, i);
                //spec.Sort();
            }
            else
                bb = -1;
        }


        //A recursive version of qkfind for finding d0 in set p .
        private static int qkfind(double d0, List<double> p, double Err)
        {
            //int i = 0;
            //C++ TO C# CONVERTER TODO TASK: Pointer arithmetic is detected on this variable, so pointers on this variable are left unchanged.

            //for (int j = 0; j < p.Count; j++)
            //{
            //    if (p[j] > 0)
            //    { i++; }
            //}

            //cout << "i= " << i <<"\n";

            return find(d0, p, 0, p.Count - 1, Err);
        }

        private static double cscore(Peptide pep, ref List<Spectr> spec, int chag, int charge)
        {

            double[] sp = new double[MaxLen + 1];


            string s;
            s = pep.str;

            List<double> spq = new List<double>();

            int j = 0;
            //while (spec[j].imass > 0)
            //{

            //    j++;
            //}
            for (j = 0; j < spec.Count; j++)
            {
                if (spec[j].imass > 0)
                {
                    spq.Add(spec[j].imass);
                }
            }

            //for (int j0 = j; j0 <= MaxPL; j0++)
            //        //spq[j0] = -1.0; 
            //        spq.Add(-1.0);

            int len = s.Length;
            double score;

            sp[0] = mh + Amass(s[0]);
            score = ascore(sp[0], pep.mass, spq, chag);

            for (int i = 1; i < len; i++)
            {
                sp[i] = sp[i - 1] + Amass(s[i]);
                score += ascore(sp[i], pep.mass, spq, chag);
            }

            double ppcharge = 1.0;
            int difc = Math.Abs(charge - chag);

            ppcharge = 1.0 - (float)difc * 0.1;

            return ppcharge * score / (float)(len - 1);
        }

        private static double ascore(double bmass, double mass, List<double> spq, int chag)
        {

            double h2o = 2 * mh + mo;
            double nh3 = mn + 3 * mh;

            double max = mc + mo;
            double mcz = mn + mh;

            double bscore = 0.0;
            double EBSC = EF * BSC;

            double ymass = mass + 2 * mh - bmass;
            double yscore = 0.0;
            double EYSC = EF * YSC;

            // the following sentence to calculate the contribution of b-ion to score; 
            if (qkfind(bmass, spq, Err2) != -1)
                bscore += BSC;

            // the following sentence to calculate the contribution of b-ion minus water to score
            if (qkfind(bmass - h2o, spq, Err2) != -1)
                bscore += EBSC;

            //the following sentence to calculate the contribution of b-ion minus ammonia to score
            if (qkfind(bmass - nh3, spq, Err2) != -1)
                bscore += EBSC;

            // the following sentence to calculate the contribution of a-ion to score
            if (qkfind(bmass - max, spq, Err2) != -1)
                bscore += EBSC;


            if (chag > 1)
            {
                // the following sentence to calculate the contribution of b-ion to score; 
                if (qkfind((bmass + mh) / 2.0, spq, Err2) != -1)
                    bscore += BSC;

                // the following sentence to calculate the contribution of b-ion minus water to score
                if (qkfind((bmass - h2o + mh) / 2.0, spq, Err2) != -1)
                    bscore += EBSC;

                //the following sentence to calculate the contribution of b-ion minus ammonia to score
                if (qkfind((bmass - nh3 + mh) / 2.0, spq, Err2) != -1)
                    bscore += EBSC;

                // the following sentence to calculate the contribution of a-ion to score
                if (qkfind((bmass - max + mh) / 2.0, spq, Err2) != -1)
                    bscore += EBSC;
            }


            // the following sentence to calculate the contribution of y-ion to score; 
            if (qkfind(ymass, spq, Err2) != -1)
                yscore += YSC;

            // the following sentence to calculate the contribution of y-ion minus water to score
            if (qkfind(ymass - h2o, spq, Err2) != -1)
                yscore += EYSC;

            // the following sentence to calculate the contribution of y-ion minus ammonia to score
            if (qkfind(ymass - nh3, spq, Err2) != -1)
                yscore += EYSC;

            //the following sentence to calculate the contribution of c-ion to score
            if (qkfind(ymass - mcz, spq, Err2) != -1)
                yscore += EYSC;


            // the following sentence to calculate the contribution of b-ion with charge chad to score
            if (chag > 1)
            {
                // the following sentence to calculate the contribution of y-ion to score;
                if (qkfind((ymass + mh) / 2.0, spq, Err2) != -1)
                    yscore += YSC;

                // the following sentence to calculate the contribution of y-ion minus water to score
                if (qkfind((ymass - h2o + mh) / 2.0, spq, Err2) != -1)
                    yscore += EYSC;

                //the following sentence to calculate the contribution of y-ion minus ammonia to score
                if (qkfind((ymass - nh3 + mh) / 2.0, spq, Err2) != -1)
                    yscore += EYSC;

                // the following sentence to calculate the contribution of c-ion to score
                if (qkfind((ymass - mcz + mh) / 2.0, spq, Err2) != -1)
                    yscore += EYSC;

            }

            return yscore + bscore;
        }


        // calculating the p-score of best score match)
        private static void pscore(ref double[] evalue, ref List<double> score, int numc)
        {
            int m0;
            int[] y0 = new int[MaxCP];
            double[] x0 = new double[MaxCP];
            double[] x = new double[MaxCP];
            double[] x2 = new double[MaxCP];
            double[] y = new double[MaxCP];

            //qksort(score);
            //Array.Sort(score);
            score.Sort();
            double[] X = new double[3];

            m0 = 0;
            x0[0] = score[0];
            y0[0] = 1;

            for (int j = 1; j < numc; j++)
            {
                if (score[j] - x0[m0] > Err3)
                {
                    m0++;
                    x0[m0] = score[j];
                    y0[m0] = 1;
                }
                else
                    y0[m0]++;
            }

            for (int i = 1; i <= m0; i++)
                y0[m0 - i] += y0[m0 - i + 1];

            int ft1 = (int)(m0 * 0.10) + 1;
            int ft2 = (int)(m0 * 0.10) + 1;
            int N = m0 - ft1 - ft2;

            if (N >= 25)
            {
                for (int k = 0; k <= N; k++)
                {
                    x[k] = x0[k + ft1] - 1;
                    x2[k] = x[k] * x[k];
                    y[k] = Math.Log10((float)y0[k + ft1]);
                }


                double[,] A ={ { 0, 0, 0 }, { 0, 0, 0 }, { 0, 0, 0 } };
                double[] B ={ 0, 0, 0 };

                for (int r = 0; r <= N; r++)
                {
                    A[0, 0] += x2[r] * x2[r];
                    A[0, 1] += x2[r] * x[r];
                    A[0, 2] += x2[r];
                    A[1, 1] += x[r] * x[r];
                    A[1, 2] += x[r];
                    B[0] += x2[r] * y[r];
                    B[1] += x[r] * y[r];
                    B[2] += y[r];
                }

                A[1, 0] = A[0, 1];
                A[2, 0] = A[0, 2];
                A[2, 1] = A[1, 2];
                A[2, 2] = N + 1;

                solve(ref X, A, ref B);
            }

            else
            {
                X[0] = -2.7;
                X[1] = -1.2;
                X[2] = 3.6;
            }

            double bscore;

            for (int t = 0; t < 2; t++)
            {
                bscore = score[numc - 1 - t] - 1;
                //cout << "bscore= " << bscore <<"\n";

                evalue[t] = (bscore) * (X[0] * bscore + X[1]) + X[2];
            }


        }


        // A recursive version of qkfind for finding d0 in set p .
        private static int find(double d0, List<double> p, int min, int maxt, double Err)
        {
            if (Math.Abs(p[min] - d0) <= Err)
                return min;
            else if (Math.Abs(p[maxt] - d0) <= Err)
                return maxt;
            else
            {
                int N;
                double x;

                N = (min + maxt) / 2;
                x = p[N] - d0;

                //cout <<"maxt= " << maxt <<"\n";

                if (min == N)
                    return -1;

                else
                {
                    if (Math.Abs(x) <= Err)
                        return N;
                    else if (x > Err)
                        return find(d0, p, min, N, Err);
                    else
                        return find(d0, p, N, maxt, Err);
                }
            }
        }


        private static int compare_ints(double a, double b)
        {
            double arg1 = a;
            double arg2 = b;
            if (arg1 < arg2)
                return -1;
            else if (arg1 == arg2)
                return 0;
            else
                return 1;
        }


        private static void solve(ref double[] X, double[,] A, ref double[] B)
        {

            double[,] AA = new double[3, 3];

            AA[0, 0] = A[1, 1] * A[2, 2] - A[1, 2] * A[2, 1];
            AA[0, 1] = -(A[1, 0] * A[2, 2] - A[1, 2] * A[2, 0]);
            AA[0, 2] = A[1, 0] * A[2, 1] - A[1, 1] * A[2, 0];
            AA[1, 0] = AA[0, 1];
            AA[1, 1] = A[0, 0] * A[2, 2] - A[0, 2] * A[2, 0];
            AA[1, 2] = -(A[0, 0] * A[2, 1] - A[0, 1] * A[2, 0]);
            AA[2, 0] = AA[0, 2];
            AA[2, 1] = AA[1, 2];
            AA[2, 2] = A[0, 0] * A[1, 1] - A[0, 1] * A[1, 0];

            double D = 0.0;
            double Da = 0.0;
            double Db = 0.0;
            double Dc = 0.0;

            for (int i = 0; i < 3; i++)
                D += A[0, i] * AA[0, i];


            if (D != 0.0)
            {
                for (int i = 0; i < 3; i++)
                {
                    Da += B[i] * AA[0, i];
                    Db += B[i] * AA[1, i];
                    Dc += B[i] * AA[2, i];
                }

                X[0] = Da / D;
                X[1] = Db / D;
                X[2] = Dc / D;
            }

            if (D == 0 || X[0] > -0.5)
            {
                if (A[0, 0] != 0)
                {
                    X[0] = 0.0;
                    X[1] = (B[1] * A[2, 2] - B[2] * A[2, 1]) / AA[0, 0];
                    X[2] = (-B[1] * A[1, 2] + B[2] * A[1, 1]) / AA[0, 0];
                }
                else
                {
                    X[0] = -2.7;
                    X[1] = -1.2;
                    X[2] = 3.6;
                }
            }
        }


    }


}
