# Supplementary material for: An improved peptide-spectral matching algorithm through distributed search over multiple cores and multiple CPUs
Source: Proteome Sci. 2014 Apr 11;12:18. doi: 10.1186/1477-5956-12-18 (PMC4021225; doi:10.1186/1477-5956-12-18)
Supplement: Additional file 1 — Source code of the DC RT-PSM algorithm and sample datasets. [file 1477-5956-12-18-S1.zip › PIP_SOURCECODE/PIP/PIP/MultiThreadPip.cs]

//------------------------------------------------------------------------
//------------HPC version Peptide Identification Program------------------
//------------Biomedical Engineering, University of Saskatchewan, Canada 
//------------DESINGER: Jian Sun--------------JULY,2013-------------------
//------------------------------------------------------------------------
using System;
using System.Collections.Generic;
using System.Text;
using System.Threading;  

namespace PIP
{
    class MultiThreadPip
    {
        public Boolean DLFiniched;
        public int DLCount;
        public String Log;
        public Boolean StopFlag = false;
        public List<LabData> LBLst = null;
        public List<Peptide> PLst = null;
        public List<Double> TLst = null;
        public MultiThreadPip(List<LabData> Lst, List<Peptide> sPLst, List<Double> sTLst)
        {

            DLFiniched = false;
            DLCount = 0;
            Log = "";
            LBLst = Lst;
            PLst = sPLst;
            TLst = sTLst;
        }

        public void MultiThreadTest()
        {
            System.Diagnostics.Stopwatch sw = new System.Diagnostics.Stopwatch();
            sw.Reset();
            sw.Start();
            DLFiniched = false;
            pip.Pipid(LBLst, PLst, TLst);
            DLFiniched = true;
            sw.Stop();
            TimeSpan ts = sw.Elapsed;
            Console.WriteLine("Thread run-time: " + Convert.ToString(ts.TotalMilliseconds));
            pip.strOutput = pip.strOutput + Convert.ToString(ts.TotalMilliseconds) + "\n";
        }
    }

    class MultiThreadCalc
    {
        public Thread[] threadk = null;
        public PIP.MultiThreadPip[] MTPip = null;
        public int Tnum = 0;

        public MultiThreadCalc(int num, List<LabData>[] LabDataLst, List<Peptide>[] pepLst, List<Double>[] tmassLst)
        {
            Tnum = num;
            threadk = new Thread[Tnum];
            MTPip = new PIP.MultiThreadPip[Tnum];
            for (int i = 0; i < Tnum; i++)
            {
                MTPip[i] = new PIP.MultiThreadPip(LabDataLst[i], pepLst[i], tmassLst[i]);
                threadk[i] = new Thread(new ThreadStart(MTPip[i].MultiThreadTest));
            }
        }

        public void ThreadCheck()
        {
            for (int i = 0; i < Tnum; i++)
            {
                threadk[i].Start();
            }
        }

    }

}
