# Supplementary material for: An improved peptide-spectral matching algorithm through distributed search over multiple cores and multiple CPUs
Source: Proteome Sci. 2014 Apr 11;12:18. doi: 10.1186/1477-5956-12-18 (PMC4021225; doi:10.1186/1477-5956-12-18)
Supplement: Additional file 1 — Source code of the DC RT-PSM algorithm and sample datasets. [file 1477-5956-12-18-S1.zip › PIP_SOURCECODE/PIP/PIP/obj/PIP.csproj.FileListAbsolute.txt]

C:\SV_Projects_Sam\Project_Test_Cases\PIP\PIP\obj\Debug\PIP.exe
C:\SV_Projects_Sam\Project_Test_Cases\PIP\PIP\obj\Debug\ResolveAssemblyReference.cache
C:\SV_Projects_Sam\Project_Test_Cases\PIP\PIP\bin\Debug\PIP.exe
C:\SV_Projects_Sam\Project_Test_Cases\PIP\PIP\bin\Release\PIP.exe
C:\SV_Projects_Sam\Project_Test_Cases\PIP\PIP\obj\Release\ResolveAssemblyReference.cache
C:\SV_Projects_Sam\Project_Test_Cases\PIP\PIP\obj\Release\PIP.exe
