# Supplementary material for: An improved peptide-spectral matching algorithm through distributed search over multiple cores and multiple CPUs
Source: Proteome Sci. 2014 Apr 11;12:18. doi: 10.1186/1477-5956-12-18 (PMC4021225; doi:10.1186/1477-5956-12-18)
Supplement: Additional file 1 — Source code of the DC RT-PSM algorithm and sample datasets. [file 1477-5956-12-18-S1.zip › PIP_SOURCECODE/PIP/PIP/PIP.csproj]

<Project DefaultTargets="Build" xmlns="http://schemas.microsoft.com/developer/msbuild/2003">
  <PropertyGroup>
    <Configuration Condition=" '$(Configuration)' == '' ">Debug</Configuration>
    <Platform Condition=" '$(Platform)' == '' ">AnyCPU</Platform>
    <ProductVersion>8.0.50727</ProductVersion>
    <SchemaVersion>2.0</SchemaVersion>
    <ProjectGuid>{6866B089-886F-49A9-816F-E4A9B9B38FA5}</ProjectGuid>
    <OutputType>Exe</OutputType>
    <AppDesignerFolder>Properties</AppDesignerFolder>
    <RootNamespace>PIP</RootNamespace>
    <AssemblyName>PIP</AssemblyName>
  </PropertyGroup>
  <PropertyGroup Condition=" '$(Configuration)|$(Platform)' == 'Debug|AnyCPU' ">
    <DebugSymbols>false</DebugSymbols>
    <DebugType>full</DebugType>
    <Optimize>false</Optimize>
    <OutputPath>bin\Debug\</OutputPath>
    <DefineConstants>DEBUG;TRACE</DefineConstants>
    <ErrorReport>prompt</ErrorReport>
    <WarningLevel>4</WarningLevel>
  </PropertyGroup>
  <PropertyGroup Condition=" '$(Configuration)|$(Platform)' == 'Release|AnyCPU' ">
    <DebugType>none</DebugType>
    <Optimize>true</Optimize>
    <OutputPath>bin\Debug\</OutputPath>
    <DefineConstants>TRACE</DefineConstants>
    <ErrorReport>prompt</ErrorReport>
    <WarningLevel>4</WarningLevel>
  </PropertyGroup>
  <ItemGroup>
    <Reference Include="System" />
    <Reference Include="System.Data" />
    <Reference Include="System.Xml" />
  </ItemGroup>
  <ItemGroup>
    <Compile Include="CoreFunctions.cs" />
    <Compile Include="MultiThreadPip.cs" />
    <Compile Include="Program.cs" />
    <Compile Include="Properties\AssemblyInfo.cs" />
  </ItemGroup>
  <Import Project="$(MSBuildBinPath)\Microsoft.CSharp.targets" />
  <!-- To modify your build process, add your task inside one of the targets below and uncomment it. 
       Other similar extension points exist, see Microsoft.Common.targets.
  <Target Name="BeforeBuild">
  </Target>
  <Target Name="AfterBuild">
  </Target>
  -->
</Project>
