# Supplementary material for: An improved peptide-spectral matching algorithm through distributed search over multiple cores and multiple CPUs
Source: Proteome Sci. 2014 Apr 11;12:18. doi: 10.1186/1477-5956-12-18 (PMC4021225; doi:10.1186/1477-5956-12-18)
Supplement: Additional file 1 — Source code of the DC RT-PSM algorithm and sample datasets. [file 1477-5956-12-18-S1.zip › PIP_SOURCECODE/PIP/PIP/PIP.csproj.user]

<Project xmlns="http://schemas.microsoft.com/developer/msbuild/2003">
  <PropertyGroup>
    <PublishUrlHistory>publish\</PublishUrlHistory>
    <InstallUrlHistory>
    </InstallUrlHistory>
    <SupportUrlHistory>
    </SupportUrlHistory>
    <UpdateUrlHistory>
    </UpdateUrlHistory>
    <BootstrapperUrlHistory>
    </BootstrapperUrlHistory>
    <ApplicationRevision>0</ApplicationRevision>
    <FallbackCulture>en-US</FallbackCulture>
    <VerifyUploadedFiles>false</VerifyUploadedFiles>
  </PropertyGroup>
</Project>
