# Supplementary material for: An improved peptide-spectral matching algorithm through distributed search over multiple cores and multiple CPUs
Source: Proteome Sci. 2014 Apr 11;12:18. doi: 10.1186/1477-5956-12-18 (PMC4021225; doi:10.1186/1477-5956-12-18)
Supplement: Additional file 1 — Source code of the DC RT-PSM algorithm and sample datasets. [file 1477-5956-12-18-S1.zip › PIP_SOURCECODE/PIP/PIP/Program.cs]

using System;
using System.Collections.Generic;
using System.Text;

namespace PIP
{
    class Program
    {
        static int Main(string[] args)
        {
            // the program format :  PIP -threadnumber -DBPath -LabDataPath
            if (args.Length  == 0)
            {
                PIP.pip.ThreadNum = Environment.ProcessorCount;
                PIP.pip.DBPath = "PEPIEDE DATABASE FILE";
                PIP.pip.LabDataPath = "EXPERIMENTAL DATA FILE";
            }
            else if (args.Length == 3)
            {
                PIP.pip.ThreadNum = Convert.ToInt16(args[0]);
                PIP.pip.DBPath = Convert.ToString(args[1]);
                PIP.pip.LabDataPath = Convert.ToString(args[2]);
            }
            else
            {
                Console.WriteLine("Input parameter is set incorrectly, exit program!");
                return 0;
            }
            if (System.IO.File.Exists(PIP.pip.DBPath) == false)
            {
                Console.WriteLine("DB file does not exist, exit program!");
                return 0;
            }
            else if (System.IO.File.Exists(PIP.pip.LabDataPath ) == false)
            {
                Console.WriteLine("Lab Data file does not exist, exit program!");
                return 0;
            }
            PIP.pip.PIF();  // begin the process.
            //Console.Read();//wait
            return 1;
        }
    }
}
