# Supplementary material for: An improved peptide-spectral matching algorithm through distributed search over multiple cores and multiple CPUs
Source: Proteome Sci. 2014 Apr 11;12:18. doi: 10.1186/1477-5956-12-18 (PMC4021225; doi:10.1186/1477-5956-12-18)
Supplement: Additional file 1 — Source code of the DC RT-PSM algorithm and sample datasets. [file 1477-5956-12-18-S1.zip › PIP_SOURCECODE/README.txt]

IF ANYONE TRY TO COMPILE AND EXECUATE THE PROGRAM, PLEASE READ THIS FILE FIRST!

IMPORTANT! THIS PROGRAM WAS ONLY TESTED IN CERTAIN HARDWARE ENVIRONEMENT!!

HARDWARE REQUIREMENT:

WINDOWS HPC 2008 CLUSTER SYSTEM.
USER SHOULD HAVE ADMINISTRITOR PERMISSION

DATA REQUIREMENT:

PEPTIED DATABASE FORMAT: please check peptide database sample file
EXPERIMENTAL DATA FORMAT: please check experimental data sample file

COMPILE SEQUENCE:

1) Please complie the pip project first. The exe file from PIP project will
be used for each work node. The exe file should be save to each work node or
a shared folder in head node which could be read by each work node.

2) User should setup the correct pip.exe file path, peptide database path, 
experimental data path, result output path and error outptu path befor complie
the HPCPIP project.

3) Please confirm the user has the administrator perimission in the Head node 
and each work node.
